# Supplementary material for: Synthesis and crystal structure of 2-(anthracen-9-yl)-1-(tert-butyl­dimethyl­sil­yl)-3,6-di­hydro-1λ4,2λ4-aza­borinine
Source: Acta Crystallogr E Crystallogr Commun. 2023 Oct 10;79(Pt 11):1012–6. doi: 10.1107/S2056989023008381 (PMC10626957; doi:10.1107/S2056989023008381)
Supplement: Supplementary file 1 [file e-79-01012-sup1.cif]

##############################################################################
#                                                                            #
# This CIF contains the data in a paper accepted for publication in          #
# Acta Crystallographica Section E. It conforms to the requirements of       #
# Notes for Authors for Acta Crystallographica Section E, and has been       #
# peer reviewed under the auspices of the IUCr Commission on Journals.       #
#                                                                            #
# Full details of the Crystallographic Information File format               #
# are given in the paper "The Crystallographic Information File (CIF):       #
# a New Standard Archive File for Crystallography" by S. R. Hall, F. H.      #
# Allen and I. D. Brown [Acta Cryst. (1991), A47, 655-685].                  #
#                                                                            #
# The current version of the core CIF dictionary is obtainable from          #
# ftp://ftp.iucr.org/pub/cif_core.dic.                                       #
#                                                                            #
# Software is freely available for graphical display of the structure(s)     #
# in this CIF. For information consult the CIF software page                 #
# http://www.iucr.org/resources/cif/software.                                #
#                                                                            #
# This file may be used for bona fide research purposes within the           #
# scientific community so long as proper attribution is given to the journal # 
# article from which it was obtained.                                        #
#                                                                            #
##############################################################################
data_I
_audit_creation_method
;
Olex2 1.5
(compiled 2023.03.06 svn.rbb2c1857 for OlexSys, GUI svn.r6748)
;
_journal_date_recd_electronic     2023-08-18
_journal_date_accepted     2023-09-23
_journal_name_full     'Acta Crystallographica, Section E'
_journal_year     2023
_journal_volume     79
_journal_issue     11
_journal_page_first     0
_journal_page_last     0
_journal_paper_category     GO
_journal_paper_doi     10.1107/S2056989023008381
_journal_coeditor_code     VM2290
_publ_contact_author_name     'Professor A. Staubitz'
_publ_contact_author_address
;
University of Bremen
Institute for Organic and Analytical Chemistry
Leobener Strasse NW2C
28359 Bremen
Germany
;
_publ_contact_author_email     'staubitz@uni-bremen.de'
_publ_contact_author_phone     '004942121863210'
_publ_section_title
;\
Synthesis and crystal structure of
2-(anthracen-9-yl)-1-(<i>tert</i>-butyldimethylsilyl)-3,6-dihydro-1\l^4^,\
2\l^4^-azaborinine
;
_publ_section_title_footnote     .
loop_
    _publ_author_name
    _publ_author_footnote
    _publ_author_address
    'Gliese, Philipp J.' .
;
University of Bremen,
Institute for Organic and Analytical Chemistry,
28359 Bremen,
Germany
University of Bremen,
MAPEX Center for Materials and Processes,
28359 Bremen,
Germany
;
    'Appiarius, Yannik' .
;
University of Bremen,
Institute for Organic and Analytical Chemistry,
28359 Bremen,
Germany
University of Bremen,
MAPEX Center for Materials and Processes,
28359 Bremen,
Germany
;
    'Scheele, Tarek' .
;
University of Bremen,
Institute for Physical and Theoretical Chemistry,
28359 Bremen,
Germany
;
    'Lork, Enno' .
;
University of Bremen,
Institute for Inorganic Chemistry and Crystallography,
28359 Bremen,
Germany
;
    'Neudecker, Tim' .
;
University of Bremen,
MAPEX Center for Materials and Processes,
28359 Bremen,
Germany
University of Bremen,
Institute for Physical and Theoretical Chemistry,
28359 Bremen,
Germany
Bremen Center for Computational Materials Science,
28359 Bremen,
Germany
;
    'Staubitz, Anne' .
;
University of Bremen,
Institute for Organic and Analytical Chemistry,
28359 Bremen,
Germany
University of Bremen,
MAPEX Center for Materials and Processes,
28359 Bremen,
Germany
;
_publ_section_synopsis
;
A modification of a B---Cl 1,2--azaborinine precursor with anthracenyl lithium
generates an air-stable analog of cyclohexadiene. In the crystal packing, van
der Waals interactions are dominant.
;
_chemical_name_systematic
;\
2-(Anthracen-9-yl)-1-(<i>tert</i>-butyldimethylsilyl)-3,6-dihydro-\
1\l^4^,2\l^4^-azaborinine
;
_chemical_name_common     ?
_chemical_formula_moiety     'C24 H30 B N Si'
_chemical_formula_sum     'C24 H30 B N Si'
_chemical_formula_iupac     'C24 H30 B N Si'
_chemical_formula_weight     371.39
_chemical_melting_point     ?
_space_group_crystal_system     orthorhombic
_space_group_name_H-M_alt     'P b c a'
_space_group_name_Hall     '-P 2ac 2ab'
loop_
    _space_group_symop_operation_xyz
    'x, y, z'
    '-x+1/2, -y, z+1/2'
    '-x, y+1/2, -z+1/2'
    'x+1/2, -y+1/2, -z'
    '-x, -y, -z'
    'x-1/2, y, -z-1/2'
    'x, -y-1/2, z-1/2'
    '-x-1/2, y-1/2, z'
_cell_length_a     13.3292(6)
_cell_length_b     11.1365(5)
_cell_length_c     28.5973(12)
_cell_angle_alpha     90
_cell_angle_beta     90
_cell_angle_gamma     90
_cell_volume     4245.0(3)
_cell_formula_units_Z     8
_cell_measurement_reflns_used     9845
_cell_measurement_theta_min     2.49
_cell_measurement_theta_max     30.46
_cell_measurement_temperature     100.0
_exptl_crystal_description     block
_exptl_crystal_colour     colourless
_exptl_crystal_size_max     0.28
_exptl_crystal_size_mid     0.22
_exptl_crystal_size_min     0.2
_exptl_crystal_density_diffrn     1.162
_exptl_crystal_density_meas     ?
_exptl_crystal_density_method     ?
_exptl_crystal_F_000     1600
_exptl_absorpt_coefficient_mu     0.119
_exptl_absorpt_correction_type     multi-scan
_exptl_absorpt_process_details
;
(SADABS; Krause <i>et al.</i>,  2015)
;
_exptl_absorpt_correction_T_min     0.7067
_exptl_absorpt_correction_T_max     0.7461
_diffrn_ambient_temperature     100.00
_diffrn_source     'microfocus sealed X-ray tube'
_diffrn_radiation_type     MoK\a
_diffrn_radiation_wavelength     0.71073
_diffrn_radiation_monochromator     'mirror optics'
_diffrn_measurement_device_type     'Bruker Photon 100'
_diffrn_measurement_device     'three-circle diffractometer'
_diffrn_measurement_method     '\w and \f scans'
_diffrn_detector     'Bruker Photon 100 area detector'
_diffrn_detector_area_resol_mean     7.9
_diffrn_reflns_number     67479
_diffrn_reflns_av_R_equivalents     0.0486
_diffrn_reflns_av_unetI/netI     0.0227
_diffrn_reflns_theta_min     2.487
_diffrn_reflns_theta_max     28.281
_diffrn_reflns_theta_full     25.242
_diffrn_measured_fraction_theta_max     1.000
_diffrn_measured_fraction_theta_full     0.999
_diffrn_reflns_limit_h_min     -17
_diffrn_reflns_limit_h_max     17
_diffrn_reflns_limit_k_min     -14
_diffrn_reflns_limit_k_max     14
_diffrn_reflns_limit_l_min     -38
_diffrn_reflns_limit_l_max     38
_diffrn_standards_number     0
_diffrn_radiation_probe     x-ray
_refine_special_details     ?
_reflns_number_total     5264
_reflns_number_gt     4416
_reflns_threshold_expression     'I > 2\s(I)'
_refine_ls_structure_factor_coef     Fsqd
_refine_ls_matrix_type     full
_refine_ls_R_factor_all     0.0541
_refine_ls_R_factor_gt     0.0421
_refine_ls_wR_factor_gt     0.0980
_refine_ls_wR_factor_ref     0.1033
_refine_ls_goodness_of_fit_ref     1.068
_refine_ls_restrained_S_all     1.068
_refine_ls_number_reflns     5264
_refine_ls_number_parameters     249
_refine_ls_number_restraints     0
_refine_ls_hydrogen_treatment     constr
_refine_ls_weighting_scheme     calc
_refine_ls_weighting_details
              'w=1/[\s^2^(Fo^2^)+(0.0421P)^2^+2.6379P] where P=(Fo^2^+2Fc^2^)/3'
_atom_sites_solution_hydrogens     geom
_atom_sites_solution_primary     dual
_atom_sites_solution_secondary     ?
_refine_ls_shift/su_max     0.001
_refine_ls_shift/su_mean     0.000
_refine_diff_density_max     0.370
_refine_diff_density_min     -0.285
_refine_ls_extinction_method     none
_refine_ls_extinction_coef     .
loop_
    _atom_type_symbol
    _atom_type_description
    _atom_type_scat_dispersion_real
    _atom_type_scat_dispersion_imag
    _atom_type_scat_source
    'C' 'C' 0.0033 0.0016
                         'International Tables Vol C Tables 4.2.6.8 and 6.1.1.4'
    'H' 'H' 0.0000 0.0000
                         'International Tables Vol C Tables 4.2.6.8 and 6.1.1.4'
    'B' 'B' 0.0013 0.0007
                         'International Tables Vol C Tables 4.2.6.8 and 6.1.1.4'
    'N' 'N' 0.0061 0.0033
                         'International Tables Vol C Tables 4.2.6.8 and 6.1.1.4'
    'Si' 'Si' 0.0817 0.0704
                         'International Tables Vol C Tables 4.2.6.8 and 6.1.1.4'
_computing_data_collection
;
<i>PHOTON</i> (Bruker, 2019)
;
_computing_cell_refinement
;
SAINT V8.40A (Bruker, 2019)
;
_computing_data_reduction
;
SAINT V8.40A (Bruker, 2019)
;
_computing_structure_solution
;
<i>SHELXT2014/5</i> (Sheldrick, 2015a)
;
_computing_structure_refinement
;
SHELXL Sheldrick, 2015b)
;
_computing_molecular_graphics
;
Olex2 1.5 (Dolomanov et al., 2009)
ORTEP-3 for Windows (Farrugia, 2012)
;
_computing_publication_material
;
Olex2 1.5 (Dolomanov et al., 2009), <i>publCIF</i> (Westrip,
(2010)
;
loop_
    _atom_site_type_symbol
    _atom_site_label
    _atom_site_fract_x
    _atom_site_fract_y
    _atom_site_fract_z
    _atom_site_U_iso_or_equiv
    _atom_site_adp_type
    _atom_site_calc_flag
    _atom_site_occupancy
    _atom_site_disorder_assembly
    _atom_site_disorder_group
    Si Si1 0.64414(3) 0.53526(3) 0.67676(2) 0.01305(9) Uani d 1 . .
    N N1 0.59622(8) 0.46229(9) 0.62665(4) 0.0121(2) Uani d 1 . .
    C C11 0.52126(9) 0.64751(11) 0.58088(4) 0.0119(2) Uani d 1 . .
    C C19 0.41726(10) 0.83144(12) 0.58633(5) 0.0149(3) Uani d 1 . .
    C C12 0.59392(9) 0.71475(11) 0.55610(4) 0.0126(2) Uani d 1 . .
    C C24 0.43227(9) 0.70565(11) 0.59506(4) 0.0130(2) Uani d 1 . .
    C C17 0.57825(10) 0.84029(12) 0.54660(5) 0.0146(3) Uani d 1 . .
    C C18 0.49112(10) 0.89607(12) 0.56257(5) 0.0168(3) Uani d 1 . .
    H H18 0.481850 0.979511 0.557198 0.020 Uiso calc 1 . .
    C C13 0.68530(10) 0.66195(12) 0.53987(4) 0.0153(3) Uani d 1 . .
    H H13 0.698476 0.579903 0.546572 0.018 Uiso calc 1 . .
    C C16 0.65239(10) 0.90463(12) 0.52065(5) 0.0180(3) Uani d 1 . .
    H H16 0.642415 0.987500 0.514292 0.022 Uiso calc 1 . .
    C C23 0.35484(10) 0.64256(12) 0.61956(5) 0.0166(3) Uani d 1 . .
    H H23 0.363308 0.559548 0.626116 0.020 Uiso calc 1 . .
    C C14 0.75406(10) 0.72648(12) 0.51500(5) 0.0182(3) Uani d 1 . .
    H H14 0.813807 0.688816 0.504372 0.022 Uiso calc 1 . .
    C C2 0.48012(10) 0.29143(12) 0.57271(5) 0.0184(3) Uani d 1 . .
    H H2 0.429913 0.239109 0.560836 0.022 Uiso calc 1 . .
    C C1 0.48884(10) 0.41613(12) 0.55382(5) 0.0164(3) Uani d 1 . .
    H H1A 0.421131 0.445468 0.545345 0.020 Uiso calc 1 . .
    H H1B 0.529719 0.414180 0.524923 0.020 Uiso calc 1 . .
    C C3 0.54188(11) 0.25311(12) 0.60593(5) 0.0186(3) Uani d 1 . .
    H H3 0.534485 0.173818 0.617685 0.022 Uiso calc 1 . .
    C C15 0.73675(11) 0.84979(13) 0.50489(5) 0.0195(3) Uani d 1 . .
    H H15 0.784345 0.893832 0.487081 0.023 Uiso calc 1 . .
    C C20 0.32658(11) 0.88722(13) 0.60194(5) 0.0200(3) Uani d 1 . .
    H H20 0.316206 0.970332 0.596236 0.024 Uiso calc 1 . .
    C C7 0.58707(11) 0.46528(13) 0.73184(5) 0.0208(3) Uani d 1 . .
    C C5 0.61517(11) 0.69869(12) 0.67683(5) 0.0194(3) Uani d 1 . .
    H H5A 0.639979 0.735062 0.647849 0.029 Uiso calc 1 . .
    H H5B 0.647856 0.736898 0.703685 0.029 Uiso calc 1 . .
    H H5C 0.542432 0.710205 0.679006 0.029 Uiso calc 1 . .
    C C4 0.62300(10) 0.33186(11) 0.62535(5) 0.0155(3) Uani d 1 . .
    H H4A 0.638945 0.304962 0.657494 0.019 Uiso calc 1 . .
    H H4B 0.684208 0.321657 0.606145 0.019 Uiso calc 1 . .
    C C22 0.26936(10) 0.69877(14) 0.63369(5) 0.0207(3) Uani d 1 . .
    H H22 0.218894 0.654525 0.649613 0.025 Uiso calc 1 . .
    C C21 0.25508(11) 0.82314(14) 0.62480(5) 0.0221(3) Uani d 1 . .
    H H21 0.195274 0.861639 0.634892 0.027 Uiso calc 1 . .
    C C6 0.78352(10) 0.52013(13) 0.67616(6) 0.0236(3) Uani d 1 . .
    H H6A 0.801667 0.434860 0.675946 0.035 Uiso calc 1 . .
    H H6B 0.811589 0.558499 0.704089 0.035 Uiso calc 1 . .
    H H6C 0.810525 0.559100 0.648130 0.035 Uiso calc 1 . .
    C C8 0.47669(12) 0.43301(16) 0.72304(6) 0.0311(4) Uani d 1 . .
    H H8A 0.440495 0.504437 0.712272 0.047 Uiso calc 1 . .
    H H8B 0.446415 0.403817 0.752130 0.047 Uiso calc 1 . .
    H H8C 0.472708 0.370187 0.699121 0.047 Uiso calc 1 . .
    B B1 0.53820(10) 0.50755(13) 0.58960(5) 0.0119(3) Uani d 1 . .
    C C9 0.64271(14) 0.35359(15) 0.74992(6) 0.0345(4) Uani d 1 . .
    H H9A 0.635604 0.288080 0.727276 0.052 Uiso calc 1 . .
    H H9B 0.614021 0.328939 0.779975 0.052 Uiso calc 1 . .
    H H9C 0.713960 0.372554 0.754027 0.052 Uiso calc 1 . .
    C C10 0.59141(18) 0.55923(17) 0.77124(6) 0.0448(5) Uani d 1 . .
    H H10A 0.660967 0.585254 0.775764 0.067 Uiso calc 1 . .
    H H10B 0.566082 0.523710 0.800285 0.067 Uiso calc 1 . .
    H H10C 0.549936 0.628553 0.762762 0.067 Uiso calc 1 . .
loop_
    _atom_site_aniso_label
    _atom_site_aniso_U_11
    _atom_site_aniso_U_22
    _atom_site_aniso_U_33
    _atom_site_aniso_U_12
    _atom_site_aniso_U_13
    _atom_site_aniso_U_23
    Si1 0.01541(18) 0.01078(17) 0.01295(17) -0.00045(13) -0.00323(13)
                                                                    -0.00092(13)
    N1 0.0150(5) 0.0087(5) 0.0127(5) 0.0004(4) -0.0005(4) -0.0003(4)
    C11 0.0138(6) 0.0115(6) 0.0105(6) -0.0009(5) -0.0033(4) -0.0001(5)
    C19 0.0156(6) 0.0136(6) 0.0154(6) 0.0021(5) -0.0050(5) -0.0010(5)
    C12 0.0149(6) 0.0115(6) 0.0114(6) -0.0008(5) -0.0037(5) 0.0004(5)
    C24 0.0136(6) 0.0130(6) 0.0126(6) 0.0001(5) -0.0036(5) -0.0005(5)
    C17 0.0173(6) 0.0122(6) 0.0144(6) -0.0028(5) -0.0054(5) 0.0009(5)
    C18 0.0204(7) 0.0112(6) 0.0187(7) 0.0011(5) -0.0055(5) 0.0009(5)
    C13 0.0177(6) 0.0132(6) 0.0150(6) -0.0005(5) -0.0005(5) -0.0012(5)
    C16 0.0212(7) 0.0133(6) 0.0193(7) -0.0048(5) -0.0053(5) 0.0046(5)
    C23 0.0177(6) 0.0159(6) 0.0162(6) -0.0014(5) -0.0013(5) 0.0008(5)
    C14 0.0180(6) 0.0195(7) 0.0171(6) -0.0019(5) 0.0020(5) -0.0027(5)
    C2 0.0200(7) 0.0127(6) 0.0224(7) -0.0042(5) -0.0023(5) -0.0027(5)
    C1 0.0204(7) 0.0136(6) 0.0152(6) -0.0005(5) -0.0034(5) 0.0009(5)
    C3 0.0249(7) 0.0088(6) 0.0221(7) -0.0019(5) -0.0014(5) 0.0007(5)
    C15 0.0210(7) 0.0210(7) 0.0164(6) -0.0092(6) 0.0001(5) 0.0030(5)
    C20 0.0209(7) 0.0173(7) 0.0219(7) 0.0061(5) -0.0035(5) -0.0020(5)
    C7 0.0302(8) 0.0196(7) 0.0125(6) 0.0011(6) 0.0000(5) 0.0005(5)
    C5 0.0262(7) 0.0131(6) 0.0190(7) -0.0001(5) -0.0063(6) -0.0036(5)
    C4 0.0204(7) 0.0097(6) 0.0164(6) 0.0031(5) -0.0047(5) -0.0009(5)
    C22 0.0160(7) 0.0259(7) 0.0202(7) -0.0021(6) 0.0014(5) -0.0003(6)
    C21 0.0168(7) 0.0256(7) 0.0238(7) 0.0059(6) 0.0002(6) -0.0042(6)
    C6 0.0174(7) 0.0185(7) 0.0349(8) -0.0013(5) -0.0076(6) 0.0005(6)
    C8 0.0264(8) 0.0412(10) 0.0256(8) -0.0016(7) 0.0092(6) 0.0085(7)
    B1 0.0116(6) 0.0116(6) 0.0124(6) -0.0003(5) 0.0016(5) 0.0005(5)
    C9 0.0447(10) 0.0350(9) 0.0238(8) 0.0081(8) 0.0028(7) 0.0144(7)
    C10 0.0817(15) 0.0363(10) 0.0165(8) -0.0084(10) 0.0059(9) -0.0064(7)
_geom_special_details
;
 All esds (except the esd in the dihedral angle between two l.s. planes)
 are estimated using the full covariance matrix.  The cell esds are taken
 into account individually in the estimation of esds in distances, angles
 and torsion angles; correlations between esds in cell parameters are only
 used when they are defined by crystal symmetry.  An approximate (isotropic)
 treatment of cell esds is used for estimating esds involving l.s. planes.
;
loop_
    _geom_bond_atom_site_label_1
    _geom_bond_atom_site_label_2
    _geom_bond_site_symmetry_2
    _geom_bond_distance
    _geom_bond_publ_flag
    Si1 N1 . 1.7669(11) ?
    Si1 C7 . 1.9148(14) ?
    Si1 C5 . 1.8606(14) ?
    Si1 C6 . 1.8655(15) ?
    N1 C4 . 1.4963(16) ?
    N1 B1 . 1.4052(17) ?
    C11 C12 . 1.4144(17) ?
    C11 C24 . 1.4108(18) ?
    C11 B1 . 1.5946(18) ?
    C19 C24 . 1.4370(18) ?
    C19 C18 . 1.3960(19) ?
    C19 C20 . 1.4304(19) ?
    C12 C17 . 1.4395(18) ?
    C12 C13 . 1.4300(18) ?
    C24 C23 . 1.4318(18) ?
    C17 C18 . 1.3940(19) ?
    C17 C16 . 1.4286(19) ?
    C18 H18 . 0.9500 ?
    C13 H13 . 0.9500 ?
    C13 C14 . 1.3646(19) ?
    C16 H16 . 0.9500 ?
    C16 C15 . 1.357(2) ?
    C23 H23 . 0.9500 ?
    C23 C22 . 1.3613(19) ?
    C14 H14 . 0.9500 ?
    C14 C15 . 1.422(2) ?
    C2 H2 . 0.9500 ?
    C2 C1 . 1.4947(18) ?
    C2 C3 . 1.3276(19) ?
    C1 H1A . 0.9900 ?
    C1 H1B . 0.9900 ?
    C1 B1 . 1.5863(19) ?
    C3 H3 . 0.9500 ?
    C3 C4 . 1.4988(18) ?
    C15 H15 . 0.9500 ?
    C20 H20 . 0.9500 ?
    C20 C21 . 1.358(2) ?
    C7 C8 . 1.535(2) ?
    C7 C9 . 1.538(2) ?
    C7 C10 . 1.539(2) ?
    C5 H5A . 0.9800 ?
    C5 H5B . 0.9800 ?
    C5 H5C . 0.9800 ?
    C4 H4A . 0.9900 ?
    C4 H4B . 0.9900 ?
    C22 H22 . 0.9500 ?
    C22 C21 . 1.421(2) ?
    C21 H21 . 0.9500 ?
    C6 H6A . 0.9800 ?
    C6 H6B . 0.9800 ?
    C6 H6C . 0.9800 ?
    C8 H8A . 0.9800 ?
    C8 H8B . 0.9800 ?
    C8 H8C . 0.9800 ?
    C9 H9A . 0.9800 ?
    C9 H9B . 0.9800 ?
    C9 H9C . 0.9800 ?
    C10 H10A . 0.9800 ?
    C10 H10B . 0.9800 ?
    C10 H10C . 0.9800 ?
loop_
    _geom_angle_atom_site_label_1
    _geom_angle_atom_site_label_2
    _geom_angle_atom_site_label_3
    _geom_angle_site_symmetry_1
    _geom_angle_site_symmetry_3
    _geom_angle
    _geom_angle_publ_flag
    N1 Si1 C7 . . 109.65(6) ?
    N1 Si1 C5 . . 112.07(6) ?
    N1 Si1 C6 . . 108.12(6) ?
    C5 Si1 C7 . . 108.35(7) ?
    C5 Si1 C6 . . 107.16(7) ?
    C6 Si1 C7 . . 111.50(7) ?
    C4 N1 Si1 . . 112.36(8) ?
    B1 N1 Si1 . . 130.21(9) ?
    B1 N1 C4 . . 117.43(10) ?
    C12 C11 B1 . . 119.92(11) ?
    C24 C11 C12 . . 118.47(11) ?
    C24 C11 B1 . . 121.51(11) ?
    C18 C19 C24 . . 119.27(12) ?
    C18 C19 C20 . . 121.60(12) ?
    C20 C19 C24 . . 119.13(12) ?
    C11 C12 C17 . . 120.62(12) ?
    C11 C12 C13 . . 121.88(11) ?
    C13 C12 C17 . . 117.49(12) ?
    C11 C24 C19 . . 120.97(12) ?
    C11 C24 C23 . . 121.44(12) ?
    C23 C24 C19 . . 117.58(12) ?
    C18 C17 C12 . . 119.46(12) ?
    C18 C17 C16 . . 121.54(12) ?
    C16 C17 C12 . . 119.00(12) ?
    C19 C18 H18 . . 119.4 ?
    C17 C18 C19 . . 121.15(12) ?
    C17 C18 H18 . . 119.4 ?
    C12 C13 H13 . . 119.2 ?
    C14 C13 C12 . . 121.65(12) ?
    C14 C13 H13 . . 119.2 ?
    C17 C16 H16 . . 119.3 ?
    C15 C16 C17 . . 121.34(12) ?
    C15 C16 H16 . . 119.3 ?
    C24 C23 H23 . . 119.2 ?
    C22 C23 C24 . . 121.53(13) ?
    C22 C23 H23 . . 119.2 ?
    C13 C14 H14 . . 119.8 ?
    C13 C14 C15 . . 120.36(13) ?
    C15 C14 H14 . . 119.8 ?
    C1 C2 H2 . . 119.7 ?
    C3 C2 H2 . . 119.7 ?
    C3 C2 C1 . . 120.60(12) ?
    C2 C1 H1A . . 108.9 ?
    C2 C1 H1B . . 108.9 ?
    C2 C1 B1 . . 113.30(11) ?
    H1A C1 H1B . . 107.7 ?
    B1 C1 H1A . . 108.9 ?
    B1 C1 H1B . . 108.9 ?
    C2 C3 H3 . . 119.2 ?
    C2 C3 C4 . . 121.63(12) ?
    C4 C3 H3 . . 119.2 ?
    C16 C15 C14 . . 120.11(13) ?
    C16 C15 H15 . . 119.9 ?
    C14 C15 H15 . . 119.9 ?
    C19 C20 H20 . . 119.5 ?
    C21 C20 C19 . . 121.00(13) ?
    C21 C20 H20 . . 119.5 ?
    C8 C7 Si1 . . 109.95(10) ?
    C8 C7 C9 . . 109.14(13) ?
    C8 C7 C10 . . 108.36(14) ?
    C9 C7 Si1 . . 114.47(11) ?
    C9 C7 C10 . . 106.60(14) ?
    C10 C7 Si1 . . 108.10(11) ?
    Si1 C5 H5A . . 109.5 ?
    Si1 C5 H5B . . 109.5 ?
    Si1 C5 H5C . . 109.5 ?
    H5A C5 H5B . . 109.5 ?
    H5A C5 H5C . . 109.5 ?
    H5B C5 H5C . . 109.5 ?
    N1 C4 C3 . . 113.90(11) ?
    N1 C4 H4A . . 108.8 ?
    N1 C4 H4B . . 108.8 ?
    C3 C4 H4A . . 108.8 ?
    C3 C4 H4B . . 108.8 ?
    H4A C4 H4B . . 107.7 ?
    C23 C22 H22 . . 119.8 ?
    C23 C22 C21 . . 120.48(13) ?
    C21 C22 H22 . . 119.8 ?
    C20 C21 C22 . . 120.28(13) ?
    C20 C21 H21 . . 119.9 ?
    C22 C21 H21 . . 119.9 ?
    Si1 C6 H6A . . 109.5 ?
    Si1 C6 H6B . . 109.5 ?
    Si1 C6 H6C . . 109.5 ?
    H6A C6 H6B . . 109.5 ?
    H6A C6 H6C . . 109.5 ?
    H6B C6 H6C . . 109.5 ?
    C7 C8 H8A . . 109.5 ?
    C7 C8 H8B . . 109.5 ?
    C7 C8 H8C . . 109.5 ?
    H8A C8 H8B . . 109.5 ?
    H8A C8 H8C . . 109.5 ?
    H8B C8 H8C . . 109.5 ?
    N1 B1 C11 . . 123.12(11) ?
    N1 B1 C1 . . 118.97(11) ?
    C1 B1 C11 . . 117.89(11) ?
    C7 C9 H9A . . 109.5 ?
    C7 C9 H9B . . 109.5 ?
    C7 C9 H9C . . 109.5 ?
    H9A C9 H9B . . 109.5 ?
    H9A C9 H9C . . 109.5 ?
    H9B C9 H9C . . 109.5 ?
    C7 C10 H10A . . 109.5 ?
    C7 C10 H10B . . 109.5 ?
    C7 C10 H10C . . 109.5 ?
    H10A C10 H10B . . 109.5 ?
    H10A C10 H10C . . 109.5 ?
    H10B C10 H10C . . 109.5 ?
loop_
    _geom_torsion_atom_site_label_1
    _geom_torsion_atom_site_label_2
    _geom_torsion_atom_site_label_3
    _geom_torsion_atom_site_label_4
    _geom_torsion_site_symmetry_1
    _geom_torsion_site_symmetry_2
    _geom_torsion_site_symmetry_3
    _geom_torsion_site_symmetry_4
    _geom_torsion
    _geom_torsion_publ_flag
    Si1 N1 C4 C3 . . . . 143.11(10) ?
    Si1 N1 B1 C11 . . . . 12.58(19) ?
    Si1 N1 B1 C1 . . . . -168.86(9) ?
    C11 C12 C17 C18 . . . . 0.84(18) ?
    C11 C12 C17 C16 . . . . -178.72(12) ?
    C11 C12 C13 C14 . . . . 178.38(12) ?
    C11 C24 C23 C22 . . . . 179.33(13) ?
    C19 C24 C23 C22 . . . . 0.77(19) ?
    C19 C20 C21 C22 . . . . 0.1(2) ?
    C12 C11 C24 C19 . . . . -2.54(18) ?
    C12 C11 C24 C23 . . . . 178.94(12) ?
    C12 C11 B1 N1 . . . . 83.53(16) ?
    C12 C11 B1 C1 . . . . -95.05(14) ?
    C12 C17 C18 C19 . . . . -2.07(19) ?
    C12 C17 C16 C15 . . . . 0.0(2) ?
    C12 C13 C14 C15 . . . . 0.7(2) ?
    C24 C11 C12 C17 . . . . 1.44(18) ?
    C24 C11 C12 C13 . . . . -178.99(11) ?
    C24 C11 B1 N1 . . . . -100.06(15) ?
    C24 C11 B1 C1 . . . . 81.36(15) ?
    C24 C19 C18 C17 . . . . 0.99(19) ?
    C24 C19 C20 C21 . . . . 0.1(2) ?
    C24 C23 C22 C21 . . . . -0.6(2) ?
    C17 C12 C13 C14 . . . . -2.04(19) ?
    C17 C16 C15 C14 . . . . -1.4(2) ?
    C18 C19 C24 C11 . . . . 1.37(19) ?
    C18 C19 C24 C23 . . . . 179.94(12) ?
    C18 C19 C20 C21 . . . . 179.65(13) ?
    C18 C17 C16 C15 . . . . -179.54(13) ?
    C13 C12 C17 C18 . . . . -178.75(12) ?
    C13 C12 C17 C16 . . . . 1.69(18) ?
    C13 C14 C15 C16 . . . . 1.1(2) ?
    C16 C17 C18 C19 . . . . 177.47(12) ?
    C23 C22 C21 C20 . . . . 0.2(2) ?
    C2 C1 B1 N1 . . . . 20.11(17) ?
    C2 C1 B1 C11 . . . . -161.25(12) ?
    C2 C3 C4 N1 . . . . 32.76(19) ?
    C1 C2 C3 C4 . . . . -0.7(2) ?
    C3 C2 C1 B1 . . . . -25.46(19) ?
    C20 C19 C24 C11 . . . . -179.05(12) ?
    C20 C19 C24 C23 . . . . -0.48(18) ?
    C20 C19 C18 C17 . . . . -178.58(13) ?
    C7 Si1 N1 C4 . . . . -62.08(10) ?
    C7 Si1 N1 B1 . . . . 117.35(12) ?
    C5 Si1 N1 C4 . . . . 177.55(9) ?
    C5 Si1 N1 B1 . . . . -3.01(14) ?
    C4 N1 B1 C11 . . . . -168.01(11) ?
    C4 N1 B1 C1 . . . . 10.55(17) ?
    C6 Si1 N1 C4 . . . . 59.67(10) ?
    C6 Si1 N1 B1 . . . . -120.89(12) ?
    B1 N1 C4 C3 . . . . -36.40(16) ?
    B1 C11 C12 C17 . . . . 177.96(11) ?
    B1 C11 C12 C13 . . . . -2.47(18) ?
    B1 C11 C24 C19 . . . . -179.00(11) ?
    B1 C11 C24 C23 . . . . 2.49(18) ?
loop_
    _geom_hbond_atom_site_label_D
    _geom_hbond_atom_site_label_H
    _geom_hbond_atom_site_label_A
    _geom_hbond_site_symmetry_D
    _geom_hbond_site_symmetry_H
    _geom_hbond_site_symmetry_A
    _geom_hbond_distance_DH
    _geom_hbond_distance_HA
    _geom_hbond_distance_DA
    _geom_hbond_angle_DHA
    _geom_hbond_publ_flag
    C5 H5A Cg2 1_555 1_555 1_555 0.98 2.86 3.4529(15) 120 y
    C5 H5A Cg5 1_555 1_555 1_555 0.98 2.91 3.7305(15) 142 y
    C5 H5A Cg7 1_555 1_555 1_555 0.98 2.88 3.4772(15) 120 y
    C2 H2 Cg3 1_555 1_555 5_666 0.95 2.92 3.6380(15) 133 y
    C4 H4B Cg3 1_555 1_555 8_755 0.99 2.97 3.9373(15) 167 y
_shelx_space_group_comment
;
The symmetry employed for this shelxl refinement is uniquely defined
by the following loop, which should always be used as a source of
symmetry information in preference to the above space-group names.
They are only intended as comments.
;
_shelx_estimated_absorpt_T_min     0.967
_shelx_estimated_absorpt_T_max     0.977
_shelx_hkl_file
;
   0  -2   0   98.19    2.40
   0  -2   0   94.09    2.70
   0   2   0   98.39    2.40
   0   2   0   97.79    2.70
   0  -3   0    0.20    0.50
   0  -3   0    0.50    0.40
   0   3   0    0.00    0.40
   0   3   0   -0.10    0.50
   0   3   0    0.30    0.50
   0  -3   0    0.20    0.40
   0   4   0   -0.50    0.60
   0  -4   0    0.50    0.70
   0   4   0   -0.80    0.50
   0   4   0    1.00    0.70
   0  -4   0    0.90    0.60
   0  -4   0    1.00    0.50
   0   5   0    0.50    0.80
   0  -5   0    1.00    0.70
   0  -5   0    0.20    0.80
   0  -5   0   -0.60    0.60
   0   5   0   -0.20    0.90
   0   5   0    1.10    0.70
   0   6   0  825.22   18.60
   0  -6   0  823.92   18.80
   0  -6   0  793.82   17.70
   0  -6   0  828.22   18.40
   0   6   0  806.42   18.60
   0   6   0  838.12   17.70
   0  -7   0    0.10    1.00
   0   7   0   -0.50    1.10
   0   7   0   -0.20    1.00
   0  -7   0   -0.50    0.90
   0   7   0   -0.60    1.00
   0  -7   0    0.60    1.40
   0  -8   0  128.29    5.10
   0  -8   0  140.39    5.80
   0  -8   0  134.09    4.50
   0   8   0  130.79    5.40
   0   8   0  129.79    5.40
   0   8   0  126.69    4.70
   0   9   0   -3.50    1.50
   0   9   0   -1.80    2.00
   0  -9   0    3.00    2.30
   0   9   0   -1.40    1.60
   0  -9   0   -0.50    1.30
   0  -9   0   -1.10    1.50
   0 -10   0   91.49    4.30
   0  10   0   95.59    5.30
   0  10   0   94.59    5.60
   0  10   0   92.19    4.80
   0 -10   0   81.19    5.90
   0 -10   0   95.29    5.00
   0  11   0    0.30    2.50
   0  11   0    3.60    3.30
   0  11   0    6.10    2.60
   0 -11   0   -2.00    1.90
   0  12   0   25.60    5.10
   0 -12   0   29.40    3.30
   0  12   0   27.10    4.10
   0  12   0   29.40    4.10
   0  13   0   -0.60    3.30
   0  13   0   -2.40    3.90
   0 -13   0   -2.40    2.80
   0  14   0   38.00    5.70
   0 -14   0   35.80    4.20
   1   1   0   -0.30    0.20
  -1   1   0   -0.30    0.20
  -1   1   0   -0.10    0.10
   1   1   0   -0.10    0.20
   1  -1   0   -0.10    0.20
   1  -1   0   -0.20    0.20
  -1  -1   0    0.00    0.10
  -1  -1   0    0.00    0.20
  -1  -1   0    0.30    0.20
  -1  -2   0    0.40    0.30
  -1   2   0   -0.10    0.40
   1  -2   0   -0.10    0.40
   1  -2   0   -0.30    0.40
  -1  -2   0    0.90    0.40
  -1  -2   0   -0.50    0.30
  -1   2   0    0.20    0.40
   1   2   0   -0.10    0.40
   1   2   0    0.00    0.20
  -1   2   0    0.20    0.40
   1   2   0   -0.40    0.40
  -1   3   0   -0.10    0.50
   1   3   0   -0.30    0.40
   1   3   0    0.40    0.60
  -1   3   0    0.10    0.50
   1   3   0    0.70    0.40
   1  -3   0   -0.30    0.50
  -1   3   0   -0.90    0.40
  -1  -3   0    0.30    0.40
  -1  -3   0    0.80    0.50
  -1  -3   0    0.20    0.50
   1  -3   0   -0.20    0.50
   1  -4   0    0.20    0.70
   1   4   0   -0.70    0.60
  -1   4   0    0.60    0.60
  -1  -4   0   -0.30    0.60
  -1  -4   0    0.20    0.50
  -1   4   0    0.50    0.70
  -1   4   0   -0.30    0.70
   1   4   0   -0.20    0.50
  -1  -4   0    1.10    0.80
   1   4   0   -0.50    0.60
   1   5   0   -0.90    0.80
   1   5   0    1.10    0.80
   1  -5   0    0.50    0.60
   1   5   0    0.40    0.60
   1  -5   0   -0.60    0.90
  -1  -5   0    0.10    0.70
  -1   5   0    0.50    0.80
  -1   5   0    1.10    0.80
  -1  -5   0   -0.40    0.90
   1  -5   0   -0.60    0.70
  -1   5   0   -1.00    0.70
  -1  -6   0    0.20    0.80
   1   6   0    1.20    0.90
   1  -6   0    0.10    1.00
   1  -6   0    1.80    0.90
  -1  -6   0   -0.20    0.80
   1   6   0    0.50    1.10
   1   6   0    0.00    0.80
  -1   6   0    0.50    0.90
  -1   6   0    0.70    1.00
  -1   6   0    1.40    0.90
  -1  -6   0   -0.30    1.20
  -1   7   0    0.70    1.30
   1   7   0    1.60    1.20
   1  -7   0   -0.10    1.00
   1  -7   0    0.20    1.60
  -1   7   0    1.00    1.20
  -1   7   0    0.00    1.20
   1   7   0    1.80    1.00
  -1  -7   0   -0.60    0.90
  -1  -7   0    1.90    1.00
   1   7   0   -1.10    1.20
  -1  -7   0    0.40    1.50
   1   8   0    0.90    1.20
  -1  -8   0    0.40    1.60
   1  -8   0   -1.60    1.20
  -1   8   0    0.20    1.40
  -1  -8   0    1.70    1.10
  -1   8   0   -0.40    1.30
   1  -8   0    1.40    1.70
  -1  -8   0   -1.50    1.30
   1   8   0    0.50    1.70
  -1   8   0   -0.70    1.40
   1   8   0   -2.20    1.20
   1  -9   0   -1.60    1.30
  -1  -9   0    2.20    1.70
  -1  -9   0   -1.00    1.20
  -1   9   0   -0.10    1.70
   1  -9   0    1.60    2.10
  -1  -9   0    1.60    2.20
  -1   9   0    1.10    1.60
   1   9   0    0.50    1.60
   1   9   0   -1.70    1.50
  -1   9   0    2.80    2.00
   1   9   0    3.50    2.20
  -1 -10   0   -1.40    2.90
  -1 -10   0   -1.50    2.00
   1  10   0    3.00    2.70
  -1 -10   0   -3.60    1.50
  -1  10   0    1.40    2.20
  -1  10   0    0.70    2.40
  -1  10   0   -0.10    1.90
   1 -10   0    0.70    1.60
   1  10   0   -1.70    1.90
   1 -10   0    1.20    2.60
   1  10   0   -0.90    2.00
  -1 -11   0   -0.10    1.80
  -1  11   0    1.00    2.70
  -1  11   0    1.20    3.20
   1 -11   0    1.40    2.10
  -1  11   0   -0.10    2.30
   1  11   0   -1.80    2.40
   1  11   0   -1.50    2.20
   1  11   0   -2.10    3.00
  -1 -11   0    1.40    2.30
  -1  12   0    0.80    2.80
  -1  12   0    0.80    3.40
   1 -12   0    1.20    2.60
  -1 -12   0    0.10    2.70
   1  12   0    2.60    3.00
   1  12   0   -5.60    4.00
  -1  12   0    0.80    3.60
  -1 -12   0    0.40    2.30
   1  12   0    1.90    2.90
  -1  13   0    6.50    3.60
   1  13   0   -6.60    3.70
   1  13   0    9.50    3.70
   1 -13   0   -1.20    2.80
  -1 -13   0   -4.60    2.60
  -1  13   0   -3.50    4.30
   1 -14   0   -1.20    3.60
  -1 -14   0    1.20    3.30
  -1  14   0    6.80    4.20
   1  14   0    4.30    4.20
  -2   0   0  683.63   13.60
  -2   0   0  692.33   13.70
   2   0   0  668.03   13.70
   2   0   0  582.94   13.60
   2   0   0  683.83   13.20
   2   1   0   27.50    1.00
  -2  -1   0   26.50    1.00
  -2   1   0   32.60    1.20
   2   1   0   25.60    1.20
   2  -1   0   26.60    1.20
  -2   1   0   26.00    1.20
   2   1   0   27.60    1.00
   2  -1   0   27.90    0.90
  -2  -1   0   25.10    1.20
  -2   1   0   28.20    0.90
  -2  -1   0   28.40    1.00
  -2   2   0  128.29    3.30
   2   2   0  127.79    3.50
  -2   2   0  129.19    3.50
   2  -2   0  132.39    3.40
   2  -2   0  130.99    3.50
  -2  -2   0  131.39    3.10
  -2  -2   0  130.79    3.50
   2   2   0  134.79    3.60
  -2  -2   0  134.29    3.60
   2   3   0   41.10    1.90
  -2  -3   0   38.50    1.80
   2   3   0   37.40    1.40
  -2   3   0   39.10    1.80
   2  -3   0   39.30    1.70
  -2   3   0   40.40    1.70
  -2  -3   0   39.50    1.80
  -2  -3   0   38.70    1.30
   2   4   0   58.69    2.60
  -2   4   0   65.99    2.50
  -2   4   0   61.29    2.50
  -2  -4   0   65.09    2.00
   2   4   0   66.29    2.10
  -2  -4   0   69.09    2.70
   2  -4   0   67.69    2.70
  -2   4   0   69.09    2.70
   2  -4   0   62.69    2.50
  -2  -4   0   62.99    2.70
  -2  -5   0  533.25   12.70
   2   5   0  513.75   12.60
  -2   5   0  524.55   12.40
  -2   5   0  531.45   12.50
  -2  -5   0  532.85   12.50
  -2  -5   0  532.45   11.60
   2   5   0  539.55   12.60
   2  -5   0  524.05   12.20
   2   5   0  540.55   11.60
  -2   5   0  545.15   12.20
   2  -5   0  549.95   12.60
  -2  -6   0  295.77    7.20
   2   6   0  308.67    8.40
   2  -6   0  306.17    7.90
  -2  -6   0  305.27    8.30
  -2   6   0  305.97    7.80
   2  -6   0  310.47    8.40
  -2   6   0  296.17    8.20
   2   6   0  292.37    8.30
  -2   6   0  303.67    8.30
   2   6   0  305.47    7.30
  -2  -6   0  309.37    8.50
   2   7   0   12.70    1.40
  -2  -7   0    9.60    1.30
  -2   7   0   12.30    1.90
   2   7   0   10.90    1.70
  -2  -7   0   12.10    1.80
  -2   7   0   13.10    1.80
  -2  -7   0   10.50    1.70
   2   7   0   10.60    1.80
  -2   7   0   12.30    1.60
   2  -7   0    8.40    1.80
   2  -7   0   11.60    1.70
  -2   8   0    2.00    1.50
   2  -8   0    2.30    1.30
   2   8   0    0.30    1.20
   2  -8   0    3.30    2.00
  -2   8   0    3.40    1.70
  -2  -8   0    0.00    1.80
  -2  -8   0    3.20    1.10
   2   8   0    1.50    1.60
  -2   8   0    0.50    1.50
  -2  -8   0    2.40    1.50
   2   8   0    4.40    1.90
  -2   9   0   13.40    2.70
  -2   9   0    6.50    2.00
   2   9   0    8.70    2.10
  -2  -9   0   10.60    1.60
  -2  -9   0   12.20    2.30
  -2   9   0   10.10    2.30
  -2  -9   0   11.20    2.70
   2  -9   0    9.60    1.90
   2   9   0   11.90    2.30
   2  -9   0    9.50    2.60
  -2  10   0    9.10    2.80
  -2  10   0   11.40    2.70
   2  10   0    9.40    2.20
   2  10   0   10.50    2.90
  -2 -10   0   13.20    2.70
   2 -10   0   11.10    2.30
  -2 -10   0    8.10    3.70
  -2 -10   0   12.40    1.90
   2 -10   0    9.10    3.50
   2  10   0   12.40    2.50
  -2  10   0   11.80    2.50
  -2  11   0   31.00    4.30
   2  11   0   30.40    3.80
   2  11   0   26.60    3.10
  -2  11   0   34.00    4.30
  -2 -11   0   33.30    3.80
   2  11   0   39.30    4.90
  -2  11   0   27.70    3.70
   2 -11   0   27.20    3.20
  -2 -11   0   29.70    3.10
  -2 -12   0   16.90    2.70
   2  12   0    8.00    4.60
  -2  12   0   11.40    3.80
  -2  12   0   11.10    4.50
  -2 -12   0    8.80    3.00
   2  12   0   12.50    3.40
   2  12   0    6.60    3.30
  -2  12   0   15.20    3.50
   2 -12   0   15.10    3.00
  -2 -13   0    5.10    2.90
   2  13   0   -1.00    3.40
  -2  13   0    7.80    3.70
  -2 -13   0    4.00    3.80
   2 -13   0    8.70    3.30
   2  14   0   30.20    5.00
  -2  14   0   22.60    5.10
   2 -14   0   31.40    4.40
  -2 -14   0   35.30    4.00
  -3   0   0    0.20    0.50
   3   0   0    0.10    0.40
  -3   0   0   -0.50    0.40
   3   0   0    0.60    0.50
  -3   1   0    0.50    0.50
   3   1   0   -0.60    0.30
   3   1   0    0.10    0.40
  -3   1   0    1.30    0.50
  -3   1   0   -0.10    0.30
   3  -1   0   -0.30    0.40
   3  -1   0    0.10    0.40
   3  -1   0   -0.20    0.30
  -3  -1   0   -0.10    0.30
   3   1   0   -0.30    0.50
  -3  -1   0    0.30    0.40
  -3  -1   0    0.20    0.50
   3   2   0   -0.20    0.40
  -3   2   0   -0.10    0.50
  -3   2   0   -0.10    0.40
  -3  -2   0    0.20    0.50
   3   2   0   -0.20    0.50
  -3  -2   0    0.70    0.60
  -3  -2   0    0.40    0.40
   3  -2   0    0.20    0.40
   3  -3   0    0.30    0.50
   3   3   0   -0.80    0.60
   3  -3   0    0.20    0.60
  -3   3   0    0.50    0.60
   3   3   0    0.10    0.60
  -3  -3   0    0.50    0.40
  -3  -3   0    0.30    0.60
  -3   3   0    0.20    0.50
  -3  -3   0   -0.10    0.60
  -3   4   0    0.10    0.60
  -3  -4   0    0.20    1.00
   3   4   0    0.50    0.70
   3   4   0    0.00    0.70
  -3  -4   0    0.20    0.50
  -3  -4   0    0.50    0.70
  -3   4   0    0.40    0.80
   3  -4   0    0.40    0.70
   3  -4   0    0.50    0.70
  -3  -5   0   -0.50    0.80
  -3   5   0   -0.90    0.80
  -3  -5   0   -0.70    0.90
   3  -5   0    0.60    0.80
  -3  -5   0   -0.20    0.50
   3   5   0   -0.10    0.90
   3  -5   0   -0.50    0.80
   3   5   0    0.60    0.90
   3   5   0   -0.80    0.60
  -3   5   0    0.10    0.80
  -3   5   0    0.60    0.90
  -3  -6   0    0.50    1.10
  -3  -6   0    0.50    0.70
   3  -6   0   -0.30    1.00
  -3   6   0   -0.50    1.00
   3   6   0    0.60    1.20
  -3  -6   0   -0.10    1.30
   3  -6   0    0.00    1.10
   3   6   0    0.60    1.00
  -3   6   0   -1.90    0.90
   3   6   0    0.10    0.80
  -3   6   0   -0.80    1.10
   3   7   0    0.20    1.20
  -3   7   0   -1.30    1.30
  -3  -7   0    0.00    1.30
   3  -7   0   -0.60    1.40
   3   7   0    0.30    1.40
  -3   7   0    0.10    1.20
  -3  -7   0    0.20    0.90
  -3   7   0    0.60    1.30
   3   7   0    0.70    1.00
  -3  -7   0   -1.60    1.10
   3  -7   0   -0.30    1.10
   3   8   0   -1.50    1.40
  -3  -8   0    0.50    1.40
   3   8   0    1.20    1.90
   3   8   0   -0.80    1.10
  -3   8   0   -0.30    1.40
   3  -8   0   -0.60    1.30
  -3   8   0   -1.90    1.60
  -3   8   0    1.40    1.70
  -3  -8   0   -2.20    1.70
  -3  -8   0    0.50    0.90
   3  -8   0   -0.20    1.80
  -3   9   0   -1.10    1.70
  -3   9   0   -2.10    2.00
  -3   9   0    1.40    1.90
   3   9   0    0.10    1.40
   3  -9   0    0.30    1.60
  -3  -9   0    1.70    2.30
  -3  -9   0    2.20    1.80
   3   9   0    0.70    2.50
   3  -9   0   -1.90    2.20
  -3  -9   0   -0.20    1.30
   3   9   0    0.90    1.90
   3  10   0   -0.60    2.10
  -3 -10   0   -4.20    2.10
   3  10   0    1.00    1.90
  -3  10   0   -1.40    2.10
  -3  10   0    2.40    2.70
  -3 -10   0   -1.80    1.40
   3 -10   0   -0.70    2.90
   3 -10   0    0.30    2.00
   3  10   0   -3.70    2.80
  -3  10   0   -0.70    2.50
  -3 -11   0    0.90    1.70
  -3 -11   0   -3.60    2.10
  -3  11   0    2.00    3.20
   3  11   0    2.40    2.40
  -3  11   0   -0.50    2.30
   3 -11   0    0.20    2.20
  -3  11   0    1.30    3.20
   3  11   0   -2.10    2.30
   3  11   0    5.80    3.80
   3  12   0    1.10    4.70
   3  12   0    3.70    3.00
  -3 -12   0   -0.70    2.10
  -3  12   0    4.50    2.90
  -3  12   0   -8.80    3.90
  -3 -12   0    5.30    2.90
   3  12   0   -4.30    2.80
  -3  12   0   -3.50    4.40
   3 -12   0    3.30    2.80
  -3 -13   0   -1.80    4.20
  -3 -13   0   -0.10    2.60
   3  13   0   -2.10    3.40
  -3  13   0   -4.00    3.50
   3 -13   0   -4.00    3.10
   3 -14   0    1.40    4.30
  -3 -14   0   -0.30    3.30
  -3  14   0    3.80    4.20
   3  14   0    1.40    4.40
  -4   0   0  117.29    3.40
  -4   0   0  115.29    3.30
   4   0   0  114.89    3.30
   4   0   0  111.79    3.30
  -4   1   0   68.19    2.40
   4   1   0   68.19    2.00
   4  -1   0   65.39    2.40
  -4  -1   0   68.49    2.20
   4   1   0   66.69    2.20
   4   1   0   65.49    2.40
   4  -1   0   64.29    2.30
   4  -1   0   68.59    1.80
  -4  -1   0   70.99    2.50
  -4   2   0  500.15   11.10
  -4  -2   0  497.55   11.20
  -4   2   0  482.05   11.10
   4   2   0  502.15   10.80
  -4  -2   0  491.95   10.80
  -4   2   0  490.25   10.40
   4  -2   0  490.75   11.20
   4   2   0  492.45   11.20
  -4  -2   0  486.45   10.60
   4  -2   0  490.25   10.50
  -4  -3   0   20.40    1.20
  -4   3   0   20.90    1.30
  -4  -3   0   21.00    1.20
   4  -3   0   19.60    1.60
   4  -3   0   21.20    1.40
  -4   3   0   23.20    1.70
  -4  -3   0   20.00    1.50
   4   3   0   20.00    1.70
  -4  -3   0   19.40    1.60
   4   3   0   22.90    1.50
  -4  -4   0   44.80    1.70
   4  -4   0   42.50    2.30
   4   4   0   41.10    2.30
  -4  -4   0   43.10    2.40
  -4   4   0   43.20    2.10
  -4   4   0   43.90    2.40
   4  -4   0   42.20    2.20
  -4  -4   0   43.40    2.40
   4   4   0   40.20    2.40
   4   5   0  149.39    5.10
  -4   5   0  155.08    4.80
  -4   5   0  158.48    5.00
   4  -5   0  148.99    4.90
  -4  -5   0  154.98    5.20
  -4  -5   0  152.38    4.00
   4  -5   0  152.78    4.80
   4   5   0  152.98    5.00
  -4  -6   0  189.38    5.00
  -4   6   0  200.78    6.10
  -4   6   0  187.28    6.10
   4   6   0  188.68    6.30
  -4  -6   0  190.88    6.20
   4  -6   0  192.48    6.00
   4   6   0  176.18    6.00
   4  -6   0  187.28    5.90
  -4   6   0  193.18    5.90
  -4  -6   0  194.68    6.30
   4   7   0   68.79    4.10
  -4  -7   0   70.39    4.00
   4  -7   0   71.19    3.60
   4   7   0   70.69    3.80
  -4  -7   0   68.39    3.80
  -4   7   0   67.89    3.60
  -4   7   0   62.49    3.80
  -4   7   0   70.89    3.70
   4  -7   0   71.49    3.90
  -4  -7   0   71.39    2.70
   4  -8   0   64.29    3.80
  -4   8   0   66.69    4.10
  -4   8   0   65.49    3.80
   4   8   0   62.69    4.00
  -4   8   0   62.49    4.20
   4   8   0   58.39    3.00
  -4  -8   0   54.99    4.20
  -4  -8   0   67.49    4.20
   4   8   0   61.49    4.40
  -4  -8   0   67.69    2.80
   4  -8   0   66.19    4.30
  -4  -9   0   45.10    4.60
   4   9   0   57.79    4.30
  -4  -9   0   49.30    2.80
  -4   9   0   53.49    4.20
  -4  -9   0   56.79    4.20
  -4   9   0   54.39    4.00
   4   9   0   50.69    4.70
   4   9   0   54.69    3.10
   4  -9   0   63.89    4.90
  -4   9   0   50.19    4.60
   4  -9   0   46.40    3.80
  -4  10   0  149.49    6.70
  -4 -10   0  149.88    6.90
   4  10   0  156.98    7.10
  -4  10   0  159.28    6.70
   4 -10   0  152.88    6.30
   4 -10   0  145.59    7.50
   4  10   0  149.39    7.60
  -4  10   0  148.39    7.10
  -4 -10   0  148.29    5.00
  -4 -11   0    3.60    2.90
   4  11   0    2.10    2.40
  -4  11   0    3.10    2.60
  -4  11   0    0.60    3.20
   4 -11   0    2.40    2.40
   4  11   0   -4.70    3.50
  -4 -11   0    2.40    1.80
   4  11   0    1.80    2.70
  -4  11   0    4.90    3.50
  -4 -12   0  163.28    5.70
  -4  12   0  167.78    8.00
  -4 -12   0  151.58    8.00
   4 -12   0  169.08    7.50
   4  12   0  144.89    9.50
   4  12   0  139.89    6.40
  -4  12   0  158.38    9.20
   4  12   0  182.28    8.50
   4 -13   0   85.19    7.00
   4  13   0   65.29    6.80
  -4  13   0   65.79    6.60
  -4 -13   0   80.69    4.70
   4 -14   0  159.28    8.40
  -4  14   0  130.29    8.70
  -4 -14   0  150.68    8.50
   4  14   0  134.99    9.70
  -5   0   0    0.30    0.70
   5   0   0    1.00    0.70
   5   0   0    0.90    0.70
  -5   0   0    1.10    0.70
  -5   1   0    1.40    0.80
   5  -1   0    0.20    0.70
  -5  -1   0    0.70    0.80
  -5   1   0    0.20    0.30
   5   1   0    0.00    0.70
   5   1   0    0.50    0.60
  -5  -1   0   -0.10    0.60
   5   1   0   -0.20    0.40
  -5   1   0    0.90    0.60
   5  -1   0    0.00    0.60
  -5   2   0    0.10    0.40
   5   2   0   -0.30    0.80
  -5   2   0    0.00    0.70
   5   2   0   -0.30    0.60
  -5  -2   0   -0.70    0.60
   5  -2   0    0.10    0.50
   5  -2   0   -1.10    0.70
  -5   2   0    1.00    0.70
  -5  -3   0    0.70    0.70
  -5  -3   0   -0.70    0.60
   5  -3   0    1.00    0.60
   5  -3   0   -1.10    0.80
  -5  -3   0   -0.60    0.70
   5   3   0   -0.80    0.90
  -5   3   0    0.00    0.80
   5   3   0   -0.20    0.70
  -5   3   0   -0.50    0.90
  -5   3   0    0.60    0.60
  -5  -4   0   -0.40    0.90
   5   4   0   -0.10    0.80
  -5   4   0   -0.10    0.70
  -5  -4   0    0.40    0.70
  -5  -4   0    0.60    0.90
   5  -4   0    0.70    0.80
  -5   4   0   -1.10    0.90
   5  -4   0    0.80    0.90
   5   4   0   -1.30    1.00
  -5  -5   0   -0.50    0.70
  -5  -5   0   -0.20    1.70
   5   5   0    1.20    1.00
  -5  -5   0    0.20    0.70
  -5  -5   0    1.00    1.10
  -5   5   0   -0.40    1.10
   5  -5   0    0.60    1.00
  -5   5   0   -0.20    0.90
   5  -5   0    0.90    1.10
   5   5   0   -0.20    1.30
   5  -6   0    2.10    1.30
  -5   6   0    0.90    1.40
  -5  -6   0    0.60    0.80
   5   6   0   -0.10    1.50
   5   6   0   -0.30    1.20
   5  -6   0    0.00    1.10
  -5  -6   0   -1.60    1.20
  -5   6   0   -1.50    1.00
  -5  -7   0   -1.90    1.60
  -5   7   0   -1.30    1.20
  -5   7   0    0.30    1.70
   5  -7   0   -0.40    1.30
  -5  -7   0    0.40    0.90
   5   7   0    3.10    1.50
   5  -7   0   -0.10    1.40
  -5   7   0   -0.20    1.50
   5   7   0    2.90    1.60
  -5  -8   0    0.10    1.10
  -5   8   0    1.30    1.80
  -5   8   0    1.50    2.00
   5  -8   0    1.30    1.60
  -5  -8   0   -1.10    2.10
   5   8   0   -1.00    1.60
  -5   8   0   -0.30    1.60
   5   8   0    0.10    2.00
   5  -8   0   -0.30    2.00
   5  -9   0    3.00    2.50
  -5  -9   0    2.80    2.70
  -5   9   0    0.20    2.50
  -5  -9   0    0.60    1.20
  -5   9   0   -0.20    2.30
   5   9   0    1.80    2.30
   5  -9   0    1.80    1.90
  -5   9   0   -2.00    1.80
   5   9   0   -0.20    1.90
  -5 -10   0   -0.20    4.10
   5  10   0    2.30    2.60
   5 -10   0    1.40    2.20
  -5  10   0   -2.70    2.80
   5  10   0    3.10    3.20
  -5  10   0   -1.10    2.20
  -5 -10   0    1.00    1.50
  -5  10   0   -3.90    2.90
   5 -10   0   -5.00    3.20
   5 -11   0   -0.40    2.60
   5  11   0   -6.60    3.90
  -5  11   0   -1.60    2.70
   5  11   0   -2.50    2.80
  -5 -11   0    3.70    3.60
  -5 -11   0    0.70    1.70
  -5  11   0   -0.10    3.30
   5  12   0   -3.50    4.60
   5  12   0    2.50    3.40
  -5  12   0    2.80    4.40
   5 -12   0   -5.30    2.90
  -5 -12   0    2.50    2.10
  -5  12   0   -1.80    2.90
  -5 -12   0   -3.80    3.40
  -5 -13   0    2.20    2.50
  -5  13   0   -0.10    3.80
   5  13   0    4.20    3.80
   5 -13   0    2.40    3.60
   5  14   0   -4.20    4.30
  -5  14   0   -0.20    4.50
   5 -14   0    6.70    4.50
   6   0   0   15.00    1.60
  -6   0   0   17.60    1.60
   6   0   0   18.00    1.60
  -6   0   0   12.70    1.50
   6   1   0    1.60    0.90
   6  -1   0    4.70    1.00
   6   1   0    5.20    1.10
  -6   1   0    1.10    0.90
  -6  -1   0    2.20    0.90
   6   1   0    2.20    0.60
   6   1   0    2.00    0.60
  -6  -1   0    4.30    1.00
   6  -1   0    3.10    1.00
  -6   1   0    3.20    1.00
   6   2   0  817.02   18.00
  -6  -2   0  811.82   18.10
  -6   2   0  803.72   17.90
   6  -2   0  799.22   17.80
   6  -2   0  810.42   16.80
  -6   2   0  813.32   16.70
   6   2   0  813.72   17.50
  -6  -2   0  819.62   17.50
   6  -2   0  809.42   18.10
   6   2   0  815.52   17.20
  -6  -3   0  141.09    4.80
  -6   3   0  138.39    4.80
  -6   3   0  137.89    4.70
  -6  -3   0  147.49    4.20
  -6   3   0  148.59    3.90
   6  -3   0  142.59    3.90
   6   3   0  144.09    4.30
   6   3   0  142.39    4.80
  -6  -3   0  145.59    4.30
   6  -3   0  142.29    4.80
   6  -4   0  635.44   15.20
  -6   4   0  642.44   15.00
  -6   4   0  668.73   15.20
   6  -4   0  641.94   14.30
  -6  -4   0  642.84   14.20
  -6  -4   0  651.63   15.40
  -6  -4   0  648.74   14.70
  -6   4   0  653.63   14.20
   6   4   0  646.24   15.20
  -6  -4   0  648.14   14.10
   6   4   0  633.04   14.70
  -6  -5   0  892.21   19.10
  -6  -5   0  901.31   20.20
  -6  -5   0  900.81   20.70
  -6   5   0  922.21   19.60
  -6  -5   0  883.91   19.10
   6   5   0  895.81   20.10
   6   5   0  892.31   20.50
  -6   5   0  899.31   20.30
   6  -5   0  917.31   19.80
   6  -5   0  869.91   20.40
  -6   5   0  914.61   20.50
   6  -6   0  230.38    7.30
   6   6   0  239.08    7.60
  -6  -6   0  233.68    6.00
  -6   6   0  224.18    6.60
  -6  -6   0  229.08    7.50
  -6   6   0  236.08    7.40
  -6  -6   0  228.38    7.30
  -6  -6   0  235.58    6.00
   6   6   0  235.68    7.20
   6  -6   0  235.18    7.00
  -6  -7   0   -0.30    1.70
  -6  -7   0    1.30    0.90
  -6   7   0   -1.00    2.00
   6  -7   0    1.80    1.60
   6   7   0    0.40    1.40
   6   7   0   -0.90    2.00
  -6  -7   0    2.10    1.20
   6  -7   0    0.60    1.80
  -6  -7   0    2.30    1.60
  -6   7   0    0.30    1.30
   6  -8   0  146.09    6.10
   6   8   0  153.98    6.20
  -6  -8   0  146.29    4.70
  -6  -8   0  149.69    6.40
  -6   8   0  146.79    6.30
  -6  -8   0  144.39    4.50
  -6   8   0  156.58    6.50
   6  -8   0  152.48    6.20
  -6   8   0  152.58    5.80
  -6  -8   0  146.59    6.40
   6   9   0   -1.10    2.80
  -6   9   0   -1.70    2.70
  -6  -9   0    0.50    2.80
  -6  -9   0    0.70    1.30
  -6  -9   0   -0.50    2.20
   6  -9   0   -2.80    2.60
  -6   9   0    3.70    2.60
   6  -9   0   -1.30    1.80
  -6   9   0    0.70    1.90
   6   9   0    3.30    2.20
   6  10   0    7.10    3.50
   6 -10   0    4.70    2.60
   6  10   0    8.80    2.90
  -6  10   0    5.00    2.40
  -6 -10   0    6.80    2.80
  -6  10   0   13.40    3.50
   6 -10   0    2.40    3.20
  -6 -11   0  262.47    7.30
   6  11   0  234.48   13.40
  -6 -11   0  267.17   10.40
   6  11   0  243.28   11.20
   6 -11   0  290.57    9.80
  -6  11   0  284.47    9.70
  -6  11   0  275.37   11.00
  -6  12   0   -3.80    3.00
   6 -12   0    2.80    3.30
  -6 -12   0   -1.60    3.50
   6  12   0   -0.20    3.40
  -6 -12   0    1.90    2.10
   6 -13   0    9.70    4.30
  -6 -13   0    9.90    2.70
  -6  13   0   17.20    4.40
   6  13   0   17.20    4.50
   7   0   0    0.60    1.00
  -7   0   0    1.30    1.00
   7   0   0    1.00    1.00
  -7   0   0    1.90    1.00
   7   1   0   -0.10    1.00
  -7   1   0   -0.20    1.00
   7   1   0    0.00    0.50
   7  -1   0   -0.20    0.90
  -7  -1   0    0.70    1.00
   7   1   0    0.80    0.60
  -7   1   0   -0.30    0.90
   7   1   0   -0.80    0.90
  -7  -1   0    0.50    0.90
   7   2   0    0.10    0.70
  -7   2   0    1.00    1.20
   7   2   0    0.60    0.90
   7  -2   0    0.20    1.00
  -7  -2   0    0.10    1.00
   7   2   0    1.10    1.10
  -7   2   0    1.70    1.10
   7  -2   0    0.90    0.60
   7  -2   0    1.30    1.00
   7   3   0   -0.50    0.80
   7  -3   0   -1.30    0.70
   7  -3   0    0.00    1.10
  -7  -3   0   -0.90    0.90
  -7   3   0   -1.00    1.20
  -7   3   0    0.30    1.10
  -7   3   0   -0.80    0.60
   7   3   0   -1.70    1.20
  -7  -3   0   -0.60    1.10
  -7   4   0   -0.40    0.80
  -7  -4   0   -1.20    1.00
   7  -4   0   -1.60    1.00
  -7  -4   0   -0.70    1.00
   7   4   0    0.20    1.00
  -7   4   0    0.30    1.40
  -7   4   0    0.30    1.30
   7   4   0    0.40    1.40
   7  -4   0   -0.30    1.00
  -7  -4   0   -0.10    1.00
  -7   5   0    0.80    1.00
  -7  -5   0    0.80    1.20
  -7   5   0    2.00    1.60
  -7  -5   0    1.40    0.90
   7   5   0   -0.60    1.60
   7  -5   0    2.70    1.10
   7   5   0   -0.10    1.10
   7  -5   0   -2.30    1.30
  -7  -5   0   -0.70    1.20
  -7  -5   0    0.00    1.00
  -7   5   0   -0.30    1.40
   7  -6   0    0.70    1.40
  -7   6   0    2.40    1.70
  -7  -6   0   -1.10    1.40
  -7  -6   0    0.40    0.90
  -7  -6   0   -0.60    1.10
   7  -6   0    1.10    1.40
   7   6   0    1.60    1.40
  -7  -6   0    1.80    1.40
  -7   6   0    1.20    1.20
  -7   6   0    1.10    1.90
  -7  -7   0   -0.10    1.80
  -7  -7   0    1.50    1.80
  -7   7   0   -0.70    1.50
   7  -7   0   -1.40    1.70
  -7  -7   0   -0.10    1.00
  -7  -7   0   -0.20    1.20
   7  -7   0   -0.10    1.70
  -7   7   0   -0.60    2.10
   7   7   0    0.60    2.10
   7   7   0    1.50    1.60
   7  -8   0    1.70    2.10
  -7   8   0    2.50    2.10
  -7  -8   0   -1.10    1.40
  -7  -8   0   -1.10    1.10
  -7  -8   0   -0.30    2.10
  -7   8   0    0.60    2.60
   7   8   0   -0.30    1.80
  -7  -8   0    1.10    2.30
   7   8   0    4.70    2.70
   7  -8   0   -0.30    2.20
  -7   8   0    0.90    1.60
  -7  -9   0    2.10    2.30
   7  -9   0   -0.10    2.70
  -7  -9   0   -4.30    2.80
  -7   9   0   -1.40    1.90
   7  -9   0    5.40    2.40
   7   9   0   -3.50    2.10
  -7   9   0   -1.80    2.60
  -7  -9   0    0.60    1.60
   7   9   0    1.30    3.30
  -7  -9   0    0.00    1.30
  -7 -10   0    1.60    1.50
  -7 -10   0    0.70    1.90
   7  10   0    1.30    2.40
  -7 -10   0   -2.20    2.50
   7 -10   0   -3.20    3.50
   7 -10   0    1.40    2.60
   7  10   0   -8.10    3.80
  -7  10   0    0.30    2.30
  -7  10   0   -1.40    3.20
  -7  11   0   -9.30    3.80
  -7 -11   0   -0.10    3.20
   7  11   0    0.80    4.90
  -7  11   0   -0.80    2.90
   7  11   0    1.30    3.00
  -7 -11   0   -1.70    1.80
  -7 -12   0    2.40    2.10
   7 -12   0    0.50    3.40
  -7  12   0    2.20    3.30
  -7 -12   0    7.10    4.20
   7  12   0    1.60    3.50
   7  13   0   -1.70    4.20
   7 -13   0    8.00    4.30
  -7  13   0   -5.30    3.80
   8   0   0  642.34   15.40
  -8   0   0  673.93   15.60
   8   0   0  661.13   15.40
  -8   0   0  673.83   15.30
  -8  -1   0   29.50    2.50
   8   1   0   24.60    2.20
   8  -1   0   24.20    2.30
   8   1   0   23.60    2.30
  -8  -1   0   28.20    2.30
  -8   1   0   25.30    2.40
  -8   1   0   24.80    2.30
   8  -1   0   25.20    2.20
   8   2   0    1.50    1.30
   8   2   0    1.20    0.70
  -8   2   0    1.80    1.30
   8  -2   0    0.90    1.20
   8   2   0    0.20    0.80
   8   2   0   -0.80    1.00
  -8  -2   0    0.40    1.20
   8  -2   0    0.30    1.20
  -8   2   0    2.90    1.40
   8  -3   0  309.37    7.10
   8  -3   0  299.97    8.60
   8   3   0  300.07    8.60
  -8  -3   0  297.47    8.70
  -8  -3   0  311.77    7.90
  -8   3   0  305.07    8.50
  -8   3   0  306.57    7.00
  -8   3   0  305.07    8.60
   8   3   0  294.57    7.60
  -8   4   0    2.50    1.70
   8   4   0    3.90    1.80
   8  -4   0    2.60    1.10
   8   4   0    3.40    1.30
  -8   4   0    1.70    0.90
  -8   4   0    0.00    1.40
  -8  -4   0    2.30    1.20
   8  -4   0    3.60    1.50
  -8  -4   0    2.10    1.50
  -8   5   0  441.06   12.10
  -8   5   0  468.45   10.80
  -8  -5   0  459.15   10.90
   8  -5   0  468.55   11.10
   8   5   0  440.96   12.10
  -8   5   0  460.45   12.00
   8   5   0  454.05   11.50
  -8  -5   0  470.45   12.50
  -8  -5   0  473.05   10.90
   8  -5   0  453.55   12.20
  -8  -6   0    0.80    1.70
  -8  -6   0    1.50    1.30
   8  -6   0   -1.10    1.50
   8   6   0    4.80    2.20
  -8   6   0   -1.10    1.70
  -8   6   0    0.40    1.20
  -8   6   0    0.70    2.20
  -8  -6   0    0.50    1.60
   8   6   0    0.90    1.50
   8  -6   0    0.50    1.70
  -8  -6   0    1.20    1.10
  -8  -7   0  570.44   14.70
   8   7   0  571.84   15.40
   8  -7   0  599.04   14.40
   8   7   0  575.64   14.70
  -8   7   0  579.04   15.00
  -8   7   0  562.14   13.80
  -8  -7   0  580.94   13.20
  -8  -7   0  558.04   15.30
  -8   7   0  571.84   15.20
  -8  -7   0  574.94   13.20
   8  -7   0  577.14   15.10
  -8  -8   0   40.00    2.80
  -8  -8   0   35.30    4.20
   8  -8   0   41.00    4.20
  -8   8   0   41.80    3.40
   8   8   0   37.90    3.80
   8   8   0   43.10    5.00
  -8   8   0   36.10    4.10
  -8  -8   0   37.30    2.50
  -8  -8   0   33.10    3.60
   8  -8   0   33.60    4.10
   8   9   0   24.60    4.30
  -8  -9   0   21.80    2.40
  -8  -9   0   22.50    2.30
  -8  -9   0   19.70    3.20
   8   9   0   25.20    3.30
   8  -9   0   20.00    3.50
  -8   9   0   16.10    3.50
  -8   9   0   23.80    3.00
   8  -9   0   20.50    3.60
  -8  -9   0   15.70    3.80
  -8 -10   0    2.40    1.70
   8 -10   0   -3.00    3.30
  -8 -10   0   -2.20    2.70
   8  10   0   -5.20    4.60
  -8 -10   0    1.00    3.20
   8 -10   0   -3.80    3.60
  -8  10   0    7.70    3.80
   8  10   0    0.90    2.60
  -8  10   0    0.00    2.40
   8 -11   0  133.39    7.30
   8  11   0  124.59    7.30
  -8 -11   0  132.59    8.00
  -8  11   0  119.59    6.70
  -8 -11   0  121.09    4.60
   8  11   0  110.59    9.60
   8  12   0   19.80    4.40
   8 -12   0   17.10    4.30
  -8 -12   0   16.20    2.50
  -8  12   0   19.20    4.00
  -8 -12   0   18.60    5.30
   8 -13   0   56.99    6.30
  -8  13   0   50.69    5.70
   8  13   0   50.39    6.00
  -9   0   0   -0.90    1.30
   9   0   0   -0.80    1.10
   9   0   0   -0.20    1.30
  -9   0   0   -1.70    1.30
  -9   1   0   -2.30    1.30
   9   1   0   -1.90    1.10
   9  -1   0   -0.10    1.30
  -9  -1   0    1.30    1.30
   9   1   0   -1.00    1.30
  -9   1   0    0.40    1.20
  -9  -1   0    1.60    1.30
   9  -1   0   -0.80    1.20
   9   2   0    0.00    1.10
  -9  -2   0   -0.20    1.50
  -9  -2   0    0.60    1.30
  -9   2   0   -0.40    1.50
   9  -2   0    1.20    1.30
   9   2   0   -1.70    1.30
  -9   2   0   -0.50    1.40
   9   2   0   -0.30    0.70
   9  -2   0   -0.50    1.30
  -9  -3   0    1.60    1.30
   9   3   0    0.20    1.20
  -9   3   0   -0.30    1.50
  -9  -3   0    0.10    1.40
   9   3   0   -0.40    1.00
   9  -3   0    0.00    0.80
   9   3   0    0.00    1.70
   9  -3   0    1.40    1.50
  -9   3   0   -0.20    1.70
   9  -4   0    1.20    1.00
   9   4   0   -2.90    2.00
   9  -4   0   -1.90    1.30
   9   4   0    0.10    1.10
  -9   4   0   -0.30    0.90
  -9   4   0    1.90    1.90
  -9   4   0   -1.00    1.50
  -9  -4   0    0.10    1.30
  -9  -4   0    0.20    1.40
  -9  -5   0    0.90    1.40
   9  -5   0    3.10    1.80
  -9   5   0    0.30    2.10
  -9   5   0    0.70    1.10
   9   5   0   -1.30    1.30
   9  -5   0   -2.30    1.20
   9   5   0    2.30    2.10
  -9  -5   0    0.50    1.50
  -9   5   0   -0.20    1.70
  -9  -5   0   -0.10    1.10
  -9   6   0    1.90    2.50
   9   6   0   -0.10    2.40
   9  -6   0   -0.20    1.80
   9  -6   0    0.10    1.60
   9   6   0   -2.00    1.50
  -9  -6   0    2.60    1.90
  -9   6   0    0.60    2.00
  -9   6   0   -0.20    1.30
  -9  -6   0    2.30    1.20
  -9  -6   0    0.30    1.90
  -9  -7   0    0.60    1.20
   9  -7   0   -1.30    1.90
   9  -7   0    0.50    2.10
  -9   7   0    0.80    2.20
  -9  -7   0   -1.30    1.80
   9   7   0    2.30    2.80
  -9  -7   0    0.70    2.00
  -9   7   0   -2.10    1.40
   9   7   0    0.80    1.80
  -9   8   0    0.40    1.80
  -9   8   0   -4.90    2.40
   9   8   0   -0.60    1.90
   9  -8   0   -0.30    2.20
  -9  -8   0    1.10    1.30
   9  -8   0    2.10    2.50
  -9  -8   0    2.10    2.20
   9   8   0   -4.60    3.10
  -9  -8   0    2.40    2.60
  -9  -9   0    2.40    2.60
  -9   9   0   -3.80    2.80
   9   9   0   -6.80    4.00
   9   9   0   -0.10    2.40
  -9   9   0   -3.90    3.20
   9  -9   0   -0.40    3.00
   9  -9   0   -2.10    2.60
  -9  -9   0    1.40    1.50
  -9   9   0   -0.20    2.10
   9 -10   0   -1.20    3.00
  -9  10   0  -10.30    3.70
  -9 -10   0    0.10    3.30
  -9  10   0   -2.50    2.40
  -9 -10   0   -1.20    1.80
   9  10   0   -3.00    2.70
   9 -10   0   -9.10    3.80
   9  10   0   -8.50    4.30
  -9  10   0   -2.90    3.20
   9 -11   0    7.10    3.70
  -9  11   0   -4.80    2.70
   9  11   0   -2.70    3.10
  -9 -11   0   -3.00    1.90
  -9 -11   0   -6.50    4.00
  -9  11   0    1.50    3.80
   9  12   0   -3.20    3.60
  -9  12   0    7.70    4.70
  -9  12   0   -2.30    3.50
   9 -12   0    2.30    4.20
 -10   0   0  127.79    5.20
  10   0   0  124.89    5.00
  10   0   0  112.49    5.00
 -10   0   0  121.79    5.10
 -10   1   0    4.70    1.80
 -10  -1   0    6.40    2.00
  10   1   0    6.50    1.70
 -10   1   0    6.90    1.80
  10  -1   0    9.00    1.90
  10  -1   0    8.60    2.00
 -10  -1   0    8.10    1.90
  10   1   0    6.90    2.10
 -10   2   0    3.10    1.80
 -10  -2   0    5.10    1.70
  10  -2   0    1.20    1.50
  10   2   0    1.70    1.30
 -10  -2   0   -0.80    1.60
  10   2   0    3.40    0.90
 -10   2   0    1.10    1.60
  10  -2   0    5.20    1.80
  10   2   0    2.90    2.00
  10   3   0   61.49    4.30
  10   3   0   67.59    2.90
  10   3   0   65.49    3.50
 -10   3   0   62.69    4.40
  10   3   0   67.39    2.80
 -10  -3   0   70.59    3.70
  10  -3   0   70.69    4.10
 -10   3   0   70.39    4.10
 -10  -3   0   60.19    4.10
 -10   4   0   35.90    3.50
  10   4   0   37.80    4.10
  10  -4   0   35.90    3.50
 -10  -4   0   39.60    3.00
 -10  -4   0   34.00    3.60
  10   4   0   35.30    2.60
  10  -4   0   37.30    2.20
 -10   4   0   33.80    4.00
  10  -5   0   58.19    3.10
 -10   5   0   60.59    2.80
 -10   5   0   49.30    4.70
 -10  -5   0   60.29    3.60
 -10   5   0   56.49    4.30
 -10  -5   0   57.69    4.40
  10  -5   0   58.19    4.30
  10   5   0   58.19    3.40
  10   5   0   59.89    4.80
 -10  -6   0   10.10    2.10
  10   6   0    7.10    1.90
 -10  -6   0    6.90    2.30
 -10   6   0    9.80    1.80
  10   6   0    5.40    2.90
 -10  -6   0    7.40    1.70
  10  -6   0    9.40    2.00
 -10   6   0    8.50    2.40
  10  -6   0    9.90    2.50
  10   7   0   10.70    2.30
 -10  -7   0   14.70    3.10
  10  -7   0   11.80    2.50
  10   7   0   11.30    3.60
  10  -7   0   15.10    3.10
 -10   7   0   10.20    1.90
 -10  -7   0   10.80    1.80
 -10   7   0   12.60    2.90
 -10  -7   0   11.10    2.20
  10   8   0   51.59    5.20
 -10  -8   0   45.30    3.60
 -10   8   0   48.80    3.80
  10   8   0   51.19    4.40
  10  -8   0   57.59    5.30
  10  -8   0   39.60    4.50
 -10   8   0   44.00    5.10
 -10  -8   0   55.29    5.10
 -10  -8   0   49.70    3.10
  10   9   0    3.80    4.50
 -10   9   0   -0.50    2.30
 -10  -9   0    4.60    2.30
  10   9   0    4.10    2.70
  10  -9   0   -7.60    3.20
 -10  -9   0   -3.50    2.80
 -10  -9   0   -0.40    1.70
  10  -9   0   -0.50    3.10
  10  10   0   26.90    4.40
  10 -10   0   20.60    4.80
 -10  10   0   38.70    4.50
 -10  10   0   30.00    4.50
 -10 -10   0   35.60    5.00
 -10 -10   0   36.20    3.20
  10 -10   0   40.80    4.90
 -10  11   0   56.89    6.90
 -10 -11   0   57.29    6.50
  10  11   0   58.89    6.20
  10 -11   0   58.79    6.80
 -10  11   0   42.90    5.50
 -10 -11   0   66.49    4.70
  10 -12   0   -0.70    4.60
 -10  12   0    1.60    4.80
 -10  12   0   -1.20    3.90
  10  12   0   -2.00    4.00
 -11   0   0   -2.50    1.80
  11   0   0    0.30    1.90
  11   0   0    1.30    1.50
 -11   0   0    0.50    1.80
  11   1   0   -1.10    2.00
 -11  -1   0   -0.20    1.80
 -11  -1   0   -0.60    1.70
 -11   1   0    0.10    2.00
  11  -1   0    0.30    1.90
  11  -1   0   -0.20    1.60
  11   1   0    0.30    1.60
 -11   1   0   -0.20    1.70
  11   2   0    0.00    2.20
 -11  -2   0   -0.30    1.80
 -11   2   0    0.00    1.70
  11  -2   0   -1.50    1.90
  11   2   0    0.10    1.50
 -11   2   0    0.90    2.10
 -11  -2   0   -1.60    1.80
  11  -2   0   -1.20    1.80
 -11   3   0    1.00    2.40
  11   3   0   -0.40    1.10
 -11  -3   0    3.30    2.10
  11   3   0    0.10    1.00
  11  -3   0   -0.10    1.80
  11   3   0   -3.50    1.40
 -11   3   0   -2.20    1.80
 -11  -3   0    1.60    1.80
  11   3   0   -2.40    1.90
 -11   4   0   -0.70    1.90
 -11  -4   0    1.00    1.90
  11   4   0   -0.50    1.30
  11   4   0    1.10    1.60
 -11   4   0    5.20    2.70
 -11  -4   0   -0.50    1.90
  11  -4   0   -0.80    1.90
  11   4   0   -0.70    2.40
 -11  -5   0   -3.20    1.90
 -11   5   0   -2.20    2.20
  11   5   0    0.20    1.40
 -11  -5   0   -0.90    2.10
  11  -5   0   -3.00    2.10
  11  -5   0   -1.00    1.40
 -11   5   0   -0.70    1.10
  11   5   0    0.90    3.00
 -11  -6   0    1.60    2.20
  11   6   0   -0.30    1.70
 -11  -6   0   -2.00    1.50
 -11   6   0    1.50    1.40
  11   6   0    5.80    3.30
 -11   6   0    3.40    2.40
  11  -6   0   -1.30    2.40
 -11  -6   0    2.10    2.10
  11  -7   0   -2.10    2.20
 -11  -7   0    0.20    1.60
  11   7   0   -4.00    3.70
 -11   7   0   -0.90    1.60
  11  -7   0    3.10    4.80
 -11   7   0   -2.00    2.70
  11   7   0    2.00    2.00
 -11  -7   0   -0.70    2.20
 -11  -7   0   -2.30    2.50
 -11  -8   0   -0.30    2.40
  11   8   0    1.20    4.20
 -11   8   0   -1.50    2.00
  11   8   0    1.10    2.50
  11  -8   0    0.30    2.80
  11  -8   0   -0.90    2.80
 -11  -8   0    1.90    1.80
 -11   8   0   -0.80    3.30
 -11  -8   0   -2.50    2.50
 -11  -9   0    0.40    1.90
  11   9   0    5.00    5.10
  11   9   0    4.70    2.80
  11  -9   0   -3.50    3.40
 -11  -9   0    0.60    2.90
 -11  -9   0   -0.10    3.00
 -11   9   0   -3.20    3.40
 -11   9   0    2.30    2.40
  11  -9   0   -7.30    3.00
 -11 -10   0    2.60    4.10
  11  10   0   12.40    4.10
 -11  10   0   -1.00    2.70
  11 -10   0    6.10    3.90
 -11  10   0    0.60    3.90
 -11 -10   0   -4.20    2.10
 -11  11   0   -1.20    4.80
  11 -11   0    0.60    4.30
  11  11   0   -4.20    3.80
 -11  11   0    1.80    3.60
  12   0   0  152.78    6.80
  12   0   0  171.78    6.60
 -12   0   0  173.78    6.90
 -12   0   0  151.58    8.80
  12  -1   0  182.58    7.20
 -12  -1   0  192.38    7.30
  12   1   0  196.68    7.00
 -12   1   0  199.28    7.40
 -12  -1   0  191.58    7.20
 -12   1   0  188.98    7.50
  12  -1   0  192.48    7.30
  12   1   0  184.08    7.50
  12   2   0   31.70    3.40
 -12  -2   0   36.10    3.90
  12  -2   0   31.30    3.90
  12   2   0   31.70    3.50
 -12   2   0   33.60    3.80
 -12   2   0   33.50    4.00
 -12  -2   0   30.20    3.40
  12  -2   0   28.40    3.50
  12   3   0  192.88    7.90
 -12   3   0  211.58    7.80
 -12  -3   0  214.88    8.10
  12   3   0  206.78    5.60
 -12  -3   0  208.18    7.30
  12  -3   0  216.28    8.00
 -12  -4   0   82.59    4.80
  12   4   0   69.29    5.60
 -12   4   0   78.79    5.20
 -12  -4   0   78.49    5.30
  12   4   0   78.19    3.50
  12   4   0   70.39    3.90
  12  -4   0   74.59    5.10
  12   5   0  154.48    7.50
 -12  -5   0  159.78    7.30
  12   5   0  148.09    5.30
 -12  -5   0  152.48    6.10
 -12   5   0  149.79    6.90
  12   5   0  145.89    5.40
  12  -5   0  152.18    7.20
 -12   6   0   16.90    3.40
  12   6   0   10.00    4.20
 -12   6   0   13.60    1.90
  12  -6   0   11.40    3.90
 -12  -6   0   11.60    2.10
 -12  -6   0   10.90    2.70
 -12  -6   0    8.00    2.90
  12  -6   0    8.60    2.10
  12   6   0   10.40    2.20
  12   7   0   10.00    4.90
 -12   7   0    5.40    3.20
 -12  -7   0    4.00    2.60
 -12   7   0    6.90    2.00
  12  -7   0    3.20    2.50
  12   7   0    1.40    2.20
 -12  -7   0    3.70    1.90
  12  -7   0    5.50    3.10
 -12  -7   0    9.90    3.30
 -12  -8   0   32.10    3.60
 -12  -8   0   31.40    2.90
 -12  -8   0   33.10    4.80
  12   8   0   26.90    3.50
 -12   8   0   35.00    4.40
  12  -8   0   39.90    5.00
  12  -8   0   32.00    3.90
 -12   8   0   29.70    3.60
 -12  -9   0  112.59    8.10
 -12   9   0  112.99    7.80
  12  -9   0  113.59    8.10
 -12  -9   0  108.79    4.90
 -12   9   0  121.69    5.80
  12   9   0  136.19    6.80
 -12 -10   0    8.20    4.90
 -12  10   0    5.00    3.20
  12  10   0    3.90    3.70
 -12  10   0   -0.60    4.30
  12 -10   0    9.40    4.40
  13   0   0   -0.40    2.00
 -13   0   0    2.10    3.00
  13   0   0   -1.70    3.70
 -13   0   0   -0.90    2.20
  13   1   0   -1.30    2.00
  13  -1   0   -1.30    2.10
 -13  -1   0    0.60    2.20
  13   1   0    4.00    3.20
 -13   1   0   -0.40    2.10
 -13  -1   0   -1.80    2.60
  13  -2   0    3.50    2.50
  13   2   0   -3.60    1.90
 -13  -2   0    4.70    2.80
 -13   2   0    0.80    2.20
 -13  -2   0    1.90    2.40
  13   2   0    2.20    3.30
  13   3   0   -4.90    3.40
 -13  -3   0   -0.80    2.50
  13  -3   0    1.00    2.40
 -13   3   0    1.60    2.50
 -13  -3   0    0.10    2.60
 -13  -4   0    3.90    2.60
 -13   4   0    3.70    2.70
  13   4   0    0.80    1.40
  13   4   0    1.70    3.60
  13   4   0   -0.60    1.60
  13  -4   0    2.40    2.80
 -13  -4   0   -2.90    2.60
 -13  -5   0   -2.50    2.70
  13   5   0   -0.20    2.00
  13   5   0    1.80    1.70
  13  -5   0   -1.30    2.50
 -13  -5   0    3.00    2.50
 -13   5   0    0.80    2.60
  13  -6   0   -1.80    2.80
  13   6   0    1.10    2.00
 -13  -6   0    0.90    2.80
 -13  -6   0   -1.70    2.80
 -13  -6   0    1.70    2.00
  13   6   0   -4.00    2.40
 -13   7   0   -0.70    3.10
 -13   7   0    2.20    1.90
 -13  -7   0   -3.10    3.20
 -13  -7   0   -1.50    3.30
  13   7   0    2.60    2.40
  13  -7   0   -0.30    3.30
 -13  -7   0    3.40    2.10
 -13   8   0    1.30    2.30
 -13  -8   0    0.10    2.20
 -13  -8   0    1.50    3.30
  13   8   0   -2.90    2.60
  13  -8   0    3.30    3.60
 -13   8   0   -4.30    3.40
  13  -9   0    8.30    4.30
  13   9   0    3.80    3.30
 -13  -9   0    1.00    4.60
 -13   9   0   -5.90    4.10
 -13   9   0    3.30    3.00
 -13  -9   0    0.50    2.50
  13 -10   0    7.70    5.10
 -13  10   0   -1.00    4.70
 -13  10   0    0.20    3.30
  13  10   0   -1.20    3.70
 -14   0   0   42.10    4.70
  14   0   0   39.30    4.50
 -14  -1   0   21.20    3.50
 -14   1   0   26.10    3.60
  14  -1   0   30.40    4.00
  14   1   0   23.60    3.50
  14   2   0  146.79    6.80
 -14  -2   0  156.08    8.30
  14  -2   0  145.69    7.30
 -14  -2   0  162.08    7.60
 -14   2   0  142.39    7.10
 -14  -3   0   -0.90    3.30
 -14  -3   0    4.20    2.80
 -14   3   0    3.60    2.60
  14  -3   0   -0.40    2.70
  14  -4   0    4.10    2.90
 -14  -4   0    5.70    3.10
 -14   4   0    0.40    2.80
 -14  -4   0   -2.70    3.40
 -14  -5   0    2.20    3.50
 -14  -5   0   -2.20    2.80
 -14   5   0   -0.80    2.90
  14   5   0    3.40    1.90
  14   5   0    1.40    2.20
  14  -5   0    2.20    3.00
 -14  -6   0    6.60    3.50
 -14  -6   0    1.40    2.40
 -14  -6   0    5.40    3.80
  14  -6   0    2.70    3.20
 -14   6   0    0.50    3.20
  14   6   0    2.90    2.20
 -14   7   0   17.30    4.30
 -14  -7   0   12.20    4.20
 -14  -7   0   15.70    2.90
  14  -7   0   13.80    3.90
  14   7   0   13.20    2.90
 -14  -8   0    2.70    2.70
  14   8   0    4.70    3.10
 -14   8   0   -5.20    3.60
  14  -8   0    5.10    3.90
 -14  -8   0   -1.50    4.30
  14   9   0    0.60    3.60
  14  -9   0   -3.00    4.40
 -14   9   0    1.60    4.50
 -14  -9   0    1.00    4.50
 -15   0   0    0.20    3.00
  15   0   0   -2.20    2.80
  15  -1   0   -5.10    2.80
  15   1   0   -1.50    2.60
 -15   1   0    3.40    2.70
 -15  -1   0   -1.60    2.90
 -15  -2   0   -1.50    3.00
 -15   2   0    4.40    3.00
  15  -2   0    2.30    2.90
  15   2   0   -1.80    2.60
  15  -3   0    0.40    3.20
 -15  -3   0    0.90    3.20
 -15   4   0   -2.00    3.00
 -15  -4   0    2.10    3.20
  15  -4   0   -5.40    3.00
 -15   5   0    4.00    3.30
 -15  -5   0    3.00    3.90
  15  -5   0   -5.50    3.30
  15  -6   0   -0.50    3.70
  15   6   0    3.10    2.40
 -15  -6   0    3.80    4.00
 -15  -6   0   -1.80    2.80
 -15  -7   0   -0.90    2.90
 -15  -7   0   -3.00    4.00
  15  -7   0   -0.70    3.90
 -15   7   0   -1.60    3.70
  15   7   0   -0.80    2.90
  16   0   0   45.80    5.80
 -16  -1   0   32.50    4.40
  16  -1   0   33.50    4.50
  16   1   0   24.10    4.10
 -16   1   0   28.80    4.50
 -16  -2   0  134.79    8.20
  16  -2   0  123.09    7.80
 -16   2   0  125.89    7.80
  16   2   0  107.79    8.30
 -16  -3   0   14.60    3.90
 -16   3   0   10.10    3.50
  16  -3   0   13.20    3.90
 -16  -4   0   65.89    7.40
 -16   4   0   56.19    6.20
  16  -4   0   51.09    6.10
 -16  -5   0   91.79    8.50
 -16   5   0  100.59    7.60
  16  -5   0   91.79    8.00
 -16   6   0    2.90    4.20
  16  -6   0    0.50    4.40
 -16  -6   0    1.30    4.10
 -16  -6   0    4.70    3.40
  17   0   0    1.30    3.60
 -17   0   0    5.10    3.90
 -17   1   0    4.30    3.70
  17   1   0   -7.30    3.60
  17  -1   0    1.40    3.90
 -17  -1   0   -2.40    3.80
 -17  -2   0    8.70    4.10
 -17   2   0    4.30    4.10
  17  -2   0    0.90    3.70
 -17   3   0    6.50    4.00
  17  -3   0    2.20    4.10
 -17  -3   0    0.60    4.20
  17  -4   0   -6.90    4.10
 -17  -4   0   -1.30    4.40
 -17   4   0   -1.20    4.00
   0  -1  -1    0.00    0.10
   0  -1  -1    0.20    0.20
   0   1  -1    0.00    0.20
   0   1  -1    0.00    0.20
   0   1  -1    0.10    0.20
   0   1   1    0.10    0.20
   0   1   1    0.10    0.10
   0   1   1   -0.10    0.10
   0   2   1  251.67    5.90
   0  -2  -1  252.97    5.50
   0   2   1  259.77    5.80
   0   2  -1  269.17    5.90
   0   2  -1  245.18    5.90
   0  -2  -1  261.57    6.00
   0  -2   1  258.77    5.70
   0  -2   1  250.57    5.90
   0   2   1  259.97    5.50
   0   2  -1  261.27    5.70
   0  -2   1  265.77    5.90
   0   3   1   -0.30    0.50
   0   3   1    0.30    0.40
   0   3  -1    0.70    0.50
   0  -3   1    0.30    0.50
   0  -3   1   -0.20    0.40
   0  -3   1   -0.30    0.40
   0   3   1    0.20    0.50
   0   3  -1    0.60    0.50
   0  -3  -1    0.20    0.40
   0  -3  -1   -0.10    0.50
   0   3  -1    0.50    0.60
   0   4  -1    3.20    0.80
   0   4   1    1.90    0.80
   0   4  -1    2.30    0.60
   0   4  -1    1.20    0.80
   0  -4   1    1.60    0.70
   0  -4   1    1.60    0.60
   0  -4  -1    1.80    0.80
   0  -4   1    4.40    0.90
   0  -4  -1    1.20    0.50
   0   4   1    0.80    0.60
   0   4   1    2.50    0.60
   0   5  -1    0.00    0.80
   0  -5   1   -1.70    0.80
   0  -5  -1   -0.10    0.80
   0   5   1    1.60    0.80
   0   5  -1   -0.70    0.70
   0  -5   1   -0.10    0.70
   0   5  -1    0.70    0.80
   0  -5  -1    0.80    0.70
   0  -5   1   -0.60    0.70
   0   5   1    0.00    0.70
   0   5   1   -0.50    0.70
   0   6  -1  519.85   13.10
   0  -6   1  542.35   12.40
   0   6   1  560.84   12.30
   0  -6  -1  539.95   12.30
   0  -6   1  559.74   13.10
   0   6   1  549.35   13.30
   0  -6   1  555.54   13.40
   0   6  -1  555.64   12.50
   0  -6  -1  549.95   13.30
   0   6   1  550.34   13.10
   0   6  -1  547.05   13.20
   0  -7  -1    0.60    1.30
   0   7   1   -2.30    1.10
   0  -7  -1    1.90    1.10
   0  -7   1    0.70    1.00
   0  -7  -1    1.10    1.00
   0  -7   1   -2.20    1.30
   0  -7   1   -0.10    1.20
   0   7   1   -0.70    1.10
   0   7  -1   -0.70    1.10
   0   7   1   -1.30    1.00
   0   7  -1   -0.20    1.00
   0   7  -1   -0.70    1.00
   0  -8   1   20.00    2.20
   0  -8  -1   25.20    2.20
   0   8  -1   22.90    2.70
   0   8   1   19.60    2.50
   0   8   1   26.20    2.90
   0  -8   1   26.00    2.70
   0   8  -1   28.30    2.60
   0  -8  -1   19.70    2.50
   0   8  -1   22.80    2.70
   0  -8   1   20.10    2.60
   0   9  -1    0.10    1.60
   0  -9   1    2.00    1.70
   0   9   1    0.30    1.70
   0  -9   1   -0.80    2.30
   0  -9   1   -1.00    1.30
   0   9   1    2.20    2.10
   0   9  -1   -4.50    1.90
   0   9   1   -2.00    1.50
   0   9  -1   -0.90    1.70
   0  -9  -1    0.40    1.30
   0  -9  -1    0.80    1.90
   0 -10  -1  178.88    5.90
   0 -10   1  169.28    6.80
   0  10   1  177.28    6.30
   0 -10  -1  175.88    7.90
   0  10   1  180.48    7.30
   0 -10   1  178.48    6.10
   0 -10   1  164.28    7.70
   0  10  -1  179.68    6.50
   0  10  -1  182.48    7.30
   0  10   1  177.18    7.30
   0  11  -1    0.80    2.40
   0  11   1    4.30    3.10
   0 -11  -1    1.40    2.00
   0  11   1    1.30    2.50
   0  11  -1   -2.60    2.60
   0 -11   1    3.20    2.00
   0  11  -1   -0.10    3.30
   0  11   1   -2.70    2.30
   0  12  -1   -2.70    4.00
   0  12   1   13.80    4.60
   0  12  -1    3.50    3.00
   0 -12   1    5.50    2.70
   0  12   1    6.40    3.40
   0  12   1   10.30    3.20
   0 -12  -1    7.00    2.50
   0  12  -1    5.60    3.40
   0  13   1    4.70    3.60
   0  13  -1   -3.20    4.00
   0 -13   1    2.30    2.80
   0  13  -1    2.30    3.50
   0 -13  -1    1.00    2.70
   0  13   1   -2.90    3.70
   0 -14   1   23.50    4.00
   0 -14  -1   28.70    4.00
   0  14   1   20.20    5.10
   0  14  -1   29.60    5.00
  -1  -1   1  801.92   16.20
   1   1   1  790.12   16.20
  -1  -1   1  784.92   16.10
  -1   1  -1  813.62   16.20
   1  -1  -1  748.13   16.20
   1   1   1  756.62   16.20
   1  -1  -1  805.22   16.10
  -1  -1   1  816.62   16.30
  -1  -1  -1  806.72   16.30
   1   1  -1  796.32   16.10
   1   1  -1  799.92   16.20
  -1  -1  -1  811.52   15.90
   1   1  -1  793.62   16.30
   1  -1   1  807.42   16.20
  -1   1   1  822.02   16.20
  -1   2  -1    0.80    0.40
   1   2   1    0.80    0.50
   1  -2  -1    0.40    0.40
   1  -2  -1    0.50    0.40
  -1   2  -1    0.20    0.40
  -1  -2   1    1.20    0.50
  -1  -2   1    0.80    0.30
   1   2   1    1.00    0.20
  -1   2  -1    0.50    0.40
   1   2   1    0.90    0.50
  -1  -2   1    0.20    0.40
  -1   2   1    0.80    0.40
   1  -2   1    0.70    0.40
  -1  -2  -1    0.80    0.30
   1   2  -1    1.20    0.40
  -1  -2  -1    0.60    0.40
   1   2  -1    0.70    0.40
   1   2  -1    0.30    0.40
   1  -2   1   -0.60    0.40
  -1  -2  -1    0.50    0.30
  -1   2   1    0.90    0.40
  -1   3  -1    5.90    0.90
   1   3   1    8.30    1.00
   1  -3  -1    6.90    0.90
   1  -3  -1    8.90    1.00
  -1  -3   1    8.10    1.00
  -1   3  -1    8.00    1.00
  -1  -3   1    6.50    0.90
   1   3   1    8.20    0.60
  -1  -3   1    9.10    0.80
  -1   3  -1    9.70    1.00
   1   3  -1    7.60    0.80
   1  -3   1    8.40    1.00
   1   3  -1    8.60    1.00
  -1   3   1    7.00    0.90
  -1  -3  -1    7.80    0.70
  -1   3   1    9.70    1.00
  -1   3   1    7.30    0.80
   1  -3   1    8.00    0.90
  -1  -3  -1    9.10    1.00
   1   4   1    6.30    1.10
   1  -4  -1    7.50    1.10
   1   4   1    7.40    0.80
  -1  -4   1    6.50    0.80
  -1  -4   1    7.00    1.10
  -1   4  -1    6.40    1.00
   1   4   1    6.60    1.00
  -1   4  -1    5.50    1.00
  -1   4  -1    9.90    1.30
  -1  -4   1    5.40    0.90
   1   4  -1    6.40    1.00
  -1  -4  -1    7.90    0.80
  -1   4   1    5.20    1.00
  -1   4   1    7.60    1.00
   1   4  -1    7.70    0.90
  -1   4   1    7.10    0.90
   1   4  -1    5.50    0.90
   1  -4   1    7.60    1.00
   1  -4   1    7.20    1.00
  -1  -4  -1    6.40    0.90
   1  -4   1    7.00    1.00
  -1  -4  -1    5.80    1.00
  -1  -5   1  741.83   16.30
  -1   5  -1  778.02   16.60
  -1   5  -1  762.82   17.10
   1   5   1  755.22   17.00
   1   5   1  755.92   17.20
  -1   5  -1  742.43   17.00
  -1  -5   1  749.03   17.00
   1  -5  -1  756.12   16.40
   1   5   1  780.72   16.10
  -1  -5   1  771.12   17.20
   1  -5  -1  787.32   17.20
  -1   5   1  755.22   17.10
   1   5  -1  775.22   16.30
  -1  -5  -1  767.22   16.10
   1  -5   1  771.12   16.90
  -1   5   1  767.32   17.00
   1   5  -1  776.52   17.10
   1   5  -1  758.52   17.10
  -1  -5  -1  742.43   16.90
   1  -5   1  745.13   16.50
  -1  -5  -1  749.42   17.20
  -1   5   1  775.62   16.50
   1  -5   1  775.42   17.10
  -1   6  -1  178.38    5.80
   1   6   1  190.68    5.00
  -1   6  -1  183.68    5.30
   1  -6  -1  189.48    5.30
   1   6   1  190.38    5.90
  -1   6  -1  194.18    5.90
   1   6   1  179.58    5.90
  -1  -6   1  184.08    5.80
   1  -6  -1  197.38    6.10
  -1  -6   1  186.28    5.10
  -1  -6   1  194.98    6.10
  -1  -6  -1  187.28    4.90
   1  -6   1  181.98    5.70
   1  -6   1  186.78    6.00
   1   6  -1  195.38    6.00
  -1  -6  -1  191.18    6.00
  -1   6   1  194.58    5.30
   1   6  -1  184.58    5.10
   1   6  -1  178.58    5.80
  -1  -6  -1  183.08    5.70
   1  -6   1  182.38    5.30
  -1   6   1  190.58    5.80
  -1   6   1  183.38    5.90
   1  -7  -1  146.29    5.50
  -1   7  -1  143.39    5.30
   1   7   1  145.09    4.30
  -1   7  -1  133.79    5.10
  -1  -7   1  136.39    4.40
  -1   7  -1  131.99    5.20
   1   7   1  144.49    5.30
   1   7   1  140.19    5.30
  -1  -7   1  149.59    5.60
  -1  -7   1  141.39    5.20
   1  -7  -1  139.19    4.50
   1  -7   1  140.69    4.70
   1   7  -1  138.89    4.40
   1  -7   1  147.09    5.50
  -1   7   1  143.89    5.20
  -1  -7  -1  146.49    5.50
  -1   7   1  146.19    4.70
   1   7  -1  144.59    5.40
   1   7  -1  141.19    5.20
  -1   7   1  141.09    5.20
  -1  -7  -1  142.49    5.10
  -1  -7  -1  134.19    4.20
  -1   8  -1   -1.40    1.50
  -1  -8   1    1.00    1.40
   1   8   1    1.40    1.20
   1   8   1   -1.40    1.50
   1   8   1    2.50    1.50
  -1   8  -1   -0.10    1.30
   1  -8  -1   -0.80    1.70
  -1  -8   1    1.70    1.20
  -1   8  -1   -0.30    1.70
  -1  -8   1   -1.10    1.90
   1  -8  -1   -1.70    1.20
  -1  -8  -1    0.30    1.30
  -1  -8  -1   -1.50    1.60
  -1  -8  -1   -0.40    1.00
   1   8  -1    3.30    1.80
  -1   8   1   -0.90    1.40
  -1   8   1   -1.40    1.30
  -1   8   1   -0.50    1.40
   1  -8   1   -1.30    1.70
   1   8  -1    1.50    1.40
   1  -8   1    0.80    1.20
   1   9   1   -2.30    1.60
  -1  -9   1    0.70    1.30
  -1  -9   1    2.60    1.70
   1  -9  -1    1.30    1.40
  -1   9  -1   -0.90    1.70
  -1   9  -1    1.70    1.90
   1   9   1    0.30    1.50
  -1   9  -1    1.10    1.80
  -1  -9   1    3.70    2.50
   1  -9  -1    1.70    2.10
   1   9   1    0.90    2.10
  -1  -9  -1   -0.10    1.20
  -1   9   1    1.00    1.60
   1   9  -1    0.40    2.10
  -1   9   1    3.40    2.00
   1   9  -1   -0.80    1.60
  -1   9   1    3.10    1.80
   1  -9   1   -0.60    2.20
  -1  -9  -1    1.90    1.50
   1  -9   1    1.50    1.50
  -1  -9  -1    0.80    1.90
   1   9  -1    1.50    1.70
  -1 -10   1   36.70    3.00
  -1  10  -1   36.40    4.60
  -1 -10   1   38.70    4.70
   1 -10  -1   44.20    3.30
  -1 -10   1   31.50    3.80
   1 -10  -1   36.40    4.70
   1  10   1   35.50    4.10
  -1  10  -1   36.30    4.00
   1  10   1   35.10    3.30
  -1  10  -1   37.10    4.00
   1  10   1   40.70    4.60
   1  10  -1   29.80    3.50
  -1  10   1   36.90    4.40
   1 -10   1   41.60    3.30
  -1  10   1   40.00    4.00
  -1 -10  -1   23.80    3.60
  -1 -10  -1   48.50    3.00
   1 -10   1   35.40    4.30
   1  10  -1   40.40    4.10
  -1  10   1   34.90    3.70
  -1 -10  -1   31.30    3.60
   1  10  -1   38.70    4.80
   1  11   1   66.09    5.30
  -1 -11   1   61.19    4.90
  -1 -11   1   63.39    3.90
  -1  11  -1   56.89    5.00
   1  11   1   55.39    5.90
  -1  11  -1   58.09    5.00
   1  11   1   63.19    4.40
  -1  11  -1   50.39    5.90
   1 -11  -1   59.49    4.10
   1  11  -1   64.39    5.10
  -1 -11  -1   57.89    3.80
  -1  11   1   61.39    4.90
   1  11  -1   67.19    6.30
   1 -11   1   63.39    4.20
   1  11  -1   57.99    4.60
  -1  11   1   59.29    5.60
  -1  11   1   59.79    5.00
   1  12   1    6.80    2.90
  -1  12  -1    7.00    3.50
  -1  12  -1    6.50    4.20
  -1 -12   1    4.00    2.40
  -1  12  -1    3.20    3.00
   1  12   1    3.80    2.80
  -1 -12   1    9.40    3.20
   1 -12  -1    7.40    2.70
   1  12   1    6.80    4.40
  -1 -12  -1    9.30    2.40
  -1  12   1   11.70    3.40
   1  12  -1    5.90    4.80
   1  12  -1    8.20    3.20
  -1  12   1    4.80    3.40
  -1  12   1   10.10    4.00
   1 -12   1    6.60    2.70
   1  12  -1    5.50    3.20
   1  13   1    0.80    3.40
  -1 -13   1    3.60    2.80
  -1  13  -1    0.80    4.80
  -1  13  -1   -0.50    3.30
   1 -13  -1   -4.20    2.70
   1  13   1   -4.50    4.30
  -1  13   1   -0.70    4.20
  -1 -13  -1    1.40    2.80
   1  13  -1    0.90    3.50
   1 -13   1    6.40    3.10
   1  13  -1    0.30    4.00
  -1  13   1   -4.90    3.30
  -1  14  -1   -6.10    4.00
   1 -14  -1    2.70    3.60
  -1 -14   1    4.10    3.60
   1  14   1   10.00    4.30
   1  14  -1   10.30    4.50
   1 -14   1    4.40    3.60
  -1 -14  -1    6.70    3.30
  -1  14   1   -1.60    3.90
  -2   0  -1   -0.10    0.20
   2   0  -1   -0.20    0.30
  -2   0   1   -0.30    0.20
   2   0  -1    0.20    0.30
  -2   0   1    0.20    0.30
   2   0   1   -0.20    0.20
  -2   0  -1    0.00    0.20
   2   0   1    0.20    0.30
   2   0   1   -0.20    0.20
  -2   0  -1   -0.30    0.30
  -2  -1   1 3495.35   79.39
   2   1   1 3354.26   78.99
  -2   1  -1 3319.07   79.19
   2  -1   1 3380.56   79.09
   2   1  -1 3404.76   79.09
  -2   1   1 2958.50   76.39
  -2  -1  -1 3447.26   79.69
   2   2   1  158.98    4.00
   2   2   1  157.28    4.00
  -2  -2   1  157.98    3.70
  -2   2  -1  155.68    3.80
  -2   2  -1  155.08    4.00
   2  -2  -1  157.68    4.00
  -2  -2   1  154.08    4.10
  -2  -2   1  156.68    4.00
   2  -2  -1  156.48    3.80
  -2  -2  -1  155.88    4.00
   2   2  -1  158.48    4.10
   2  -2   1  155.08    4.00
   2  -2   1  158.18    3.90
  -2   2   1  154.78    3.80
  -2  -2  -1  154.98    4.00
  -2   2   1  152.08    4.00
  -2  -2  -1  158.48    3.50
   2   2  -1  153.18    3.90
  -2   3  -1   10.30    1.10
  -2   3  -1    9.80    1.00
   2  -3  -1   11.40    1.10
  -2  -3   1   12.20    1.20
   2   3   1   10.90    1.10
  -2  -3   1   11.80    0.80
   2   3   1   10.50    0.70
   2   3   1    8.10    1.30
   2  -3  -1    9.30    1.10
  -2   3   1   11.30    1.10
   2   3  -1   10.90    1.20
   2  -3   1   11.20    1.30
   2  -3   1   12.10    1.10
  -2  -3  -1   11.30    1.10
  -2  -3  -1   11.70    0.70
  -2   3   1   11.50    1.10
   2   3  -1   11.60    0.90
  -2  -3  -1   11.80    1.20
  -2   4  -1  363.96    8.70
   2  -4  -1  362.26    8.60
  -2  -4   1  366.16    8.10
   2   4   1  368.26    8.90
   2  -4  -1  362.66    8.80
  -2   4  -1  362.76    8.60
  -2   4  -1  365.46    8.90
   2   4   1  347.17    8.90
  -2  -4   1  360.06    8.90
  -2  -4   1  374.16    8.90
   2   4   1  363.46    7.90
   2   4  -1  369.76    8.90
   2   4  -1  369.66    8.20
  -2   4   1  373.46    8.60
  -2  -4  -1  372.96    8.80
  -2  -4  -1  369.46    9.00
   2  -4   1  373.46    8.80
  -2   4   1  374.76    8.70
  -2  -4  -1  363.26    7.90
   2  -4   1  366.06    8.60
  -2   4   1  357.36    8.70
   2   4  -1  354.76    8.80
  -2   5  -1  394.96    9.90
   2  -5  -1  418.46   10.10
  -2  -5   1  413.86   10.20
  -2   5  -1  424.46    9.80
  -2  -5   1  408.16   10.20
   2   5   1  415.96    9.00
   2  -5  -1  397.06    9.70
  -2   5  -1  414.46   10.20
   2   5   1  398.76   10.20
   2   5   1  412.26   10.10
   2   5  -1  420.06    9.30
  -2  -5  -1  408.86    9.00
  -2   5   1  423.96   10.00
  -2   5   1  406.16   10.00
   2   5  -1  405.06   10.20
  -2   5   1  408.56    9.70
   2  -5   1  411.56   10.10
  -2  -5  -1  407.06   10.00
  -2  -5  -1  412.46   10.30
   2  -5   1  410.06    9.80
   2   5  -1  398.36   10.10
  -2  -6   1  214.48    6.60
   2   6   1  222.48    6.50
   2  -6  -1  209.88    6.00
  -2   6  -1  213.18    6.70
  -2   6  -1  221.18    6.60
  -2   6  -1  207.98    6.30
  -2  -6   1  212.78    5.50
   2  -6  -1  211.08    6.50
   2   6   1  203.38    6.50
   2   6   1  210.68    5.30
  -2  -6   1  221.28    6.60
   2   6  -1  213.68    5.60
   2   6  -1  218.08    6.60
   2  -6   1  209.18    6.00
  -2   6   1  216.48    6.40
  -2   6   1  223.68    6.10
  -2   6   1  210.48    6.40
  -2  -6  -1  216.88    6.60
   2  -6   1  211.28    6.50
   2   6  -1  198.08    6.40
  -2  -6  -1  221.08    6.40
  -2   7  -1    1.70    1.20
  -2   7  -1   -0.40    1.20
  -2  -7   1    0.20    0.90
   2   7   1    0.10    0.90
   2   7   1    0.30    1.20
   2  -7  -1    2.20    1.60
  -2  -7   1    0.20    1.20
  -2  -7   1   -2.30    1.40
   2  -7  -1   -0.40    1.00
  -2   7  -1    0.60    1.10
   2   7   1    0.60    1.40
  -2  -7  -1   -0.20    1.30
   2  -7   1    0.50    1.40
   2   7  -1   -0.20    1.40
   2   7  -1   -0.30    1.00
  -2   7   1    0.60    1.30
  -2  -7  -1    0.10    1.00
   2  -7   1    1.00    1.10
  -2   7   1    0.40    1.20
  -2  -7  -1   -0.60    0.80
  -2   7   1    0.50    1.20
   2   7  -1   -1.10    1.10
  -2   8  -1    7.40    1.70
  -2  -8   1    8.00    1.40
   2   8   1    7.90    1.90
  -2   8  -1    5.00    1.80
   2  -8  -1    7.60    1.60
  -2  -8   1    8.60    2.00
   2  -8  -1   10.10    2.20
   2   8   1   10.00    1.40
  -2  -8   1    7.00    2.20
  -2   8  -1    5.20    1.60
   2   8   1    4.30    1.70
   2  -8   1    5.60    1.90
  -2  -8  -1    9.00    1.30
   2  -8   1    9.70    1.70
   2   8  -1   10.00    2.30
  -2   8   1    8.60    1.90
  -2   8   1    9.10    1.80
   2   8  -1    6.40    1.80
  -2   8   1   10.90    1.90
  -2  -8  -1    8.20    1.70
  -2  -8  -1    3.30    1.70
   2   8  -1    8.00    1.50
   2   9   1   87.79    3.80
  -2   9  -1   96.79    4.70
  -2  -9   1   92.79    3.80
   2  -9  -1   99.49    5.30
   2   9   1   91.99    5.00
   2   9   1   92.79    5.20
  -2   9  -1   92.69    4.90
  -2  -9   1   90.59    4.80
  -2   9  -1   96.79    5.20
   2  -9  -1   97.79    4.30
  -2   9   1  101.19    4.70
  -2  -9  -1   82.59    5.30
   2   9  -1   93.99    5.40
   2   9  -1   90.59    4.00
  -2   9   1   92.39    4.80
   2  -9   1   89.99    5.30
  -2   9   1   90.59    5.00
  -2  -9  -1   90.59    4.70
   2  -9   1   87.99    4.40
   2   9  -1   94.59    4.90
  -2  -9  -1   92.29    3.60
   2 -10  -1   12.50    2.30
  -2  10  -1   12.00    3.10
  -2 -10   1   17.60    4.80
  -2 -10   1   15.10    2.10
  -2  10  -1   11.60    2.80
   2 -10  -1   13.20    3.30
  -2 -10   1   14.60    2.90
   2  10   1   12.80    2.20
   2  10   1   12.10    2.80
   2  10   1    7.90    2.90
  -2  10  -1   13.00    2.50
   2 -10   1    9.10    3.10
   2 -10   1   10.60    2.30
   2  10  -1    9.70    3.00
   2  10  -1   11.30    2.30
  -2  10   1   13.00    2.80
   2  10  -1   10.90    2.60
  -2 -10  -1   15.00    2.50
  -2  10   1   15.10    2.80
  -2 -10  -1   22.10    6.20
  -2  10   1   14.70    2.70
  -2 -10  -1   12.30    1.90
   2  11   1   82.29    6.60
   2 -11  -1   86.49    4.80
  -2  11  -1   75.39    5.60
  -2 -11   1   87.09    5.60
  -2  11  -1   84.79    6.60
   2  11   1   96.79    5.90
  -2 -11   1   87.69    4.30
  -2  11  -1   87.79    5.60
   2  11   1   78.99    4.50
   2  11  -1   80.29    4.90
  -2 -11  -1   86.59    4.10
   2 -11   1   87.19    4.90
  -2 -11  -1   81.09    5.20
  -2  11   1   84.19    5.60
  -2  11   1   85.79    6.30
   2  11  -1   90.69    6.80
   2  11  -1   84.69    5.60
  -2  11   1   73.29    5.50
   2  12   1    7.30    4.20
  -2 -12   1    6.20    3.30
  -2  12  -1   11.40    3.30
  -2  12  -1    1.60    3.80
  -2  12  -1    8.40    4.00
   2 -12  -1    7.90    2.70
   2  12   1    7.20    3.00
   2  12   1    7.40    3.10
  -2 -12   1    6.90    2.50
   2  12  -1    8.00    3.10
  -2 -12  -1    6.90    2.30
   2  12  -1    7.80    3.20
  -2  12   1    3.70    4.00
  -2  12   1    6.80    3.30
  -2  12   1    1.50    3.70
  -2 -12  -1    2.40    3.00
   2  12  -1    8.90    4.30
   2 -12   1    6.60    2.90
   2  13   1  122.49    7.70
  -2 -13   1  117.99    5.90
   2 -13  -1  113.69    6.30
  -2  13  -1  120.19    7.80
  -2 -13   1  111.99    7.80
  -2  13   1  124.39    7.70
   2  13  -1  111.59    7.60
   2 -13   1  116.19    6.50
  -2 -13  -1  112.69    5.50
   2  14   1    2.70    4.10
  -2 -14   1   -1.40    3.30
  -2  14  -1   12.80    4.60
   2 -14  -1    7.00    3.90
   2  14  -1    5.10    4.50
  -2 -14  -1    5.30    3.30
  -2  14   1    8.70    4.30
   2 -14   1    6.10    3.80
   3   0   1   -0.50    0.40
   3   0  -1    0.00    0.40
  -3   0  -1    0.20    0.50
   3   0  -1   -0.40    0.50
  -3   0  -1    0.00    0.30
   3   0   1   -0.60    0.50
  -3   0   1    0.20    0.40
  -3   0  -1    0.60    0.40
  -3   0   1   -0.60    0.40
  -3   1  -1   88.09    2.20
   3  -1  -1   88.49    2.50
  -3  -1   1   89.69    2.50
  -3   1  -1   87.49    2.70
   3   1   1   86.89    2.70
  -3  -1   1   88.49    2.30
   3   1   1   87.59    2.40
  -3   1  -1   87.69    2.70
  -3  -1   1   89.29    2.70
   3  -1  -1   89.89    2.70
   3   1   1   87.89    2.40
  -3  -1  -1   86.89    2.40
   3  -1   1   86.69    2.60
  -3   1   1   85.19    2.70
   3  -1   1   87.79    2.70
   3   1  -1   88.19    2.50
   3   1  -1   89.19    2.30
   3   1  -1   85.89    2.60
  -3   1   1   87.69    2.50
   3  -1   1   87.09    2.20
  -3  -1  -1   89.49    2.70
  -3  -2   1    7.90    1.00
   3   2   1    7.20    0.90
  -3   2  -1    6.50    0.80
  -3  -2   1    7.20    0.90
   3   2   1    8.00    0.90
   3  -2  -1    6.60    0.80
  -3   2  -1    6.40    0.90
  -3   2  -1    7.90    1.00
  -3  -2   1    6.30    0.80
  -3  -2  -1    6.60    0.90
   3   2  -1    6.60    0.80
   3  -2   1    7.20    1.10
  -3  -2  -1    7.20    0.90
  -3   2   1    6.40    0.80
  -3  -2  -1    7.20    0.70
   3   2  -1    7.60    1.00
  -3   2   1    6.70    0.70
   3  -2   1    8.30    0.80
   3   3   1   16.30    1.30
   3   3   1   16.50    1.40
   3  -3  -1   17.20    1.30
  -3   3  -1   17.60    1.20
   3  -3  -1   19.00    1.30
  -3   3  -1   18.40    1.40
  -3  -3   1   16.10    1.00
  -3  -3   1   16.30    1.30
  -3  -3   1   17.90    1.40
   3   3  -1   17.80    1.50
   3  -3   1   16.90    1.40
  -3   3   1   17.20    1.40
  -3  -3  -1   15.90    1.30
   3  -3   1   18.00    1.30
   3   3  -1   15.40    1.30
  -3  -3  -1   16.70    1.40
  -3   3   1   17.20    1.20
  -3  -3  -1   17.30    0.90
  -3  -3  -1   16.90    0.90
  -3   4  -1   19.20    1.70
   3   4   1   16.80    1.60
   3  -4  -1   18.50    1.60
  -3  -4   1   17.80    1.60
  -3  -4   1   14.60    1.60
  -3  -4   1   17.10    1.10
  -3   4  -1   17.10    1.50
   3   4   1   16.30    1.60
   3  -4  -1   16.20    1.50
  -3   4   1   18.60    1.60
  -3  -4  -1   17.90    1.00
   3  -4   1   17.50    1.50
   3  -4   1   17.20    1.60
   3   4  -1   17.30    1.60
  -3   4   1   15.40    1.40
   3   4  -1   17.00    1.20
  -3  -4  -1   15.30    1.50
   3   4  -1   14.60    1.60
  -3  -4  -1   15.60    1.70
   3   5   1   92.39    2.70
   3   5   1   90.59    3.70
   3   5   1   93.49    3.70
  -3   5  -1   96.19    3.60
   3  -5  -1   93.39    3.50
  -3   5  -1   97.29    3.60
  -3   5  -1   95.09    3.70
  -3  -5   1   94.69    3.70
  -3  -5   1   92.79    3.80
   3  -5  -1   93.29    3.60
  -3   5   1   93.49    3.50
   3  -5   1   92.39    3.60
  -3   5   1  100.09    3.70
   3  -5   1   88.99    3.50
   3   5  -1   92.09    3.60
  -3  -5  -1   92.69    3.60
  -3   5   1   92.49    3.50
  -3  -5  -1   94.49    2.70
   3   5  -1   90.29    2.90
  -3  -5  -1   84.89    4.30
   3   5  -1   91.99    3.70
   3   6   1    9.80    1.70
  -3  -6   1   11.30    1.70
  -3  -6   1   10.70    1.20
   3  -6  -1   11.20    1.60
  -3   6  -1    9.20    1.50
  -3   6  -1   11.60    1.50
  -3   6  -1    7.70    1.40
   3   6   1   10.30    1.20
   3   6   1   13.50    2.00
   3  -6  -1   11.20    1.80
  -3  -6   1   13.30    1.90
   3   6  -1    9.20    1.50
  -3   6   1    9.60    1.50
   3  -6   1   11.60    1.80
  -3   6   1   10.50    1.60
  -3   6   1   11.50    1.60
  -3  -6  -1   11.30    1.20
  -3  -6  -1   11.50    1.80
  -3  -6  -1   13.80    1.90
   3   6  -1   12.40    1.40
   3   6  -1   10.80    1.70
   3  -6   1   12.40    1.70
  -3  -7   1   45.50    2.30
   3   7   1   47.30    3.40
  -3   7  -1   48.80    3.10
   3  -7  -1   45.90    3.30
  -3  -7   1   49.80    3.40
   3  -7  -1   47.00    2.80
  -3   7  -1   52.09    3.20
   3   7   1   45.70    2.20
  -3   7  -1   42.90    3.20
  -3  -7   1   49.40    3.30
   3   7   1   46.70    3.20
   3  -7   1   48.50    3.30
   3   7  -1   45.20    3.10
  -3   7   1   45.20    3.00
  -3  -7  -1   43.50    3.10
  -3  -7  -1   48.90    3.40
  -3   7   1   46.80    3.00
   3   7  -1   45.40    3.40
   3  -7   1   44.00    2.90
  -3  -7  -1   42.50    2.10
  -3   7   1   45.20    3.10
   3   7  -1   45.90    2.40
  -3  -8   1   11.80    2.10
  -3   8  -1    5.60    1.90
   3   8   1    8.70    1.90
   3  -8  -1   11.10    2.40
  -3  -8   1   11.10    1.50
  -3  -8   1   10.80    2.20
   3   8   1   10.20    2.20
  -3   8  -1   11.20    2.10
  -3   8  -1    9.70    2.00
   3  -8  -1   10.40    1.80
   3   8   1   10.70    1.50
  -3  -8  -1    8.10    1.30
  -3  -8  -1   10.30    2.40
  -3   8   1    9.70    2.00
  -3  -8  -1    9.70    1.80
  -3   8   1   10.90    2.00
   3   8  -1   11.30    1.60
  -3   8   1    8.40    2.10
   3   8  -1    8.30    2.00
   3  -8   1    7.30    1.80
   3   8  -1   10.90    2.10
   3  -8   1   11.50    2.30
   3   9   1  130.59    4.50
   3   9   1  131.99    6.00
  -3   9  -1  133.59    5.70
  -3   9  -1  126.89    5.70
  -3  -9   1  137.99    5.90
  -3   9  -1  128.99    6.10
   3  -9  -1  139.19    5.40
   3   9   1  135.79    6.40
  -3  -9   1  127.79    4.50
   3  -9  -1  131.69    6.20
  -3   9   1  128.69    5.50
  -3  -9  -1  120.39    6.20
  -3   9   1  131.69    5.80
   3   9  -1  129.29    6.40
  -3  -9  -1  131.29    5.70
   3   9  -1  130.99    5.90
   3  -9   1  131.69    5.40
  -3   9   1  134.99    5.90
  -3  -9  -1  129.19    4.30
   3   9  -1  120.39    5.30
   3  -9   1  125.69    6.20
  -3  10  -1    3.70    2.40
   3 -10  -1    1.10    2.80
   3 -10  -1    1.40    1.80
  -3  10  -1    0.50    2.20
  -3  10  -1    1.00    2.70
  -3 -10   1   -0.50    2.20
   3  10   1    3.00    3.10
  -3 -10   1   -0.80    1.60
   3  10   1    1.50    2.20
   3 -10   1    1.10    2.00
  -3 -10  -1    2.90    2.30
   3 -10   1    2.80    3.00
   3  10  -1    0.20    1.90
  -3  10   1    0.50    2.10
   3  10  -1   -2.00    1.80
  -3  10   1    5.40    2.60
  -3 -10  -1   -0.40    1.40
  -3  10   1    4.10    2.40
   3  10  -1   -0.50    2.80
  -3 -11   1   24.20    3.00
   3  11   1   30.70    3.50
   3  11   1   17.50    3.30
  -3  11  -1   28.70    3.70
   3  11   1   20.70    4.10
  -3  11  -1   23.40    4.00
  -3 -11   1   26.60    3.50
   3 -11  -1   22.20    3.10
  -3  11  -1   30.90    4.40
   3  11  -1   36.80    4.50
  -3  11   1   24.40    3.90
  -3  11   1   33.90    4.10
  -3  11   1   33.20    4.00
   3  11  -1   27.40    6.80
   3 -11   1   28.20    3.30
  -3 -11  -1   25.00    3.30
   3  11  -1   22.30    2.90
  -3 -11  -1   22.80    2.80
   3  12   1   -1.50    4.90
   3  12   1    2.30    2.90
   3  12   1   -2.10    2.70
  -3  12  -1   -3.10    3.90
  -3  12  -1    0.00    3.00
  -3 -12   1    0.70    2.90
   3 -12  -1    0.90    2.60
  -3 -12   1    2.50    2.10
   3  12  -1    3.10    2.80
   3  12  -1    4.60    4.70
  -3 -12  -1   -0.10    2.00
  -3 -12  -1    6.40    3.30
   3  12  -1    2.40    3.00
  -3  12   1   -3.30    3.60
  -3  12   1    4.00    4.10
   3 -12   1    0.00    2.60
  -3  12   1    4.30    3.10
   3  13   1   54.39    6.20
  -3 -13   1   33.30    4.80
   3 -13  -1   36.80    4.20
  -3  13  -1   29.30    4.70
  -3 -13   1   40.60    4.40
   3  13  -1   38.00    5.20
  -3 -13  -1   32.30    4.10
  -3  13   1   53.59    6.20
   3 -13   1   40.70    5.10
  -3 -14   1   14.40    3.50
   3  14   1    6.70    4.40
  -3  14  -1   13.40    4.60
  -3 -14  -1   17.90    3.30
   3 -14   1    5.40    4.00
   3  14  -1   12.00    4.70
  -3  14   1   11.10    4.60
  -4   0  -1    1.40    0.60
  -4   0  -1    0.30    0.60
  -4   0   1   -0.30    0.40
   4   0   1    0.50    0.50
   4   0   1   -0.30    0.50
  -4   0  -1    0.00    0.30
  -4   0   1   -0.10    0.50
   4  -1  -1   98.39    3.10
  -4  -1   1  103.79    2.60
   4   1   1  102.19    3.20
  -4   1  -1  102.59    2.50
   4   1   1  101.79    2.70
  -4   1  -1  100.39    3.10
   4   1   1   98.79    2.90
  -4  -1   1  101.79    3.10
  -4  -1   1  102.89    3.00
  -4   1  -1  101.19    3.10
   4  -1  -1   99.59    3.00
  -4   1   1   99.49    3.10
   4   1  -1  102.69    2.60
   4  -1   1   99.59    2.50
   4  -1   1  102.29    3.10
   4   1  -1  100.09    3.00
  -4  -1  -1  103.79    2.90
  -4   1   1   92.49    3.00
   4   1  -1  100.59    3.10
   4  -1   1   98.59    3.10
   4  -2  -1   58.39    2.40
   4   2   1   57.69    1.90
  -4   2  -1   58.79    2.40
   4   2   1   58.29    2.10
  -4   2  -1   57.29    1.90
  -4  -2   1   57.49    2.00
  -4  -2   1   55.99    2.00
   4   2   1   57.49    2.40
  -4  -2   1   54.49    2.30
  -4   2  -1   56.29    2.30
   4  -2  -1   59.99    1.90
  -4  -2  -1   59.99    2.40
  -4   2   1   55.89    2.20
   4   2  -1   57.29    2.30
   4   2  -1   59.49    2.00
  -4   2   1   59.19    2.40
  -4   2   1   60.49    1.80
   4  -2   1   58.49    1.90
   4  -2   1   56.19    2.40
  -4  -2  -1   58.99    1.90
  -4  -2  -1   61.99    2.10
  -4   3  -1  153.88    4.50
  -4  -3   1  157.08    4.70
   4  -3  -1  152.58    4.10
  -4   3  -1  145.19    4.10
   4   3   1  150.78    4.40
  -4  -3   1  151.48    4.30
   4   3   1  155.88    4.60
  -4  -3   1  152.58    4.00
  -4  -3   1  155.98    4.00
   4  -3  -1  152.68    4.50
   4   3  -1  156.58    4.60
  -4  -3  -1  154.18    4.40
  -4   3   1  155.38    4.00
   4  -3   1  149.79    4.60
  -4  -3  -1  150.68    4.60
  -4  -3  -1  154.78    3.80
   4   3  -1  150.38    4.30
   4  -3   1  156.48    4.20
  -4   3   1  150.68    4.50
   4   4   1  238.48    6.60
   4  -4  -1  250.57    6.60
  -4  -4   1  249.08    6.60
  -4   4  -1  253.97    6.70
  -4   4  -1  246.28    6.30
   4  -4  -1  241.98    6.30
  -4  -4   1  249.78    6.80
   4   4   1  240.38    6.70
  -4  -4   1  239.38    5.90
   4   4  -1  243.18    6.70
  -4  -4  -1  249.48    5.70
   4  -4   1  236.08    6.60
   4   4  -1  246.88    6.50
  -4  -4  -1  245.58    6.60
   4  -4   1  244.38    6.40
  -4  -4  -1  248.58    5.70
  -4   4   1  245.98    6.60
  -4  -4  -1  236.28    6.70
  -4   4   1  234.88    6.20
  -4   5  -1   52.79    2.90
   4   5   1   55.69    2.90
   4   5   1   54.69    2.90
  -4   5  -1   53.49    2.70
   4  -5  -1   54.69    2.80
   4  -5  -1   56.49    2.70
  -4  -5   1   54.69    2.90
  -4  -5   1   53.39    2.20
   4  -5   1   52.29    2.80
  -4   5   1   56.89    2.90
  -4   5   1   53.59    2.60
  -4  -5  -1   53.79    1.90
  -4  -5  -1   51.19    2.80
   4  -5   1   59.79    2.80
  -4  -5  -1   44.40    3.30
   4   5  -1   55.39    3.00
   4   5  -1   52.39    2.80
  -4   6  -1  185.88    6.00
   4  -6  -1  181.18    5.80
   4   6   1  177.58    6.00
  -4  -6   1  174.38    6.00
   4   6   1  179.38    6.00
  -4  -6   1  178.18    4.90
  -4   6  -1  185.58    5.70
   4  -6  -1  180.88    5.70
  -4  -6   1  182.48    6.00
  -4   6  -1  181.28    5.80
  -4  -6  -1  178.98    5.90
   4  -6   1  185.58    5.90
  -4  -6  -1  183.18    6.10
   4  -6   1  181.08    5.80
  -4   6   1  172.38    5.60
   4   6  -1  176.88    6.10
  -4  -6  -1  179.58    4.70
  -4   6   1  179.58    5.90
   4   6  -1  173.98    5.90
  -4   6   1  197.18    5.90
  -4   7  -1    0.70    1.50
  -4   7  -1   -0.20    1.40
  -4  -7   1    3.30    1.50
   4   7   1   -0.50    1.50
  -4  -7   1    4.50    1.60
   4   7   1    2.10    1.50
  -4   7  -1    1.40    1.20
   4  -7  -1   -0.40    1.50
  -4  -7   1    0.60    0.90
   4  -7  -1    1.80    1.30
  -4   7   1    0.00    1.30
   4   7  -1    2.50    1.20
   4  -7   1    2.50    1.30
   4   7  -1    3.80    1.70
  -4  -7  -1    0.60    1.40
  -4   7   1   -0.20    1.20
  -4   7   1   -1.20    1.40
  -4  -7  -1   -1.50    1.60
   4  -7   1    1.20    1.60
   4   7  -1    0.60    1.30
  -4  -7  -1    2.10    0.90
  -4   8  -1   16.50    2.50
   4   8   1   13.80    2.50
  -4   8  -1   17.10    2.30
  -4  -8   1   11.40    2.20
  -4  -8   1   16.40    1.90
  -4  -8   1   18.10    2.60
  -4   8  -1   13.70    2.50
   4  -8  -1   21.80    2.60
   4   8   1   18.20    2.70
   4  -8  -1   14.90    2.50
   4   8   1   16.90    2.00
   4  -8   1   19.60    2.40
  -4  -8  -1   12.80    2.40
  -4   8   1   15.20    2.40
   4  -8   1   15.70    2.70
   4   8  -1   15.80    1.90
   4   8  -1   17.60    2.40
  -4   8   1   13.30    2.10
   4   8  -1   14.20    2.30
  -4  -8  -1   16.80    2.30
  -4   8   1   14.40    2.20
  -4  -8  -1   17.20    1.80
   4   9   1   -2.00    1.50
  -4   9  -1   -2.80    2.20
   4  -9  -1    1.60    2.30
   4  -9  -1    0.30    1.70
  -4  -9   1   -1.90    1.20
   4   9   1    1.80    2.00
  -4   9  -1   -0.50    2.30
   4   9   1   -0.90    2.30
  -4  -9   1    0.00    2.50
  -4   9  -1   -1.20    1.70
  -4  -9   1   -1.10    2.00
  -4   9   1    0.90    2.30
  -4  -9  -1    0.00    2.40
  -4  -9  -1    0.00    1.90
  -4   9   1    0.30    2.00
  -4  -9  -1    1.80    1.20
   4   9  -1   -0.90    2.40
  -4   9   1    0.40    1.80
   4  -9   1    0.60    1.80
   4  -9   1   -2.30    2.20
   4   9  -1   -1.90    1.70
   4  10   1   15.60    3.40
   4  10   1   10.60    2.70
  -4  10  -1   12.00    2.80
  -4  10  -1    6.00    3.00
   4 -10  -1    7.20    3.30
   4  10   1   10.80    2.00
  -4 -10   1   13.40    3.50
   4 -10  -1    9.40    2.40
  -4 -10   1    8.30    1.80
  -4  10  -1    9.10    2.70
  -4  10   1    6.30    2.40
  -4  10   1    7.70    2.80
   4 -10   1   10.60    2.50
  -4  10   1   12.20    2.90
   4  10  -1    8.30    2.20
  -4 -10  -1   11.90    2.60
   4 -10   1    4.00    3.30
   4  10  -1   16.70    3.10
  -4 -10  -1    9.60    1.70
   4  11   1   -0.40    2.60
   4  11   1   -1.30    4.40
   4  11   1    0.90    2.40
  -4 -11   1    4.10    3.00
   4 -11  -1   -1.40    2.30
  -4  11  -1   -0.80    3.00
  -4  11  -1   -2.10    3.50
  -4  11  -1    1.00    2.50
  -4 -11   1    3.60    1.80
  -4 -11  -1    2.50    2.80
   4  11  -1   -5.90    3.50
   4  11  -1    3.60    2.40
   4  11  -1   -1.90    2.50
   4 -11   1   -2.40    2.40
  -4  11   1   -0.40    2.50
  -4  11   1   -0.20    3.40
  -4 -11  -1    3.00    1.70
  -4  11   1   -0.20    2.90
   4 -12  -1   -0.20    2.80
  -4 -12   1   -4.80    3.10
  -4  12  -1    2.50    4.70
   4  12   1    6.30    3.30
   4  12   1   11.10    5.00
  -4  12  -1   -3.20    2.90
  -4 -12   1   -0.80    2.10
   4  12  -1    2.10    5.10
   4 -12   1    5.70    3.00
  -4  12   1    0.00    3.90
   4  12  -1   -1.90    2.90
  -4 -12  -1    3.90    2.10
  -4 -12  -1    1.90    3.00
  -4  12   1    6.10    3.10
   4  12  -1   -3.10    2.90
  -4 -13   1    6.60    2.70
   4  13   1   10.20    4.10
  -4  13  -1    5.20    3.90
  -4 -13   1    6.50    4.70
   4 -13  -1    2.40    3.40
  -4  13   1   -0.90    3.70
   4  13  -1    3.80    3.80
  -4 -13  -1   -1.50    2.40
  -4  14  -1   25.00    5.00
  -4 -14   1   26.00    3.90
   4  14   1   17.60    5.20
   4 -14  -1   16.20    4.60
  -4  14   1   22.60    5.00
   4 -14   1   31.50    4.90
   4  14  -1   21.10    5.30
  -5   0  -1    0.80    1.00
  -5   0   1    0.20    0.70
   5   0  -1    0.10    0.60
   5   0   1   -0.50    0.30
  -5   0  -1   -0.10    0.60
   5   0   1   -0.10    0.70
  -5   0   1   -0.70    0.60
   5   0   1   -1.00    0.60
   5   0  -1   -0.10    0.70
   5   1   1   40.00    1.50
   5   1   1   34.40    2.00
   5  -1  -1   40.80    2.10
  -5  -1   1   39.30    2.00
   5   1   1   35.30    2.00
  -5   1  -1   37.90    2.10
  -5   1  -1   38.70    1.30
  -5   1  -1   36.00    1.90
   5   1   1   41.40    1.60
   5  -1  -1   39.90    1.90
  -5  -1   1   40.20    1.90
   5   1  -1   38.00    1.90
  -5  -1  -1   38.90    1.80
  -5   1   1   37.30    2.00
  -5   1   1   39.60    2.00
   5  -1   1   36.20    1.90
   5  -1   1   40.30    1.30
   5  -1   1   37.10    2.00
  -5  -1  -1   37.80    2.00
   5   1  -1   34.80    2.00
   5   1  -1   38.50    1.40
  -5  -2   1   58.79    2.10
  -5  -2   1   53.09    2.20
   5   2   1   55.49    2.50
   5   2   1   54.99    2.10
   5  -2  -1   54.09    1.80
   5   2   1   54.99    2.10
   5  -2  -1   51.59    2.50
  -5   2  -1   51.19    2.40
  -5  -2   1   55.59    2.50
  -5   2  -1   53.49    2.40
  -5   2  -1   55.39    1.80
   5  -2   1   55.89    1.90
  -5   2   1   52.89    2.40
  -5  -2  -1   53.19    2.00
   5   2  -1   52.69    2.20
   5   2  -1   57.59    2.50
   5   2  -1   53.99    2.00
  -5   2   1   54.99    2.50
   5  -2   1   59.99    2.60
  -5   2   1   55.99    1.70
  -5  -2  -1   55.99    2.50
  -5  -3   1  196.28    5.10
  -5  -3   1  192.98    5.20
  -5   3  -1  206.78    5.70
  -5  -3   1  194.78    5.70
  -5   3  -1  172.08    5.20
   5   3   1  200.98    5.40
   5  -3  -1  195.58    5.70
   5  -3  -1  197.08    5.00
  -5   3  -1  199.58    5.70
   5   3   1  196.58    5.70
   5   3  -1  192.48    5.70
  -5  -3  -1  199.88    5.70
   5  -3   1  198.28    5.00
  -5   3   1  194.08    5.60
  -5  -3  -1  198.88    5.30
   5  -3   1  192.38    5.60
  -5  -3  -1  196.98    4.90
  -5   3   1  189.88    5.40
  -5   3   1  201.78    4.90
   5   3  -1  193.68    5.20
  -5   4  -1    5.00    1.00
   5  -4  -1    5.30    1.00
   5  -4  -1    4.00    1.20
  -5  -4   1    7.40    1.00
   5   4   1    5.40    1.10
  -5  -4   1    6.50    1.00
  -5   4  -1    6.80    1.40
  -5  -4   1    4.90    1.10
   5   4   1    4.00    1.20
  -5  -4   1    4.80    1.10
  -5   4   1    7.70    1.40
   5  -4   1    5.40    1.20
  -5  -4  -1    7.50    0.90
  -5  -4  -1    4.60    1.10
   5   4  -1    9.50    1.60
  -5   4   1    3.50    1.00
  -5  -4  -1    6.10    1.20
   5   4  -1    5.80    1.10
  -5  -4  -1    7.10    0.90
   5  -4   1    6.90    1.10
   5  -5  -1    3.20    1.10
  -5  -5   1    3.80    1.00
   5  -5  -1    2.30    1.10
  -5   5  -1    4.50    1.40
   5   5   1    3.30    1.20
   5   5   1    2.50    1.30
  -5   5  -1    4.60    1.10
  -5  -5   1    3.80    1.30
  -5  -5   1    2.60    0.80
  -5  -5   1    2.40    1.40
  -5  -5  -1    4.40    0.90
   5  -5   1    1.90    1.20
  -5   5   1    5.60    1.20
   5   5  -1    2.60    1.20
  -5   5   1    5.20    1.40
  -5  -5  -1    1.80    1.20
  -5  -5  -1    3.50    0.80
   5  -5   1    2.90    1.10
   5   5  -1    4.50    1.40
  -5  -5  -1    2.20    1.10
   5   6   1   23.30    2.40
   5  -6  -1   21.80    2.40
   5  -6  -1   24.20    2.40
  -5  -6   1   23.20    2.50
  -5   6  -1   22.80    2.20
  -5   6  -1   24.40    2.60
  -5  -6   1   23.70    1.70
  -5  -6   1   27.80    2.70
   5   6   1   22.80    2.80
  -5  -6  -1   21.80    1.60
  -5   6   1   21.50    2.20
   5   6  -1   25.90    3.00
   5  -6   1   21.00    2.30
   5   6  -1   22.50    2.40
  -5   6   1   26.90    2.80
  -5  -6  -1   25.80    2.60
  -5  -6  -1   26.50    2.70
   5  -6   1   20.30    2.30
   5  -7  -1   24.90    2.70
   5  -7  -1   24.90    2.90
  -5  -7   1   22.70    1.80
  -5  -7   1   24.60    3.10
   5   7   1   24.20    3.20
  -5   7  -1   22.00    2.80
  -5   7  -1   24.40    2.50
  -5   7  -1   21.90    2.60
   5   7   1   20.50    2.60
  -5  -7   1   30.90    2.90
   5  -7   1   25.90    2.90
  -5   7   1   24.50    2.70
   5   7  -1   28.50    3.10
  -5   7   1   20.60    2.50
  -5  -7  -1   20.70    2.70
  -5  -7  -1   24.80    2.90
  -5  -7  -1   20.90    1.60
   5   7  -1   21.60    2.60
  -5   7   1   24.20    2.80
   5  -7   1   20.40    2.50
  -5   8  -1   69.39    4.00
   5  -8  -1   71.09    4.50
  -5   8  -1   69.69    4.60
   5  -8  -1   69.29    4.00
  -5   8  -1   68.39    4.40
   5   8   1   73.39    4.30
  -5  -8   1   72.89    4.50
   5   8   1   76.19    4.90
  -5  -8   1   70.99    3.10
  -5  -8   1   64.39    4.50
   5  -8   1   72.99    4.60
  -5  -8  -1   67.49    2.80
  -5  -8  -1   74.49    4.40
   5   8  -1   65.19    4.20
   5   8  -1   63.09    4.70
  -5   8   1   65.89    4.90
  -5   8   1   65.09    4.40
   5  -8   1   71.79    4.10
  -5   8   1   65.59    4.00
  -5  -8  -1   68.29    4.70
   5  -9  -1   92.59    5.60
   5   9   1  103.59    5.40
  -5  -9   1   90.29    3.70
  -5  -9   1   94.09    5.50
  -5   9  -1   94.89    5.50
   5   9   1   97.79    5.80
  -5   9  -1   93.19    5.60
  -5  -9   1   83.69    5.80
  -5   9  -1   94.89    4.90
   5  -9  -1   97.09    4.90
   5   9  -1   96.29    5.20
  -5   9   1   97.29    5.00
  -5   9   1   99.59    5.40
   5  -9   1  105.19    5.90
  -5  -9  -1   95.09    5.30
   5   9  -1   90.39    7.10
   5  -9   1   92.59    4.90
  -5  -9  -1   93.09    5.90
  -5  -9  -1   92.09    3.40
  -5   9   1   91.29    5.40
  -5 -10   1   12.50    2.00
  -5  10  -1   19.40    3.60
   5  10   1   17.10    5.10
  -5 -10   1   15.50    3.00
   5  10   1   17.30    3.20
   5 -10  -1   14.20    2.60
  -5  10  -1   13.60    2.90
   5 -10  -1    9.40    3.50
  -5  10  -1    9.10    3.30
  -5  10   1    9.50    3.20
  -5  10   1   14.50    3.30
   5 -10   1   16.10    2.70
   5  10  -1   11.60    3.40
  -5 -10  -1    8.90    2.80
  -5 -10  -1   12.10    1.80
   5 -10   1   12.80    3.60
   5  10  -1   13.90    3.00
  -5  10   1   15.70    2.90
  -5 -11   1   30.40    4.30
  -5  11  -1   24.20    3.60
   5  11   1   27.30    5.90
   5 -11  -1   35.00    4.40
   5  11   1   23.50    5.00
  -5 -11   1   26.30    3.00
  -5  11  -1   27.80    4.50
  -5  11   1   18.90    3.50
  -5 -11  -1   21.20    2.60
  -5  11   1   23.70    3.50
   5  11  -1   29.20    4.90
   5  11  -1   26.50    4.40
   5 -11   1   21.30    3.30
  -5 -11  -1   30.80    4.10
   5  12   1   -2.30    4.40
  -5 -12   1    3.80    2.20
  -5 -12   1    4.80    3.60
  -5  12  -1    4.60    4.80
   5 -12  -1    2.70    3.10
  -5  12  -1   -1.90    2.90
   5  12   1    4.20    3.40
  -5 -12  -1    4.80    3.70
  -5  12   1    6.20    3.30
   5  12  -1   -0.40    3.10
  -5  12   1   -1.50    3.70
   5  12  -1    5.50    4.80
   5 -12   1   -3.10    2.90
  -5 -12  -1    2.20    2.00
   5  13   1  136.89    8.50
  -5  13  -1  112.39    7.70
  -5 -13   1  123.49    5.60
   5 -13  -1  124.19    7.50
   5 -13   1  133.29    7.80
  -5 -13  -1  119.09    5.10
  -5  13   1  120.59    7.80
   5  13  -1  134.39    8.40
  -5  14  -1   27.80    5.50
   5  14   1   38.40    5.80
   5  14  -1   43.60    6.10
  -5  14   1   31.40    5.40
   5 -14   1   43.20    5.60
   6   0   1   -0.50    0.80
   6   0  -1   -0.50    0.80
  -6   0   1   -0.70    0.70
   6   0   1   -0.10    0.70
  -6   0  -1    0.10    0.80
  -6   0   1   -0.10    0.80
   6   0   1   -0.60    0.40
  -6   0  -1   -0.10    0.80
   6   0  -1   -1.40    0.70
   6  -1  -1  862.31   19.00
   6   1   1  854.71   18.60
  -6   1  -1  878.61   19.00
  -6  -1   1  874.11   18.70
   6   1   1  854.41   17.90
   6   1   1  871.91   19.00
   6   1   1  872.31   18.10
  -6   1  -1  881.71   18.90
  -6  -1   1  861.11   19.00
   6  -1  -1  874.11   18.80
  -6   1  -1  837.12   17.70
   6   1  -1  865.21   17.80
   6  -1   1  874.51   19.00
   6  -1   1  859.31   18.90
   6  -1   1  850.81   17.70
  -6   1   1  883.11   18.90
   6   1  -1  885.11   18.90
  -6   1   1  885.01   19.00
   6   1  -1  858.41   17.70
  -6  -1  -1  865.91   18.60
   6   1  -1  866.21   18.70
  -6  -1  -1  839.22   19.00
   6   2   1    0.30    0.70
   6   2   1    0.40    0.70
  -6   2  -1   -1.00    0.50
  -6   2  -1    2.00    1.00
  -6  -2   1    0.50    0.90
  -6  -2   1   -1.40    0.70
   6  -2  -1    0.20    0.90
   6   2   1   -0.10    1.00
   6  -2  -1   -0.40    0.80
  -6  -2  -1    0.30    0.90
  -6   2   1    0.70    0.90
   6   2  -1    0.40    0.60
   6  -2   1    0.90    0.80
   6  -2   1    0.10    0.90
   6  -2   1    0.60    0.50
   6   2  -1   -1.10    0.70
  -6  -2  -1   -1.60    0.70
   6   2  -1    1.90    1.10
  -6  -3   1   22.80    1.70
  -6   3  -1   18.60    2.00
   6  -3  -1   23.40    1.50
   6   3   1   20.00    2.10
   6  -3  -1   18.80    1.90
  -6  -3   1   22.20    1.70
  -6  -3   1   22.20    2.10
  -6   3  -1   21.70    2.00
   6   3   1   19.80    1.80
   6  -3   1   23.40    2.10
  -6   3   1   22.30    2.00
   6  -3   1   23.60    1.50
  -6  -3  -1   22.40    1.50
  -6  -3  -1   19.90    2.00
  -6   3   1   19.90    1.30
  -6   3   1   21.10    2.10
   6   3  -1   24.00    1.70
   6   3  -1   20.30    2.10
  -6   4  -1   33.40    2.50
  -6  -4   1   31.60    1.90
  -6   4  -1   34.20    1.90
  -6  -4   1   32.60    1.90
  -6  -4   1   33.60    2.50
   6  -4  -1   35.90    2.00
  -6   4  -1   35.20    2.70
  -6  -4   1   32.70    2.30
   6   4   1   33.60    2.50
   6   4   1   30.60    2.20
   6  -4  -1   32.90    2.40
  -6  -4  -1   34.20    1.90
  -6   4   1   37.70    2.50
  -6  -4  -1   32.10    1.80
   6  -4   1   35.40    2.50
  -6   4   1   38.40    2.70
  -6  -4  -1   46.10    3.40
   6   4  -1   31.00    2.60
  -6   4   1   32.20    1.80
   6  -4   1   35.30    2.10
  -6  -4  -1   31.60    2.20
   6   4  -1   32.10    2.20
   6  -5  -1  289.87    8.10
   6  -5  -1  282.07    7.40
  -6   5  -1  284.47    8.10
   6   5   1  279.47    7.80
  -6   5  -1  282.47    8.00
  -6   5  -1  275.47    7.30
  -6  -5   1  276.97    8.20
   6   5   1  275.27    8.10
  -6  -5   1  277.87    7.00
  -6  -5   1  286.37    7.10
  -6  -5   1  278.37    7.80
  -6   5   1  285.97    8.10
   6   5  -1  286.57    7.80
  -6  -5  -1  283.07    6.80
  -6   5   1  275.47    7.20
  -6  -5  -1  271.57    7.80
  -6  -5  -1  272.07    8.30
  -6  -5  -1  268.37    6.80
   6  -5   1  270.57    8.00
   6   5  -1  288.87    8.20
   6  -5   1  278.87    7.50
  -6   5   1  281.07    7.90
  -6  -6   1   44.30    3.20
  -6   6  -1   43.10    2.70
   6  -6  -1   41.10    2.90
  -6  -6   1   43.40    2.20
   6   6   1   43.30    3.00
  -6   6  -1   50.49    3.50
  -6  -6   1   40.10    3.20
   6  -6  -1   49.90    3.20
  -6  -6   1   44.30    2.40
   6   6   1   46.30    3.50
  -6   6   1   48.10    3.60
  -6  -6  -1   41.40    3.20
   6  -6   1   48.50    3.20
  -6  -6  -1   45.40    2.10
  -6  -6  -1   42.80    2.20
   6   6  -1   42.40    3.50
   6  -6   1   42.90    3.00
  -6  -6  -1   43.20    3.20
  -6   6   1   41.60    2.70
   6   6  -1   42.80    3.00
  -6  -7   1   83.09    4.50
   6  -7  -1   73.69    4.20
  -6  -7   1   81.09    3.30
  -6  -7   1   77.19    3.10
   6   7   1   78.89    4.60
   6  -7  -1   77.69    4.20
   6   7   1   78.19    4.20
  -6   7  -1   74.39    4.50
  -6   7  -1   85.09    3.90
  -6  -7   1   76.89    4.30
   6   7  -1   63.29    5.40
  -6   7   1   80.09    3.80
  -6  -7  -1   79.29    2.90
  -6  -7  -1   81.49    3.00
  -6  -7  -1   79.99    4.50
  -6   7   1   82.99    4.50
  -6  -7  -1   80.59    4.50
   6  -7   1   87.79    4.40
   6  -7   1   84.09    4.30
   6   7  -1   83.59    4.30
  -6   8  -1  592.54   15.60
  -6  -8   1  605.84   15.80
   6   8   1  584.24   15.40
  -6   8  -1  609.74   15.40
  -6   8  -1  586.04   14.80
  -6  -8   1  569.34   13.50
   6  -8  -1  614.54   15.20
   6  -8  -1  603.64   15.20
  -6  -8   1  569.44   15.40
   6   8   1  607.64   15.90
   6  -8   1  611.84   15.20
  -6  -8  -1  581.44   13.10
  -6  -8  -1  571.84   15.40
  -6  -8  -1  599.74   13.20
   6   8  -1  605.54   15.40
  -6   8   1  592.14   15.50
  -6  -8  -1  574.14   16.60
   6  -8   1  595.04   15.20
  -6   8   1  589.04   15.20
  -6   8   1  596.14   14.80
   6   8  -1  611.54   15.90
   6   9   1   47.50    4.20
  -6   9  -1   37.70    3.60
  -6  -9   1   31.80    3.80
   6  -9  -1   43.90    4.00
  -6  -9   1   37.10    4.20
  -6   9  -1   42.40    4.60
  -6  -9   1   36.80    2.70
   6  -9  -1   40.60    4.60
  -6   9  -1   28.00    3.80
  -6  -9  -1   36.40    2.60
  -6  -9  -1   39.90    5.10
   6  -9   1   42.30    4.00
  -6   9   1   40.20    4.40
  -6   9   1   38.00    3.70
  -6   9   1   31.70    3.70
   6   9  -1   35.20    3.90
  -6  -9  -1   37.60    2.40
  -6  -9  -1   33.00    4.10
   6   9  -1   38.90    5.10
   6  -9   1   40.60    4.60
  -6 -10   1   14.80    2.00
   6 -10  -1   11.70    3.70
  -6 -10   1   12.60    2.90
   6  10   1   10.00    3.50
  -6  10  -1   18.80    3.80
   6  10   1   14.80    3.20
   6 -10  -1   14.90    3.00
  -6  10  -1   16.00    2.90
   6  10  -1    7.00    2.70
  -6  10   1   18.90    3.60
   6 -10   1   11.50    3.80
  -6 -10  -1   15.60    1.80
   6  10  -1   21.60    4.50
  -6  10   1   11.00    2.80
   6 -10   1   12.80    3.00
  -6 -10  -1   13.80    2.00
   6  11   1   18.70    5.20
   6  11   1   13.10    4.30
  -6 -11   1   23.60    3.80
  -6  11  -1   20.40    4.60
   6 -11  -1   24.10    3.60
  -6  11  -1   24.90    3.60
  -6 -11   1   15.10    2.30
   6 -11   1   23.50    3.60
   6  11  -1   22.00    6.40
  -6  11   1   20.30    4.60
   6  11  -1   22.40    4.70
  -6 -11  -1   14.50    2.30
  -6  11   1   12.60    3.20
  -6 -11  -1   20.50    2.60
   6 -12  -1   -2.30    4.60
  -6 -12   1   -2.80    3.50
  -6 -12   1    4.50    2.30
  -6  12  -1    3.70    3.40
   6  12   1    4.40    3.60
   6  12  -1    7.10    3.40
  -6 -12  -1    6.40    3.80
   6 -12   1    4.80    3.30
   6  12  -1    3.60    8.80
  -6  12   1    1.90    3.20
  -6 -12  -1    3.00    2.00
  -6 -13   1   89.59    4.90
   6 -13  -1   78.49    6.70
   6  13   1   85.09    7.50
  -6  13  -1   82.99    7.20
   6  13  -1   66.59    7.30
  -6  13   1   98.09    7.20
   6 -13   1   77.79    7.20
  -7   0   1    0.70    0.90
   7   0  -1   -0.70    1.60
   7   0  -1    0.50    0.90
  -7   0  -1   -0.50    0.90
   7   0   1   -0.80    0.90
   7   0   1    1.20    0.90
  -7   0  -1    0.80    1.10
   7   1   1  134.99    3.60
  -7  -1   1  127.29    4.50
  -7  -1   1  127.99    4.30
   7  -1  -1  127.89    4.50
   7   1   1  129.89    3.40
  -7   1  -1  132.59    3.20
  -7   1  -1  130.59    4.50
   7  -1  -1  131.99    4.30
  -7   1  -1  132.39    4.60
   7   1   1  131.29    4.30
   7   1   1  128.69    4.50
   7   1  -1  132.29    4.30
  -7   1   1  126.19    4.40
   7   1  -1  129.29    4.40
   7  -1   1  127.19    4.60
  -7   1   1  134.09    4.50
  -7  -1  -1  125.99    4.50
   7  -1   1  127.09    4.40
  -7  -1  -1  129.09    4.20
   7  -2  -1  385.66   10.00
   7  -2  -1  376.16    9.60
   7   2   1  398.96    8.90
  -7   2  -1  398.46   10.00
  -7  -2   1  389.26   10.00
  -7  -2   1  400.66    9.60
  -7   2  -1  387.66   10.00
   7   2   1  400.36   10.00
  -7   2  -1  392.56    8.60
   7   2   1  393.56    9.50
  -7  -2  -1  391.56   10.10
  -7   2   1  400.26   10.10
   7   2  -1  397.46   10.00
  -7   2   1  398.86    9.90
  -7  -2  -1  400.66    9.40
   7  -2   1  402.36    8.70
   7   2  -1  397.06    9.60
   7  -2   1  389.16    9.80
   7  -2   1  397.96   10.10
   7   2  -1  395.76    8.90
   7   3   1   59.59    3.20
   7  -3  -1   59.79    2.20
  -7   3  -1   59.79    3.10
   7  -3  -1   56.89    3.20
  -7   3  -1   60.19    3.30
   7   3   1   60.19    2.70
  -7  -3   1   59.29    2.70
  -7  -3   1   56.49    3.20
   7   3  -1   57.49    2.50
  -7   3   1   58.79    3.10
  -7  -3  -1   56.79    3.20
  -7   3   1   58.89    3.30
   7  -3   1   61.59    3.20
   7   3  -1   58.89    3.20
  -7   3   1   57.49    2.10
   7  -3   1   61.59    2.30
  -7  -3  -1   57.79    2.50
   7  -4  -1   17.80    2.20
   7   4   1   24.40    2.60
   7   4   1   20.50    2.00
  -7   4  -1   21.30    1.70
  -7  -4   1   19.40    2.40
  -7   4  -1   20.00    2.50
  -7   4  -1   20.30    2.40
   7  -4  -1   19.10    1.70
  -7  -4   1   17.30    1.90
  -7  -4   1   19.00    1.80
   7   4  -1   22.80    2.00
  -7  -4  -1   20.10    1.80
  -7  -4  -1   19.80    2.40
  -7   4   1   21.40    1.60
   7   4  -1   25.10    3.10
  -7   4   1   20.20    2.30
   7  -4   1   19.30    1.90
   7  -4   1   18.50    2.20
  -7   4   1   19.80    2.40
  -7  -5   1   52.99    3.50
   7  -5  -1   51.69    2.70
   7  -5  -1   46.50    3.20
  -7  -5   1   46.80    2.90
   7   5   1   51.89    3.00
  -7  -5   1   53.19    2.50
  -7   5  -1   52.59    2.60
  -7  -5   1   57.49    2.60
  -7   5  -1   55.69    3.50
  -7   5  -1   53.79    3.30
   7   5   1   46.80    3.50
  -7   5   1   46.60    3.20
  -7  -5  -1   54.99    3.50
   7  -5   1   49.30    3.20
   7  -5   1   56.89    2.90
   7   5  -1   49.20    2.90
  -7  -5  -1   44.70    3.00
  -7   5   1   50.19    2.60
  -7   5   1   52.29    3.60
  -7  -5  -1   51.29    2.30
  -7  -5  -1   51.19    2.50
   7  -6  -1   30.70    3.10
  -7   6  -1   32.10    2.50
  -7  -6   1   35.90    3.20
   7  -6  -1   37.70    2.90
  -7   6  -1   33.40    3.40
   7   6   1   39.10    3.00
  -7  -6   1   35.80    3.10
   7   6   1   32.00    3.30
  -7  -6   1   34.50    2.40
  -7  -6   1   34.60    2.20
  -7   6  -1   32.90    3.10
   7  -6   1   36.40    3.10
  -7  -6  -1   35.70    3.30
   7   6  -1   33.10    3.40
  -7   6   1   35.30    3.40
  -7  -6  -1   34.20    2.00
   7  -6   1   32.50    2.90
   7   6  -1   35.60    2.90
  -7  -6  -1   35.80    2.20
  -7   6   1   32.70    2.50
  -7  -6  -1   34.20    3.10
  -7   6   1   37.20    3.20
   7  -7  -1  134.99    5.40
  -7  -7   1  139.19    4.50
  -7  -7   1  145.09    6.10
   7  -7  -1  132.79    5.80
   7   7   1  138.89    5.60
  -7   7  -1  133.99    6.00
  -7  -7   1  138.59    4.40
  -7   7  -1  135.49    5.10
  -7  -7   1  130.69    5.80
   7  -7   1  140.29    5.80
   7  -7   1  139.39    5.50
   7   7  -1  139.09    6.20
  -7   7   1  136.99    6.10
  -7  -7  -1  137.79    6.00
  -7  -7  -1  137.99    4.30
  -7  -7  -1  135.39    4.10
  -7  -7  -1  136.49    5.80
   7   7  -1  139.19    5.60
  -7   7   1  136.59    5.10
  -7   8  -1  154.48    5.90
  -7   8  -1  144.29    6.70
   7  -8  -1  176.18    6.50
  -7  -8   1  157.18    5.10
  -7  -8   1  155.08    6.70
   7  -8  -1  157.38    6.50
  -7  -8   1  144.69    4.80
   7   8   1  148.09    7.10
   7   8   1  156.88    6.40
  -7  -8   1  160.78    6.80
  -7   8  -1  164.98    7.00
  -7   8   1  150.78    6.80
   7   8  -1  162.78    6.40
  -7  -8  -1  136.09    6.50
  -7   8   1  153.88    5.80
  -7  -8  -1  156.58    4.60
   7  -8   1  157.38    6.40
  -7  -8  -1  153.98    4.70
  -7   8   1  156.28    6.60
   7  -8   1  150.58    6.30
   7   8  -1  161.38    7.20
  -7  -8  -1  153.68    6.70
  -7  -9   1  178.58    8.10
   7  -9  -1  207.48    7.80
  -7  -9   1  196.58    5.90
  -7   9  -1  195.28    8.30
   7  -9  -1  184.78    7.60
  -7   9  -1  193.18    7.10
  -7  -9   1  201.88    8.10
   7   9   1  195.28    8.80
   7   9   1  199.38    7.70
  -7   9   1  195.08   10.50
  -7   9   1  195.98    7.10
   7  -9   1  184.48    7.70
  -7  -9  -1  166.58    7.90
  -7  -9  -1  200.78    5.60
  -7  -9  -1  192.28    8.00
   7   9  -1  194.08    8.70
   7  -9   1  206.18    7.70
  -7   9   1  196.78    8.10
  -7  -9  -1  193.18    5.40
   7   9  -1  205.78    7.70
   7  10   1    1.70    3.80
  -7  10  -1    1.30    3.30
  -7  10  -1    2.60    2.40
   7  10   1   -1.70    2.40
   7 -10  -1    1.50    2.80
  -7 -10   1    1.30    1.60
  -7 -10   1    3.10    2.10
   7 -10  -1    5.20    3.50
  -7 -10   1    3.60    2.90
   7  10  -1    2.50    4.00
  -7  10   1    3.90    3.20
   7 -10   1    1.70    3.60
  -7 -10  -1    1.50    1.40
  -7 -10  -1    2.90    2.80
   7 -10   1    3.30    2.60
  -7  10   1    0.80    2.40
  -7 -10  -1   -2.00    1.80
   7  10  -1   -3.50    2.40
  -7 -11   1   45.90    3.30
   7  11   1   26.80    5.40
  -7 -11   1   45.70    5.30
   7  11   1   42.10    5.30
   7 -11  -1   41.90    7.30
  -7  11  -1   29.70    5.10
  -7 -11   1   42.00    3.90
  -7  11  -1   38.10    4.30
  -7 -11  -1   35.50    2.80
  -7  11   1   31.90    5.00
   7  11  -1   21.50    3.90
  -7 -11  -1   36.10    3.40
   7  11  -1   41.40    5.90
  -7 -11  -1   36.10    4.70
  -7  11   1   32.40    4.10
   7 -11   1   25.70    6.40
   7  12   1    0.10    3.50
  -7  12  -1    4.70    3.70
  -7 -12   1    8.00    4.00
  -7 -12   1    1.50    2.30
   7 -12  -1    0.30    3.30
   7 -12   1    2.00    3.60
  -7 -12  -1   11.00    4.40
   7  12  -1    2.20    3.80
  -7  12   1    3.20    3.30
  -7 -12  -1    3.80    1.90
   7 -13  -1   39.60    5.50
   7  13   1   47.00    6.00
  -7  13  -1   43.20    5.40
  -7  13   1   42.20    5.60
   7 -13   1   47.20    5.80
   7  13  -1   39.40    5.60
  -8   0   1   -2.50    1.00
  -8   0   1    1.60    1.20
   8   0  -1   -0.50    1.10
   8   0   1    1.80    1.20
   8   0  -1    0.40    1.10
  -8   0  -1   -1.20    1.00
  -8   0  -1    0.20    1.10
   8   0   1   -0.20    1.00
  -8   1  -1    9.40    1.60
   8   1   1   11.00    1.80
  -8  -1   1   11.30    1.60
  -8   1  -1   11.60    1.70
   8  -1  -1    7.80    1.70
   8  -1  -1   11.80    1.70
   8   1   1   10.40    1.10
   8   1   1   11.50    1.20
   8   1   1   11.40    1.70
  -8  -1   1   10.30    1.70
   8  -1   1   12.30    1.80
  -8   1   1    9.00    1.60
   8   1  -1    9.10    1.60
  -8  -1  -1    9.80    1.70
   8   1  -1   11.70    1.70
   8  -1   1    8.00    1.50
  -8   1   1   10.80    1.80
  -8  -1  -1    9.30    1.60
  -8  -2   1    0.20    1.10
   8   2   1    0.60    0.90
  -8  -2   1   -0.30    1.20
   8   2   1    1.40    1.10
   8   2   1    0.20    0.80
  -8   2  -1    2.50    1.40
   8   2   1    1.10    1.80
  -8   2  -1    1.30    0.60
   8  -2  -1    3.20    1.30
   8  -2  -1    3.00    1.10
  -8   2  -1    1.90    1.30
  -8   2   1   -0.10    1.20
   8   2  -1    0.50    1.10
   8   2  -1    1.20    1.40
  -8   2   1    1.20    1.20
   8  -2   1    1.50    0.70
   8   2  -1    0.40    0.70
  -8  -2  -1    0.80    1.20
   8  -2   1    1.40    1.20
   8  -2   1    0.40    1.10
  -8  -2  -1    1.20    1.10
   8   3   1   37.40    2.20
   8   3   1   34.80    4.40
  -8   3  -1   37.70    2.90
   8  -3  -1   29.80    2.80
  -8  -3   1   38.90    3.00
  -8   3  -1   39.80    2.90
   8   3   1   36.10    2.30
   8  -3   1   36.00    1.90
   8   3  -1   33.40    2.10
  -8  -3  -1   36.90    2.30
   8  -3   1   36.80    2.80
  -8   3   1   36.40    2.90
   8   3  -1   35.70    3.00
  -8  -3  -1   38.30    2.90
  -8   3   1   36.60    2.70
   8  -4  -1   39.30    2.20
  -8   4  -1   35.70    3.00
   8   4   1   35.30    2.50
  -8  -4   1   38.80    2.60
  -8   4  -1   35.90    2.00
  -8  -4   1   33.00    3.00
   8  -4  -1   39.30    3.00
  -8   4  -1   32.50    3.20
   8   4   1   48.10    4.40
  -8   4   1   38.60    2.00
   8  -4   1   37.90    2.30
  -8  -4  -1   32.30    2.30
  -8   4   1   37.50    3.20
   8  -4   1   34.40    2.90
   8   4  -1   34.70    3.10
  -8   4   1   35.50    2.90
  -8  -4  -1   32.40    3.00
   8   4  -1   38.30    2.50
   8   5   1   27.70    3.20
   8   5   1   26.80    2.60
   8  -5  -1   24.00    2.30
   8  -5  -1   29.40    2.90
  -8  -5   1   22.30    2.60
  -8  -5   1   25.00    2.10
  -8   5  -1   26.00    2.10
  -8  -5   1   24.20    2.30
  -8   5  -1   24.60    2.70
  -8  -5   1   24.80    2.90
  -8   5  -1   31.00    3.00
  -8  -5  -1   25.10    2.90
  -8   5   1   30.00    2.90
  -8  -5  -1   30.60    2.10
  -8   5   1   22.30    2.00
   8  -5   1   22.90    2.90
   8   5  -1   27.20    3.10
   8   5  -1   22.20    2.40
   8  -5   1   24.20    2.40
  -8   5   1   22.20    2.70
  -8  -5  -1   25.90    2.20
  -8  -6   1   23.50    2.60
   8  -6  -1   21.90    2.40
  -8   6  -1   22.30    3.20
  -8  -6   1   25.00    3.30
   8  -6  -1   24.10    2.90
  -8   6  -1   27.50    3.30
  -8  -6   1   23.10    2.10
  -8   6  -1   22.80    2.40
  -8  -6   1   23.40    3.00
   8   6   1   29.40    3.40
   8   6   1   22.00    2.80
  -8   6   1   21.70    2.40
   8  -6   1   24.00    2.70
   8   6  -1   19.50    2.40
  -8   6   1   25.30    3.00
  -8  -6  -1   23.00    2.00
   8  -6   1   21.10    2.80
  -8  -6  -1   27.90    3.30
  -8   6   1   25.10    3.10
  -8  -6  -1   23.70    2.30
   8   6  -1   28.60    3.20
  -8  -7   1   78.49    4.80
  -8   7  -1   85.19    4.00
  -8   7  -1   66.09    5.10
   8  -7  -1   89.39    4.50
  -8  -7   1   80.19    3.40
  -8  -7   1   78.89    4.70
   8   7   1   79.89    4.50
  -8   7  -1   89.29    5.00
   8  -7  -1   77.89    4.80
   8   7   1   75.69    5.30
  -8  -7  -1   80.39    3.10
   8   7  -1   80.19    5.40
   8  -7   1   80.69    4.50
  -8   7   1   81.49    3.90
   8  -7   1   75.99    4.60
  -8   7   1   86.89    4.80
  -8  -7  -1   78.39    4.80
  -8  -7  -1   74.39    4.70
  -8  -7  -1   83.59    3.40
  -8   7   1   71.29    5.30
   8   7  -1   79.19    4.30
   8  -8  -1   26.10    3.30
  -8  -8   1   26.70    3.60
  -8   8  -1   27.60    3.30
  -8  -8   1   29.80    2.40
  -8  -8   1   33.40    3.90
   8   8   1   28.00    3.30
   8  -8  -1   29.20    3.30
  -8  -8   1   34.10    3.90
   8   8   1   25.00    3.90
  -8   8  -1   25.50    3.20
  -8  -8  -1   27.20    2.60
  -8   8   1   14.30    4.00
  -8  -8  -1   26.40    3.60
  -8  -8  -1   20.00    2.90
   8   8  -1   29.70    3.50
  -8  -8  -1   25.30    2.10
  -8   8   1   25.50    3.20
   8   8  -1   23.80    3.50
   8  -8   1   29.80    3.40
  -8   8   1   34.70    4.10
   8  -8   1   32.40    3.90
  -8   9  -1   21.90    4.10
  -8   9  -1   21.50    3.50
   8   9   1   17.30    3.60
  -8  -9   1   19.20    2.10
  -8  -9   1   19.60    3.40
   8  -9  -1   22.20    3.40
  -8  -9   1   21.00    2.40
   8  -9  -1   22.70    3.30
  -8  -9   1   19.10    3.90
  -8   9  -1   19.10    2.90
   8   9   1   19.80    3.10
  -8   9   1   20.70    2.90
   8  -9   1   21.50    3.30
  -8  -9  -1   24.80    3.60
  -8  -9  -1   16.20    4.00
  -8  -9  -1   21.30    2.10
   8   9  -1   17.70    2.90
   8   9  -1   20.00    4.20
  -8  -9  -1   17.40    2.20
  -8   9   1   17.40    3.50
   8  -9   1   18.30    3.50
   8 -10  -1   59.59    6.50
  -8 -10   1   61.09    4.00
  -8 -10   1   65.79    3.60
  -8  10  -1   54.29    6.50
  -8  10  -1   65.69    5.00
  -8 -10   1   74.09    6.20
   8  10   1   67.39    5.50
   8  10   1   61.89    6.60
   8 -10  -1   66.49    5.60
  -8  10   1   71.49    5.00
   8  10  -1   69.79    5.50
   8 -10   1   65.39    7.40
  -8 -10  -1   70.99    6.30
  -8 -10  -1   67.29    3.20
  -8 -10  -1   61.59    3.50
  -8  10   1   72.39    6.60
   8  10  -1   65.99    6.80
  -8 -11   1    0.70    3.50
   8  11   1    4.30    3.10
  -8  11  -1   -2.60    2.80
  -8 -11   1   -1.80    3.50
  -8 -11   1    3.60    2.10
   8  11   1    1.10    5.10
   8 -11  -1   -4.20    3.30
   8  11  -1    2.60    5.00
   8  11  -1    7.10    3.40
  -8 -11  -1    5.70    1.80
  -8  11   1   -3.10    2.90
  -8 -11  -1    2.90    3.70
   8 -11   1   -3.60    3.30
   8 -12  -1    3.50    4.10
   8  12   1    4.40    3.90
  -8  12  -1    2.60    3.40
  -8 -12   1    3.40    4.50
  -8 -12   1    4.40    2.40
   8 -12   1    3.10    3.90
  -8  12   1    0.60    3.40
   8  12  -1   -2.00    3.50
  -8  13  -1    2.60    4.10
   8 -13  -1   13.80    4.80
   8  13   1   16.60    4.90
   8  13  -1    2.90    4.50
   8 -13   1    5.80    4.60
  -8  13   1    2.40    4.30
  -9   0  -1   -1.20    1.30
  -9   0   1   -0.70    1.30
   9   0   1   -0.80    1.40
   9   0   1    0.50    1.20
  -9   0  -1   -0.80    1.30
   9   0  -1   -1.90    1.30
  -9   0   1   -1.60    1.20
   9   0  -1    0.10    1.20
   9   1   1    8.20    0.90
  -9  -1   1    7.00    1.70
   9   1   1    8.40    1.70
  -9   1  -1    6.50    1.70
   9  -1  -1    5.70    1.60
   9  -1  -1    4.10    1.50
   9   1   1    7.70    1.60
   9   1   1    7.10    1.00
  -9   1  -1    6.10    1.70
  -9  -1   1    8.10    1.70
   9   1  -1    7.50    1.80
  -9   1   1    7.80    1.60
  -9  -1  -1    6.40    1.60
   9  -1   1    8.20    1.70
   9  -1   1    4.40    1.50
   9   1  -1    6.60    1.60
  -9  -1  -1   10.10    1.70
  -9   1   1    9.00    1.90
   9  -2  -1    2.20    1.50
   9   2   1    0.80    1.30
   9  -2  -1    2.60    1.50
   9   2   1    1.30    0.90
  -9  -2   1    2.00    1.40
   9   2   1    2.50    0.90
  -9   2  -1    2.00    1.50
   9   2   1    4.90    1.40
  -9  -2   1    1.20    1.30
  -9   2  -1    1.80    1.60
   9  -2   1    4.60    1.60
   9   2  -1    1.00    1.30
  -9  -2  -1    1.80    1.40
   9   2  -1    1.60    0.70
  -9   2   1   -1.10    1.40
  -9  -2  -1    2.50    1.30
  -9   2   1    1.90    1.50
   9   2  -1    1.50    1.60
   9   2  -1    3.90    0.90
   9  -2   1    3.00    1.40
   9   3   1   24.90    2.00
   9  -3  -1   22.00    2.80
  -9  -3   1   29.60    3.00
   9   3   1   25.80    2.10
   9   3   1   26.60    2.30
  -9   3  -1   30.80    2.90
  -9   3  -1   19.20    2.20
   9   3   1   27.40    3.10
  -9   3  -1   28.30    2.90
  -9  -3   1   24.20    2.60
   9   3  -1   28.50    3.00
  -9  -3  -1   26.30    3.00
  -9  -3  -1   26.20    2.40
  -9   3   1   27.30    3.20
  -9   3   1   29.70    2.80
   9  -3   1   26.70    2.80
   9  -3   1   29.00    1.80
   9   3  -1   30.40    2.00
  -9   4  -1   40.80    3.80
   9   4   1   38.70    2.70
   9  -4  -1   41.70    3.40
  -9  -4   1   41.30    3.40
   9  -4  -1   39.40    2.20
  -9  -4   1   38.90    2.80
  -9   4  -1   42.20    3.40
   9   4   1   33.40    3.50
  -9   4  -1   37.80    2.10
  -9  -4  -1   37.00    3.40
  -9   4   1   38.70    2.00
  -9   4   1   40.50    3.60
   9   4  -1   36.70    2.40
   9  -4   1   40.00    2.40
  -9   4   1   35.40    3.20
   9   4  -1   44.30    3.70
   9  -4   1   36.60    3.30
   9   5   1   11.60    1.90
   9  -5  -1   10.30    1.60
  -9   5  -1    8.50    2.20
  -9   5  -1    8.70    1.50
  -9   5  -1   15.40    2.60
   9   5   1   10.60    2.60
  -9  -5   1   10.80    2.30
  -9  -5   1   10.30    1.60
   9  -5  -1    7.90    2.10
  -9  -5   1   13.90    2.00
  -9   5   1   10.10    2.60
  -9  -5  -1    7.70    2.00
  -9   5   1   10.80    1.50
   9   5  -1    9.70    1.70
   9   5  -1    8.60    2.50
  -9  -5  -1    9.60    1.50
  -9  -5  -1   11.90    2.10
   9  -5   1   10.80    1.70
  -9   5   1   10.20    2.20
   9  -5   1   10.80    2.10
  -9   6  -1  146.89    6.80
  -9  -6   1  157.38    5.90
   9   6   1  163.68    6.00
   9  -6  -1  164.28    5.60
  -9  -6   1  167.68    6.90
  -9  -6   1  167.88    5.40
  -9  -6   1  165.18    5.30
  -9   6  -1  149.69    6.40
  -9   6  -1  157.98    5.30
   9   6   1  158.78    6.90
   9  -6  -1  157.28    6.60
  -9  -6  -1  158.98    5.00
  -9   6   1  151.58    6.80
  -9  -6  -1  158.78    6.60
   9   6  -1  157.08    6.80
  -9   6   1  155.78    5.10
   9  -6   1  168.78    5.70
   9  -6   1  156.58    6.40
  -9  -6  -1  166.48    5.10
   9   6  -1  164.78    5.80
  -9   6   1  161.08    6.40
  -9  -7   1   60.99    4.50
  -9   7  -1   63.79    4.70
   9   7   1   59.39    5.30
  -9   7  -1   58.69    3.50
   9   7   1   60.99    4.10
  -9  -7   1   61.39    3.20
  -9  -7   1   61.99    3.60
  -9  -7   1   56.09    4.60
   9  -7  -1   64.09    4.70
   9  -7  -1   56.09    4.00
   9  -7   1   57.69    4.40
  -9  -7  -1   55.29    2.90
  -9   7   1   60.09    3.50
   9   7  -1   58.89    4.00
   9  -7   1   64.99    4.20
  -9   7   1   58.99    4.60
  -9  -7  -1   61.39    3.20
   9   7  -1   58.29    5.40
  -9  -7  -1   60.99    4.70
  -9  -8   1    1.10    1.90
  -9   8  -1   -1.20    1.80
  -9  -8   1    1.60    2.60
  -9  -8   1    2.10    1.50
   9  -8  -1   -2.40    2.40
   9   8   1    4.00    3.40
   9  -8  -1    1.40    2.40
  -9   8  -1    2.40    2.60
   9   8   1    2.40    2.20
  -9  -8   1    0.30    2.20
  -9   8   1   -1.80    1.70
   9   8  -1   -2.10    3.10
  -9   8   1    1.30    2.50
   9  -8   1    0.90    2.50
  -9  -8  -1   -0.40    1.60
  -9  -8  -1    0.50    1.30
  -9  -8  -1   -1.80    2.10
   9  -8   1    1.30    2.40
   9   8  -1    0.90    2.10
  -9   9  -1   -1.70    2.80
  -9   9  -1   -1.10    2.10
   9   9   1    0.70    2.40
   9  -9  -1   -2.40    3.00
   9  -9  -1   -0.50    2.50
  -9   9  -1    2.60    3.30
   9   9   1   -7.00    3.70
  -9  -9   1   -1.80    5.70
  -9  -9   1    0.50    2.10
  -9  -9   1    0.10    1.60
  -9  -9   1    3.10    2.60
   9   9  -1   -5.00    2.20
  -9   9   1   -2.60    2.90
  -9   9   1   -4.50    2.00
  -9   9   1   -2.50    2.70
  -9  -9  -1   -0.70    1.40
  -9  -9  -1    3.20    2.80
   9   9  -1    0.50    4.10
  -9  -9  -1   -0.10    1.80
   9  -9   1    2.90    3.10
   9  -9   1   -3.60    3.00
  -9 -10   1   52.99    4.00
  -9  10  -1   41.90    4.60
  -9 -10   1   48.20    6.00
   9 -10  -1   39.70    4.90
   9  10   1   34.50    5.30
  -9  10  -1   45.00    5.80
   9 -10  -1   44.90    5.00
  -9  10  -1   45.40    5.70
   9  10   1   50.89    5.20
  -9 -10   1   49.80    3.40
   9 -10   1   52.99    8.30
  -9  10   1   43.60    4.50
  -9 -10  -1   47.50    5.30
   9 -10   1   46.30    5.50
  -9  10   1   34.60    5.00
  -9 -10  -1   37.50    3.50
   9  10  -1   44.40    4.90
  -9  10   1   40.70    4.60
  -9 -10  -1   46.50    3.00
   9  10  -1   29.10    5.00
  -9  11  -1    6.50    3.30
   9  11   1    2.90    3.20
  -9 -11   1    1.80    4.00
   9 -11  -1    8.30    3.80
  -9 -11   1    2.10    2.20
  -9  11  -1   -1.10    4.00
  -9 -11  -1    5.00    4.00
  -9  11   1   10.50    4.10
   9 -11   1    6.30    3.60
  -9 -11  -1    3.90    1.80
   9  11  -1    1.70    3.30
  -9  11   1    3.20    3.10
  -9  12  -1    5.60    3.80
   9 -12  -1    9.70    4.40
   9  12   1    6.30    3.80
  -9  12  -1    1.10    4.50
  -9  12   1   -2.00    3.60
   9  12  -1    4.60    3.80
  -9  12   1    6.60    4.50
   9 -12   1    7.10    4.40
 -10   0   1    2.50    1.70
  10   0   1    2.70    1.80
  10   0  -1   -0.20    1.40
  10   0  -1   -0.50    1.70
 -10   0  -1   -0.10    1.50
 -10   0  -1   -2.40    1.50
  10   0   1    2.00    1.50
 -10   0   1    3.10    1.60
 -10  -1   1    3.60    1.60
 -10   1  -1    7.60    1.90
  10   1   1    6.30    2.00
  10  -1  -1    4.50    1.80
 -10  -1   1    6.60    1.90
  10  -1  -1    7.50    1.70
 -10   1  -1    4.00    1.70
  10   1   1    5.70    1.60
  10  -1   1    6.10    1.90
  10   1  -1    7.90    2.00
 -10   1   1    6.50    1.90
 -10   1   1    4.20    1.60
  10   1  -1    5.40    1.70
 -10  -1  -1    7.40    1.90
 -10  -1  -1    7.20    1.80
  10  -1   1    3.30    1.60
 -10   2  -1   41.50    3.60
  10   2   1   36.70    2.90
  10   2   1   39.60    2.00
  10   2   1   39.40    2.10
  10   2   1   42.90    3.50
  10  -2  -1   35.10    3.30
 -10  -2   1   35.60    3.30
 -10   2  -1   39.40    3.30
 -10  -2   1   35.60    3.20
  10  -2  -1   35.80    3.20
 -10  -2  -1   40.20    3.10
  10   2  -1   40.10    3.00
  10  -2   1   34.50    3.40
 -10  -2  -1   35.20    3.30
  10  -2   1   34.00    3.20
 -10   2   1   38.40    3.20
 -10   2   1   37.90    3.60
  10   2  -1   38.00    3.40
 -10   3  -1   22.20    3.00
  10   3   1   19.40    2.00
  10   3   1   20.50    2.50
  10  -3  -1   20.70    2.70
 -10   3  -1   20.30    2.60
  10   3   1   17.70    2.00
 -10  -3   1   20.50    2.40
  10   3   1   21.90    2.80
 -10  -3   1   20.80    2.60
 -10   3   1   20.70    2.90
  10  -3   1   18.50    2.60
  10   3  -1   18.10    1.80
 -10  -3  -1   17.10    2.60
 -10  -3  -1   22.10    2.30
 -10   3   1   24.70    2.80
  10   3  -1   17.40    1.80
  10   3  -1   20.80    2.70
 -10  -4   1  159.58    5.60
 -10   4  -1  149.09    6.50
 -10   4  -1  163.48    6.30
  10   4   1  153.88    6.40
 -10  -4   1  159.18    6.50
  10  -4  -1  159.98    6.40
 -10   4  -1  146.39    4.40
  10   4   1  155.98    5.20
 -10   4   1  154.78    6.10
  10  -4   1  160.08    6.30
  10   4  -1  159.28    6.60
 -10  -4  -1  159.08    5.40
 -10  -4  -1  158.38    6.40
 -10   4   1  152.38    6.40
  10  -4   1  157.08    4.70
  10   4  -1  149.39    4.90
 -10  -5   1   16.90    2.80
  10  -5  -1   17.10    2.80
 -10   5  -1   14.90    1.80
  10  -5  -1   14.70    1.90
 -10  -5   1   15.90    2.00
 -10  -5   1   14.80    2.20
 -10   5  -1   19.10    2.90
  10   5   1   17.30    3.20
 -10   5  -1   11.20    2.80
  10   5   1   14.80    2.10
  10   5  -1   14.50    3.00
  10   5  -1   13.90    2.00
 -10  -5  -1   13.20    2.60
  10  -5   1   16.10    1.90
 -10   5   1   14.90    2.60
 -10   5   1   14.60    3.00
 -10   5   1   15.30    1.90
 -10  -5  -1   16.40    2.10
  10  -5   1   18.40    2.80
  10  -6  -1  116.19    5.90
  10   6   1  112.79    6.50
 -10   6  -1  118.49    5.90
 -10  -6   1  124.49    4.90
  10   6   1  119.09    5.10
 -10  -6   1  111.19    4.50
 -10   6  -1  110.69    4.30
 -10  -6   1  121.29    6.10
 -10  -6  -1  116.99    4.40
  10   6  -1  115.59    4.90
 -10  -6  -1  118.29    4.60
 -10  -6  -1  113.59    5.90
  10  -6   1  112.89    4.80
 -10   6   1  113.69    4.20
  10  -6   1  119.59    5.90
  10   6  -1  119.59    6.40
 -10   6   1  122.29    5.80
 -10  -7   1   15.60    3.20
 -10   7  -1   23.00    2.50
  10   7   1   20.20    3.70
  10   7   1   20.80    2.80
 -10   7  -1   17.30    3.10
 -10  -7   1   18.70    2.20
 -10  -7   1   22.40    2.60
  10  -7  -1   17.60    2.70
  10  -7  -1   22.10    3.30
 -10  -7  -1   18.60    2.00
  10   7  -1   24.10    4.10
  10   7  -1   18.60    2.60
 -10  -7  -1   18.80    2.30
  10  -7   1   23.60    2.90
 -10  -7  -1   20.80    3.30
 -10   7   1   18.50    3.20
 -10   7   1   16.40    2.20
  10  -7   1   15.80    3.20
  10  -8  -1   81.59    6.10
  10   8   1   83.29    6.80
 -10  -8   1   89.59    4.60
  10  -8  -1   76.49    5.20
 -10  -8   1   88.69    6.00
 -10  -8   1   85.69    4.00
  10   8   1   85.19    5.20
 -10   8  -1   89.29    4.60
 -10   8  -1   94.69    6.10
  10  -8   1   87.69    5.40
  10   8  -1   96.79    5.30
 -10  -8  -1   84.59    3.70
 -10   8   1   86.79    4.50
 -10   8   1   95.99    6.00
 -10  -8  -1   84.59    5.90
  10   8  -1   73.99    6.80
  10  -8   1   91.29    6.70
 -10  -9   1    2.60    2.40
  10   9   1    5.80    2.80
  10  -9  -1    5.40    3.10
 -10  -9   1    3.00    1.80
 -10   9  -1    2.00    2.30
 -10   9  -1    7.30    4.30
 -10  -9   1    1.70    2.80
  10  -9  -1    1.30    3.30
  10   9   1    8.40    4.40
  10  -9   1   -1.50    3.20
 -10  -9  -1    0.60    3.30
  10  -9   1    4.20    3.10
 -10   9   1    1.40    3.30
  10   9  -1   10.20    4.60
  10   9  -1    9.50    2.80
 -10   9   1    2.40    2.40
 -10  -9  -1    2.90    2.80
 -10  -9  -1    1.40    1.60
  10 -10  -1   63.89    6.90
 -10 -10   1   69.09    3.90
  10 -10  -1   72.39    6.40
 -10 -10   1   60.59    6.90
  10  10   1   70.49    9.10
 -10  10  -1   53.19    5.00
 -10  10  -1   58.79    6.60
  10  10   1   85.89   10.30
  10  10  -1   43.80    5.90
 -10  10   1   73.19    5.20
  10 -10   1   70.69    6.40
  10  10  -1   74.99    5.80
 -10 -10  -1   68.69    7.00
 -10  10   1   69.49    6.40
 -10 -10  -1   64.89    3.50
  10  11   1    2.10    3.60
 -10 -11   1   -2.80    2.30
 -10 -11   1   -0.10    4.50
 -10  11  -1    2.30    3.20
 -10  11  -1   -5.90    4.20
  10 -11  -1   -1.30    3.90
 -10 -11  -1    1.00    4.60
  10  11  -1   -0.60    3.30
 -10  11   1   -3.00    3.10
  10 -11   1    7.20    4.00
 -10  11   1   -5.50    3.70
 -10  12  -1    9.70    5.00
  10 -12  -1   16.20    4.90
 -10  12  -1   12.00    4.30
  10  12   1   20.30    4.70
  10  12  -1   16.90    4.40
 -10  12   1    8.70    4.90
 -10  12   1   13.80    4.30
  10 -12   1    7.00    4.90
 -11   0   1   -0.90    1.90
 -11   0  -1    2.00    2.00
  11   0   1    3.80    2.10
  11   0  -1    1.20    1.60
  11   0   1   -0.70    1.50
 -11   0   1    1.50    1.70
 -11   0  -1    1.60    1.80
  11   0  -1   -0.30    2.00
 -11   1  -1   26.00    3.00
  11  -1  -1   22.00    2.70
 -11   1  -1   19.60    2.90
  11  -1  -1   19.80    2.70
 -11  -1   1   20.20    2.70
  11   1   1   21.50    3.00
  11   1   1   25.80    2.90
 -11  -1   1   25.70    3.00
 -11   1   1   16.50    2.70
  11  -1   1   17.80    2.60
  11   1  -1   18.60    2.70
 -11   1   1   20.10    2.60
  11   1  -1   22.20    2.80
 -11  -1  -1   24.20    2.80
  11  -1   1   22.20    2.70
 -11  -1  -1   22.90    3.00
  11   2   1  119.39    5.00
 -11   2  -1  125.59    5.60
  11  -2  -1  124.89    5.50
 -11  -2   1  135.89    5.80
 -11  -2   1  125.39    5.30
  11   2   1  120.49    3.80
 -11   2  -1  120.09    5.60
  11   2   1  120.49    5.70
  11  -2  -1  107.79    5.20
  11  -2   1  115.49    5.60
 -11   2   1  120.79    5.80
  11  -2   1  120.49    5.50
 -11  -2  -1  111.99    5.50
 -11  -2  -1  120.09    5.20
 -11   2   1  123.79    5.40
  11   2  -1  127.69    5.70
  11   2  -1  120.99    5.20
  11   3   1    2.10    1.60
 -11   3  -1    3.70    2.40
  11   3   1    0.80    2.20
  11   3   1   -0.80    1.10
  11   3   1   -1.70    1.10
  11  -3  -1    2.20    1.90
 -11  -3   1   -1.00    1.90
 -11   3  -1    4.00    2.10
 -11  -3   1    4.40    2.00
 -11  -3  -1    1.70    1.80
 -11  -3  -1    2.40    1.90
  11   3  -1    1.20    1.10
 -11   3   1   -3.90    1.70
 -11   3   1    2.60    2.40
  11  -3   1    3.50    2.00
  11   3  -1    1.90    1.10
  11   3  -1    2.80    2.00
 -11   4  -1   18.10    3.20
 -11  -4   1   15.10    2.60
  11   4   1   14.30    2.10
 -11   4  -1   14.50    2.80
  11   4   1   13.90    1.90
 -11  -4   1   16.90    2.60
  11   4   1   16.20    2.90
  11  -4  -1   18.30    3.00
 -11  -4  -1   18.40    2.40
  11  -4   1   17.30    2.90
  11   4  -1   10.90    2.70
 -11  -4  -1   20.20    3.20
 -11   4   1   16.00    2.70
  11   4  -1   17.90    1.90
 -11   4   1   15.40    3.10
  11   4  -1   17.40    1.90
  11  -5  -1    1.50    2.20
  11   5   1    2.90    3.20
  11   5   1   -1.90    1.50
 -11  -5   1   -0.50    1.90
 -11   5  -1    1.40    2.20
  11  -5  -1    2.70    1.40
 -11  -5   1    0.70    2.10
 -11   5  -1    1.40    1.30
  11  -5   1    0.60    1.50
 -11   5   1    1.20    2.10
  11   5  -1    3.70    3.10
  11  -5   1   -1.40    2.00
  11   5  -1    1.60    1.50
 -11  -5  -1   -0.90    2.10
 -11  -5  -1    1.10    1.80
 -11   5   1    2.50    1.20
 -11   6  -1    6.90    2.60
  11   6   1   12.00    2.30
 -11  -6   1    9.40    1.90
 -11  -6   1    9.40    2.50
  11  -6  -1   11.40    2.90
 -11   6  -1   10.20    1.80
  11   6   1   12.90    3.50
 -11  -6   1    8.40    2.30
  11  -6  -1   10.00    2.00
 -11   6   1   10.10    1.70
 -11  -6  -1   12.60    1.90
  11  -6   1    9.00    2.80
  11  -6   1   14.80    2.20
  11   6  -1   13.50    2.20
  11   6  -1   12.70    3.60
 -11  -6  -1    6.50    2.60
 -11   6   1    8.50    2.70
 -11  -6  -1   10.40    2.20
 -11  -7   1   23.10    2.90
 -11  -7   1   31.40    4.00
  11   7   1   26.00    4.50
 -11  -7   1   29.00    3.10
  11   7   1   23.00    3.00
 -11   7  -1   25.50    3.70
  11  -7  -1   26.90    3.10
 -11   7  -1   24.60    3.00
 -11  -7  -1   24.20    2.80
  11   7  -1   27.30    3.10
  11  -7   1   30.90    3.20
 -11   7   1   32.00    3.80
 -11  -7  -1   27.60    3.40
  11   7  -1   18.20    4.20
 -11   7   1   22.30    2.50
 -11  -7  -1   25.80    3.80
 -11  -8   1   20.20    2.40
  11   8   1   14.70    4.50
 -11  -8   1   12.60    2.80
 -11  -8   1   14.10    3.20
 -11   8  -1   16.50    3.80
  11  -8  -1   19.90    3.80
 -11   8  -1   19.10    2.70
  11   8   1   20.60    3.20
  11  -8  -1   20.60    3.20
  11   8  -1   20.40    3.10
  11  -8   1   17.70    3.30
  11  -8   1   18.30    3.80
 -11  -8  -1   15.00    3.30
 -11   8   1   23.90    2.90
 -11  -8  -1   21.40    2.30
  11   8  -1   16.30    4.70
 -11  -8  -1   19.60    2.60
  11   9   1   -3.70    4.90
 -11  -9   1    0.30    3.30
 -11   9  -1   -0.40    2.40
  11  -9  -1   -4.90    3.40
 -11  -9   1   -0.40    1.90
  11  -9  -1    4.00    3.40
 -11   9  -1    4.10    3.60
  11   9   1   -0.70    2.80
 -11  -9   1    4.30    2.90
 -11   9   1   -0.10    3.50
  11   9  -1    6.10    4.90
 -11  -9  -1    0.70    3.20
 -11  -9  -1   -0.70    1.80
 -11  -9  -1   -1.20    3.30
  11  -9   1    0.50    3.20
  11   9  -1    0.30    2.70
 -11   9   1   -0.50    2.30
  11  -9   1   -0.30    3.30
 -11 -10   1    4.60    2.30
 -11 -10   1    4.50    4.00
  11  10   1    2.70    3.40
 -11  10  -1   -2.20    3.90
 -11  10  -1    0.50    2.90
  11 -10  -1    4.20    4.00
 -11  10   1    1.00    2.90
  11 -10   1   -7.10    3.70
 -11  10   1    8.40    4.00
 -11 -10  -1    2.80    2.00
 -11 -10  -1    4.20    4.00
 -11 -11   1   -0.70    5.80
  11  11   1   11.40    4.10
  11 -11  -1    0.70    4.40
 -11  11  -1    0.80    4.60
 -11  11  -1    8.10    3.70
 -11  11   1   -0.30    4.80
 -11  11   1    2.20    3.50
  11 -11   1    8.90    4.60
  11  11  -1    2.30    3.80
  12   0  -1    0.80    2.20
 -12   0   1   -0.70    2.30
 -12   0  -1    2.20    2.40
  12   0   1    1.80    1.80
  12   0  -1   -0.20    1.90
 -12   0  -1   -3.30    1.80
 -12   0   1   -3.20    1.80
  12   0   1   -2.40    2.30
  12   1   1    8.40    2.10
  12  -1  -1   15.30    2.70
 -12   1  -1   14.50    3.10
  12   1   1   12.60    3.00
 -12  -1   1   17.00    2.90
  12  -1  -1   11.40    2.60
 -12   1  -1   12.50    2.60
 -12  -1   1   16.20    2.70
 -12   1   1   18.60    2.90
 -12  -1  -1   15.10    2.60
 -12  -1  -1   11.90    2.50
  12  -1   1   13.50    2.70
 -12   1   1   21.90    3.40
  12  -1   1   11.30    2.90
  12   1  -1   10.30    2.80
  12   1  -1   11.90    2.50
 -12   2  -1   40.70    3.90
 -12  -2   1   37.90    4.10
  12  -2  -1   41.80    4.00
  12  -2  -1   31.90    4.20
  12   2   1   39.50    3.60
 -12   2  -1   40.20    4.10
  12   2   1   38.10    4.60
 -12  -2   1   39.80    4.00
  12   2  -1   33.00    3.60
  12  -2   1   36.00    3.90
 -12   2   1   37.70    4.80
  12  -2   1   37.60    4.30
  12   2  -1   44.70    4.50
 -12   2   1   39.10    3.90
 -12  -2  -1   36.60    3.80
 -12  -2  -1   33.70    4.00
 -12   3  -1   98.79    5.50
 -12  -3   1  107.19    5.70
  12   3   1   98.89    4.90
  12   3   1   91.29    5.80
  12  -3  -1  103.09    5.70
  12   3   1   97.59    3.70
  12   3   1  100.39    3.60
 -12  -3   1   98.89    5.20
 -12  -3  -1  102.59    5.20
  12   3  -1   90.49    5.60
 -12   3   1   95.89    5.30
 -12  -3  -1  103.29    5.70
  12  -3   1   98.79    5.40
 -12  -4   1   14.20    2.70
  12   4   1   14.50    1.90
 -12  -4   1   12.30    2.90
 -12   4  -1   16.30    3.00
  12  -4  -1   12.10    2.80
  12   4   1    8.80    3.40
  12   4   1   12.30    1.90
  12   4  -1   12.30    1.80
 -12   4   1   11.40    2.60
  12  -4   1   13.20    2.80
  12   4  -1    7.30    3.00
 -12  -4  -1    9.80    2.60
  12   4  -1   11.70    1.70
 -12  -4  -1   16.30    2.60
  12   5   1    3.60    1.80
 -12   5  -1    1.70    2.50
  12   5   1    7.80    3.60
 -12  -5   1    6.90    2.80
  12   5   1    8.10    2.10
 -12   5  -1    6.20    1.40
  12  -5  -1    8.40    3.00
 -12  -5   1    6.00    2.50
 -12   5   1    3.80    2.60
  12   5  -1    4.60    1.70
  12   5  -1    5.20    3.50
  12  -5   1    6.00    1.80
 -12  -5  -1    5.50    2.70
  12   5  -1    4.80    1.90
  12  -5   1    5.70    2.80
 -12  -5  -1    7.40    2.40
  12   6   1   11.30    2.30
 -12  -6   1   13.40    2.90
  12   6   1   13.90    4.30
 -12  -6   1   17.60    2.50
 -12   6  -1   15.60    2.00
  12  -6  -1    8.10    3.70
  12  -6  -1   14.10    2.10
 -12   6  -1   18.20    3.50
 -12  -6   1   12.20    3.10
  12   6  -1   16.40    2.40
 -12  -6  -1   17.00    2.70
  12  -6   1    8.70    3.80
 -12   6   1   14.10    1.80
  12   6  -1    9.70    4.20
  12  -6   1   13.60    3.60
 -12   6   1   15.60    3.20
 -12  -6  -1   12.10    3.10
 -12  -6  -1   15.60    2.30
  12  -7  -1    4.90    2.30
 -12   7  -1   -0.40    3.00
 -12   7  -1    6.10    2.00
 -12  -7   1    4.40    3.30
  12  -7  -1    2.80    2.90
  12   7   1   -5.80    4.50
 -12  -7   1    2.80    1.90
 -12  -7   1    5.80    2.90
  12   7   1    2.50    2.30
  12  -7   1   -1.10    2.90
  12   7  -1    4.90    2.20
 -12  -7  -1   -0.30    1.80
 -12  -7  -1    4.00    2.50
  12  -7   1    5.20    2.60
  12   7  -1    4.50    4.70
 -12  -7  -1    3.30    3.00
 -12   7   1    2.20    1.80
  12  -8  -1   18.00    3.40
  12   8   1   18.10    5.90
 -12   8  -1   23.40    2.90
 -12  -8   1   21.20    4.20
 -12  -8   1   22.00    2.70
  12  -8  -1   26.70    4.30
  12   8   1   16.20    3.20
 -12  -8   1   25.10    3.50
 -12   8  -1   20.70    4.10
 -12  -8  -1   12.90    3.50
 -12  -8  -1   27.70    3.40
  12  -8   1   26.80    3.70
 -12   8   1   27.10    4.20
  12   8  -1   22.60    3.20
  12  -8   1   24.00    4.20
 -12  -8  -1   18.00    2.40
 -12   8   1   23.00    2.90
 -12  -9   1   29.80    2.90
 -12   9  -1   19.70    4.40
  12   9   1   21.80    3.70
 -12  -9   1   17.20    4.30
  12  -9  -1   17.80    4.50
 -12   9  -1   25.40    3.40
 -12  -9  -1   17.70    4.50
  12  -9   1   30.10    4.70
 -12   9   1   23.90    4.50
 -12   9   1   23.80    3.30
 -12  -9  -1   25.30    2.50
  12   9  -1   26.80    3.80
  12 -10  -1   13.80    4.60
 -12  10  -1    4.30    4.60
 -12 -10   1    7.10    5.00
 -12  10  -1   13.10    3.40
 -12 -10   1   12.10    3.00
  12  10   1    9.00    3.70
 -12  10   1    9.10    3.40
 -12  10   1   14.70    4.60
  12 -10   1   13.30    4.40
  12  10  -1    8.10    3.70
 -12 -10  -1    7.60    4.70
 -13   0   1    0.00    2.10
 -13   0   1   -1.60    2.80
  13   0   1   -0.70    2.90
  13   0   1   -0.20    1.90
  13   0  -1    0.10    2.10
 -13   0  -1    2.70    2.20
 -13   0  -1    3.60    2.90
  13   1   1   33.70    3.90
 -13  -1   1   36.60    4.00
  13   1   1   35.40    4.10
 -13  -1   1   42.40    4.30
  13  -1  -1   41.50    4.30
 -13   1  -1   39.20    4.20
  13   1  -1   43.20    4.10
 -13  -1  -1   42.30    4.80
 -13   1   1   43.40    4.40
  13  -1   1   42.40    4.20
 -13  -1  -1   42.00    4.30
  13   2   1  165.48    6.70
 -13  -2   1  161.48    7.10
 -13   2  -1  168.58    7.20
  13   2   1  161.48    7.80
  13  -2  -1  160.68    7.20
 -13  -2   1  170.98    7.30
 -13  -2  -1  178.38    7.50
 -13   2   1  168.38    7.10
  13   2  -1  161.88    6.70
  13   2  -1  160.98    8.30
  13  -2   1  160.38    7.20
 -13  -2  -1  165.78    6.90
 -13   3  -1   85.79    5.40
  13   3   1   65.99    6.40
 -13  -3   1   90.79    5.60
 -13  -3   1   85.79    5.70
  13   3   1   78.99    4.80
  13  -3  -1   85.99    5.70
 -13  -3  -1   75.29    5.30
  13  -3   1   87.19    5.60
 -13  -3  -1   80.09    5.70
  13   3  -1   76.69    7.50
 -13   3   1   83.89    5.50
 -13  -4   1  141.79    7.10
  13   4   1  131.89    7.70
  13  -4  -1  145.49    7.60
 -13  -4   1  133.39    6.40
 -13   4  -1  130.09    6.80
  13   4   1  139.19    4.80
 -13  -4  -1  145.99    6.50
  13   4  -1  134.19    4.50
  13   4  -1  134.69    4.50
 -13  -4  -1  133.99    7.00
 -13   4   1  153.58    7.10
  13  -4   1  125.99    6.80
  13   5   1    7.10    4.00
  13   5   1    0.30    1.70
  13  -5  -1    1.10    2.60
 -13  -5   1    0.90    2.80
  13   5   1   -1.60    2.10
 -13   5  -1    2.60    2.70
 -13  -5   1   -4.10    2.60
 -13   5   1   -0.30    2.70
  13   5  -1   -1.90    2.00
 -13  -5  -1    0.00    2.50
 -13  -5  -1    1.60    2.80
  13   5  -1   -1.50    1.60
  13  -5   1    1.10    2.70
  13   6   1    4.70    2.60
 -13  -6   1    9.40    2.30
 -13  -6   1   -2.40    2.90
  13   6   1    5.70    2.20
  13  -6  -1    4.50    3.00
 -13  -6   1   10.90    3.40
 -13   6  -1    5.20    2.80
  13   6  -1    4.00    2.60
 -13  -6  -1   12.00    3.30
  13  -6   1   -0.20    2.90
  13   6  -1    5.40    2.10
 -13  -6  -1    9.40    3.00
 -13   6   1    3.00    3.70
 -13  -6  -1    7.10    2.10
  13  -7  -1   65.09    6.10
 -13  -7   1   59.79    4.40
  13   7   1   65.09    5.40
  13   7   1   53.79    4.50
 -13  -7   1   64.69    5.60
 -13  -7   1   41.50    5.00
 -13   7  -1   57.69    3.70
 -13   7  -1   54.29    6.00
 -13  -7  -1   61.69    5.30
  13   7  -1   53.29    4.30
  13  -7   1   52.89    6.00
 -13   7   1   51.09    3.50
 -13  -7  -1   53.79    6.20
  13  -7   1   56.79    7.30
 -13   7   1   61.79    6.00
 -13  -7  -1   58.79    4.10
 -13   8  -1  104.29    7.70
 -13   8  -1  103.89    5.10
 -13  -8   1  102.09    7.60
 -13  -8   1   92.79    5.10
  13  -8  -1   99.89    7.60
  13   8   1  107.09    6.10
 -13  -8  -1   97.89    4.80
  13   8  -1  107.39    5.80
 -13   8   1  102.09    7.30
 -13  -8  -1  104.19    7.80
 -13   8   1  104.69    5.00
  13  -8   1  108.89    7.70
 -13  -9   1    6.20    2.70
  13  -9  -1    8.10    4.40
 -13   9  -1   -0.70    4.10
  13   9   1   11.60    3.70
 -13  -9   1    6.60    4.30
 -13   9  -1    7.50    3.10
 -13  -9  -1   12.50    4.60
 -13   9   1    5.40    2.90
 -13  -9  -1    9.90    2.80
 -13   9   1   12.10    4.30
  13  -9   1   10.40    4.40
  13   9  -1    4.90    3.30
  13 -10  -1   17.20    5.20
 -13  10  -1    0.00    3.50
 -13 -10   1   10.90    7.80
  13  10   1   -1.80    3.90
 -13  10  -1    1.20    4.70
  13 -10   1   -2.00    4.90
 -13  10   1   -2.40    3.40
  13  10  -1    4.50    3.80
 -13  10   1    5.20    4.80
 -14   0   1    1.50    2.30
 -14   0  -1    0.50    2.40
  14   0  -1   -2.10    2.30
  14   0   1   -1.00    2.30
  14   1   1    8.00    2.70
 -14  -1   1   10.80    3.00
  14  -1  -1    6.70    2.90
 -14   1  -1    3.60    2.60
  14   1  -1    8.90    2.70
  14  -1   1    6.60    2.80
 -14   1   1    0.30    2.50
 -14  -1  -1    8.20    2.90
  14   2   1   29.90    3.70
 -14  -2   1   29.30    4.00
  14  -2  -1   26.70    4.00
 -14   2  -1   31.70    4.00
 -14   2   1   30.30    4.00
 -14  -2  -1   32.10    4.40
  14   2  -1   28.70    3.60
  14  -2   1   30.50    3.90
 -14  -2  -1   28.40    4.10
 -14   3  -1   21.70    3.70
 -14  -3   1   14.50    3.80
 -14  -3   1   19.50    3.40
  14  -3  -1   20.10    3.80
  14  -3   1   21.10    4.30
 -14  -3  -1   26.70    4.20
 -14   3   1   16.80    3.20
 -14  -3  -1   16.20    3.60
 -14  -4   1   47.20    5.80
  14  -4  -1   56.79    5.60
 -14  -4   1   56.99    5.90
 -14   4  -1   53.99    5.40
 -14   4   1   54.29    5.20
 -14  -4  -1   52.89    5.50
 -14  -4  -1   65.79    5.90
  14  -4   1   43.90    5.60
  14  -5  -1   -0.70    3.10
 -14  -5   1    1.40    3.00
 -14  -5   1    2.40    3.60
  14   5   1    5.60    2.00
  14   5   1    4.70    2.40
  14  -5   1   -0.80    2.90
 -14  -5  -1   -1.40    2.90
 -14   5   1    1.10    3.10
 -14  -5  -1    2.90    3.30
  14   5  -1    0.20    1.80
  14   5  -1    2.70    2.10
 -14  -6   1   76.09    6.50
 -14   6  -1   92.19    6.80
  14   6   1   86.89    4.80
 -14  -6   1   79.39    5.10
 -14  -6   1   87.39    6.90
  14  -6  -1   87.69    6.80
 -14   6   1   81.49    6.50
 -14  -6  -1   80.39    7.10
  14   6  -1   84.19    4.50
  14  -6   1   76.99    6.70
 -14  -6  -1   80.89    4.90
 -14  -6  -1   84.09    7.10
 -14  -7   1   13.50    4.10
 -14   7  -1    4.50    3.40
 -14  -7   1   10.00    2.80
  14  -7  -1    8.80    3.90
  14   7   1    6.70    2.70
 -14  -7  -1    8.20    2.60
  14   7  -1    6.50    2.70
 -14   7   1    2.60    3.50
 -14  -7  -1    8.90    4.10
  14  -7   1    8.10    3.70
  14  -8  -1   46.30    5.70
  14   8   1   42.10    5.30
 -14   8  -1   39.80    5.00
 -14  -8   1   44.30    4.60
 -14  -8   1   51.89    6.50
 -14   8  -1   42.30    5.10
 -14  -8  -1   35.60    5.00
 -14  -8  -1   41.50    4.20
  14  -8   1   48.00    5.70
 -14   8   1   47.00    5.60
  14   8  -1   45.40    5.00
  14   9   1    3.70    3.70
 -14  -9   1    4.10    5.00
 -14   9  -1    3.70    4.70
  14  -9  -1    1.40    4.60
 -14   9   1    6.60    4.30
 -14  -9  -1   -0.20    5.70
  14   9  -1    0.10    3.60
  14  -9   1   -6.20    4.40
  15   0   1    2.10    2.80
 -15   0   1    3.50    2.80
 -15   0  -1    3.40    3.10
 -15   1  -1   -3.00    2.80
  15   1   1    0.20    2.60
  15  -1  -1    2.40    3.00
 -15  -1   1    0.00    2.80
  15  -1   1   -0.40    3.20
 -15   1   1    2.80    2.90
 -15  -1  -1    2.50    2.90
  15   1  -1    2.10    2.80
  15  -2  -1   -0.90    2.90
  15   2   1    1.30    2.70
 -15   2  -1    0.70    2.90
 -15  -2   1    3.40    3.20
  15   2  -1    3.20    2.80
 -15  -2  -1    2.40    3.30
 -15   2   1    4.80    2.90
  15  -2   1    0.10    3.00
 -15  -3   1   19.80    4.10
 -15   3  -1   16.10    3.80
  15  -3  -1   10.40    3.40
  15  -3   1   11.60    3.80
 -15  -3  -1   12.60    4.00
 -15   3   1   12.60    3.40
 -15   4  -1   10.10    3.20
  15  -4  -1   14.30    3.90
 -15  -4   1   10.10    3.60
 -15  -4  -1    2.40    3.40
  15  -4   1    9.80    3.60
 -15   4   1    6.90    3.40
 -15   5  -1   10.50    3.60
  15  -5  -1    5.60    3.80
  15   5   1    9.40    2.30
 -15  -5   1    6.00    3.80
 -15   5   1    8.00    3.40
  15  -5   1    6.10    3.80
 -15  -5  -1   13.10    4.10
 -15   6  -1    9.70    3.80
 -15  -6   1    9.60    4.30
 -15  -6   1   16.30    3.20
  15   6   1   11.50    2.70
  15  -6  -1   14.80    4.40
 -15  -6  -1    9.90    3.10
  15   6  -1   12.20    2.60
  15  -6   1    4.10    3.70
 -15  -6  -1   10.40    4.00
 -15   6   1   16.90    4.20
  15   7   1    3.20    2.90
 -15   7  -1    7.80    4.20
 -15  -7   1   -2.90    4.20
  15  -7  -1    0.00    4.30
 -15  -7   1   -0.50    3.00
 -15  -7  -1    5.50    3.00
 -15  -7  -1    2.60    4.10
  15  -7   1    7.70    4.30
 -15   7   1    3.30    4.00
  15   7  -1    0.30    2.80
 -16   0  -1   -7.00    2.90
  16   0  -1    0.80    3.20
 -16   0   1   -2.30    3.50
  16   0   1    2.70    3.10
  16   1   1    8.10    3.30
  16  -1  -1   13.90    3.80
 -16  -1   1   17.80    6.50
 -16  -1  -1   16.90    3.80
  16  -1   1   15.50    3.70
 -16   1   1   13.60    4.00
  16   1  -1   13.40    3.50
  16  -2  -1    4.30    3.70
 -16   2  -1    1.30    3.30
 -16  -2   1   -2.80    3.30
 -16  -2  -1   14.50    3.90
 -16   2   1    1.80    3.30
  16  -2   1    5.70    3.50
  16  -3  -1   24.90    4.80
 -16  -3   1   17.30    3.90
 -16   3  -1   15.40    4.10
  16  -3   1   28.00    4.60
 -16   3   1   21.10    3.80
 -16  -3  -1   23.30    4.40
 -16   4  -1    4.30    3.30
  16  -4  -1    2.90    3.70
 -16  -4   1   -1.30    3.80
  16  -4   1    3.10    3.80
 -16  -4  -1   -0.30    3.90
 -16   4   1    0.60    3.60
 -16   5  -1    3.30    3.70
  16  -5  -1    4.90    3.90
 -16  -5   1    5.60    4.50
  16  -5   1    4.70    4.30
 -16   5   1    1.40    3.90
 -16  -5  -1    7.80    4.60
  16  -6  -1    8.70    4.30
 -16   6  -1    9.20    4.20
 -16  -6   1   -5.50    3.20
 -16  -6   1    0.50    4.00
 -16   6   1    7.00    4.00
 -16  -6  -1   -0.40    3.20
 -16  -6  -1    5.60    4.80
  16  -6   1   -3.60    4.00
 -17   0  -1    4.70    3.80
  17   0  -1    5.20    3.80
 -17   0   1    4.30    3.90
  17   0   1    0.30    3.60
  17   1   1   30.10    4.70
  17  -1  -1   30.00    5.10
 -17  -1   1   24.00    4.70
 -17   1  -1   23.60    4.70
  17   1  -1   25.50    4.80
  17  -1   1   34.80    5.10
 -17  -1  -1   28.60    5.00
 -17   1   1   28.70    4.90
  17  -2  -1   31.10    5.30
 -17  -2   1   28.40    5.20
  17   2   1   25.70    4.50
 -17   2  -1   33.70    4.90
 -17  -2  -1   35.90    5.40
 -17   2   1   32.10    5.00
  17  -2   1   33.00    5.30
 -17  -3   1   10.70    4.30
  17  -3  -1    8.10    4.20
 -17   3  -1   19.80    4.60
  17  -3   1    9.10    4.00
 -17   3   1    0.70    3.80
 -17  -3  -1    4.50    4.60
 -17  -4   1   -2.90    4.30
 -17   4  -1    6.60    4.30
  17  -4  -1   -8.80    4.20
 -17   4   1   -3.30    3.80
 -17  -4  -1    6.30    7.10
  17  -4   1    0.00    4.10
   0   1   2    0.10    0.20
   0  -1   2    0.20    0.20
   0   1  -2    0.00    0.20
   0   1   2    0.00    0.10
   0  -1  -2    0.00    0.10
   0  -1   2    0.10    0.20
   0   1   2    0.00    0.10
   0   1  -2   -0.10    0.20
   0  -1  -2    0.10    0.20
   0  -1   2    0.10    0.20
   0   1  -2    0.50    0.20
   0  -1  -2    0.00    0.10
   0   2   2 3836.42   88.09
   0  -2  -2 3911.11   87.99
   0  -2   2 4007.30   92.19
   0   2  -2 3996.10   92.39
   0  -3  -2   -0.10    0.40
   0  -3   2   -0.20    0.40
   0  -3   2   -0.10    0.40
   0   3   2    0.00    0.40
   0   3  -2    0.10    0.50
   0   3   2   -0.20    0.40
   0  -3   2    0.10    0.50
   0   3  -2    0.10    0.50
   0  -3  -2    0.70    0.60
   0   3   2    0.30    0.60
   0  -3  -2   -0.40    0.50
   0   4  -2  814.02   17.70
   0   4  -2  838.72   17.20
   0  -4   2  838.02   17.80
   0   4   2  824.42   16.90
   0  -4   2  803.52   17.70
   0  -4  -2  792.02   16.90
   0   4   2  784.72   17.70
   0  -4  -2  817.42   17.70
   0   4   2  812.82   17.40
   0   4  -2  792.32   17.60
   0   5   2    0.90    0.70
   0   5   2   -0.60    0.70
   0   5  -2    0.90    0.80
   0  -5   2    0.30    0.70
   0  -5  -2   -0.60    0.60
   0  -5   2    0.10    0.80
   0   5  -2   -0.20    0.80
   0  -5  -2   -0.70    0.80
   0   5   2    1.20    0.90
   0   5  -2   -0.20    0.80
   0  -5   2    0.30    0.80
   0  -6   2    4.20    1.30
   0  -6  -2    5.00    1.50
   0  -6   2    3.10    1.10
   0  -6  -2    4.60    1.00
   0   6  -2    6.40    1.20
   0   6   2    5.60    1.30
   0   6  -2    2.60    1.20
   0  -6   2    5.10    1.10
   0   6  -2    5.50    1.20
   0   6   2    4.60    1.00
   0   6   2    5.80    1.40
   0   7   2   -0.70    1.10
   0   7  -2    0.10    1.10
   0   7   2    0.30    1.00
   0  -7   2    0.80    1.50
   0  -7   2    1.90    1.20
   0  -7  -2    0.70    1.00
   0  -7  -2    0.20    1.30
   0  -7   2    0.30    1.00
   0   7   2   -1.10    1.20
   0   7  -2    0.10    1.30
   0   7  -2   -0.30    1.40
   0  -8   2   70.89    3.40
   0  -8   2   68.69    3.90
   0  -8  -2   72.89    3.20
   0   8   2   79.89    3.40
   0  -8   2   69.79    4.40
   0   8  -2   70.59    4.00
   0   8   2   76.89    4.10
   0   8   2   72.49    4.10
   0  -8  -2   69.59    4.30
   0   8  -2   70.79    4.20
   0   8  -2   75.49    3.60
   0  -9   2    0.30    1.50
   0  -9  -2    5.30    2.10
   0  -9   2    0.90    1.40
   0   9   2    0.50    1.80
   0  -9   2    4.50    2.20
   0   9  -2   -0.60    1.60
   0   9  -2    2.40    1.80
   0  -9  -2    0.00    1.20
   0   9  -2   -1.10    1.80
   0   9   2   -0.20    1.60
   0   9   2    0.60    1.80
   0  10  -2  112.49    5.70
   0  10   2  101.39    4.80
   0 -10  -2   97.69    6.20
   0 -10   2   98.19    4.50
   0 -10   2   93.99    6.40
   0  10  -2  105.79    5.10
   0 -10   2  105.99    5.40
   0  10  -2  102.69    6.10
   0  10   2  104.59    5.80
   0  10   2  106.09    5.60
   0 -10  -2  102.19    4.30
   0  11   2   -3.00    2.30
   0  11  -2   -0.30    2.90
   0  11  -2   -2.00    3.30
   0  11   2   -1.00    3.00
   0  11  -2    2.40    2.50
   0 -11  -2   -1.60    1.90
   0 -11   2   -2.70    2.00
   0  11   2   -3.30    2.30
   0 -12   2  212.18    7.50
   0  12  -2  212.58    9.00
   0  12   2  185.98    7.90
   0  12  -2  189.88    8.10
   0  12  -2  178.08   11.40
   0 -12  -2  194.38    6.90
   0  12   2  210.28    9.70
   0  12   2  206.68    8.90
   0  13   2   -0.40    3.70
   0  13  -2    0.60    4.20
   0 -13  -2    1.60    2.70
   0  13  -2   -2.50    3.30
   0  13   2    4.20    3.40
   0 -13   2   -3.90    2.80
   0  14  -2   81.99    7.60
   0 -14  -2   68.09    5.90
   0 -14   2   78.29    6.30
   0  14   2   71.89    7.50
  -1   0   2  150.18    3.20
   1  -1  -2  593.44   12.20
   1  -1  -2  593.24   12.30
   1   1   2  597.34   12.40
  -1   1  -2  594.14   12.30
  -1  -1   2  600.54   12.40
  -1  -1   2  592.94   12.30
  -1  -1   2  594.74   12.20
   1   1   2  585.64   12.20
   1   1  -2  590.54   12.30
   1   1  -2  598.44   12.30
   1   1  -2  599.64   12.20
   1  -1   2  600.04   12.30
  -1   1   2  613.54   12.30
   1   2   2  830.42   17.20
  -1  -2   2  800.12   17.20
   1   2   2  815.02   16.40
  -1   2  -2  846.32   17.10
   1  -2  -2  822.72   16.90
  -1  -2   2  810.62   17.10
   1  -2  -2  832.22   17.10
  -1  -2   2  805.72   16.90
  -1   2  -2  848.12   17.20
  -1   2  -2  809.92   17.10
   1   2   2  830.92   17.10
  -1   2   2  844.42   17.10
  -1  -2  -2  833.12   17.20
   1  -2   2  812.82   17.10
  -1   2   2  822.02   16.90
   1   2  -2  827.02   17.20
   1  -2   2  831.72   17.10
   1   2  -2  813.12   16.90
   1   2  -2  805.62   17.10
  -1  -3   2   37.00    1.80
  -1   3  -2   37.60    1.60
  -1  -3   2   38.50    1.50
   1   3   2   36.00    1.20
   1  -3  -2   34.90    1.50
  -1   3  -2   35.00    1.70
   1   3   2   34.60    1.60
  -1  -3   2   37.80    1.80
   1  -3  -2   37.40    1.70
  -1  -3  -2   36.70    1.80
   1   3  -2   37.30    1.80
  -1   3   2   35.90    1.70
  -1   3   2   36.00    1.50
   1  -3   2   35.40    1.60
  -1   3   2   36.10    1.60
  -1  -3  -2   35.20    1.20
   1   3  -2   37.00    1.50
   1  -3   2   35.60    1.70
  -1   4  -2  983.30   20.40
   1  -4  -2  958.80   20.70
  -1  -4   2  988.50   20.80
   1   4   2  943.31   20.80
   1   4   2  999.60   20.60
   1  -4  -2  914.01   20.20
   1   4   2  976.70   19.80
  -1  -4   2  951.70   20.20
  -1   4  -2  943.41   20.60
  -1  -4  -2  975.80   20.80
   1  -4   2  972.10   20.70
   1   4  -2  982.90   20.20
  -1   4   2  958.50   20.50
  -1  -4  -2  946.21   19.70
   1   4  -2  942.71   20.70
   1   4  -2  987.10   20.80
  -1   4   2  973.20   20.20
   1  -4   2  972.20   20.40
  -1   4   2  956.50   20.70
   1  -4   2  977.50   20.70
  -1   5  -2  558.24   12.30
   1  -5  -2  553.64   12.80
  -1  -5   2  535.45   12.00
  -1   5  -2  537.15   12.60
   1  -5  -2  539.05   12.10
   1   5   2  549.45   12.60
  -1  -5   2  546.45   12.80
  -1   5  -2  549.54   12.80
   1   5   2  548.95   11.70
  -1  -5   2  549.15   12.80
   1   5   2  520.75   12.80
  -1   5   2  548.75   12.10
   1  -5   2  541.05   12.70
   1  -5   2  555.94   12.30
  -1  -5  -2  548.75   12.90
   1   5  -2  550.24   12.10
   1  -5   2  536.55   12.60
   1   5  -2  516.55   12.60
  -1   5   2  520.85   12.70
  -1   5   2  550.74   12.50
  -1  -5  -2  524.75   11.60
  -1   6  -2    7.90    1.50
   1   6   2    6.40    1.00
  -1  -6   2    5.00    1.10
  -1  -6   2    6.30    1.40
   1   6   2    4.60    1.20
   1  -6  -2    4.30    1.10
  -1   6  -2    4.40    1.20
   1   6   2    6.00    1.40
   1  -6  -2    1.90    1.10
  -1  -6   2    6.00    1.40
  -1   6  -2    7.50    1.30
   1  -6   2    6.60    1.40
  -1   6   2    6.30    1.20
   1  -6   2    6.40    1.20
   1   6  -2    4.30    1.20
   1   6  -2    8.00    1.20
   1  -6   2    5.00    1.20
  -1  -6  -2    5.10    1.20
  -1  -6  -2    6.10    1.40
  -1   6   2    5.70    1.40
  -1   6   2    5.40    1.20
   1   6  -2    5.50    1.30
   1   7   2   45.40    3.10
   1   7   2   41.50    3.00
  -1  -7   2   45.40    3.30
   1   7   2   43.80    2.30
  -1  -7   2   43.70    3.00
  -1   7  -2   45.00    3.20
  -1  -7   2   46.40    2.50
  -1   7  -2   51.69    2.80
   1  -7  -2   42.30    2.40
   1  -7  -2   41.00    3.10
  -1   7  -2   45.40    2.90
  -1   7   2   44.00    2.90
   1   7  -2   46.60    2.60
   1  -7   2   41.40    2.60
  -1   7   2   48.00    3.00
  -1  -7  -2   40.40    2.20
   1   7  -2   42.80    3.10
   1  -7   2   42.40    3.20
  -1   7   2   49.40    2.60
   1   7  -2   43.90    3.00
  -1  -7  -2   42.00    3.20
  -1   8  -2    0.60    1.40
  -1   8  -2    1.10    1.50
   1  -8  -2    0.90    1.60
   1  -8  -2   -0.40    1.10
  -1  -8   2    1.30    1.90
   1   8   2   -0.30    1.30
   1   8   2    1.10    1.20
  -1  -8   2    1.30    1.20
  -1  -8   2    0.70    1.40
  -1   8  -2    0.90    1.40
   1   8   2    3.30    1.70
  -1   8   2    2.50    1.40
  -1   8   2    2.30    1.40
   1   8  -2   -0.20    1.30
   1  -8   2    1.00    1.30
   1  -8   2   -1.00    1.70
  -1  -8  -2    1.20    1.00
  -1   8   2   -0.80    1.50
   1   8  -2    0.80    1.40
   1   8  -2   -0.20    1.80
  -1  -8  -2   -1.70    2.00
  -1  -8  -2   -0.80    1.80
  -1   9  -2    8.40    2.10
   1   9   2    8.00    2.30
   1  -9  -2   11.30    1.80
   1   9   2   11.80    2.40
  -1  -9   2    9.10    1.90
  -1   9  -2   10.40    2.70
  -1   9  -2   13.10    2.30
  -1  -9   2    2.70    2.40
  -1  -9   2    9.80    1.80
   1  -9  -2    7.50    2.30
   1   9   2    7.90    2.20
   1  -9   2    7.20    2.50
   1  -9   2    6.40    1.80
  -1   9   2    7.30    2.00
  -1   9   2    7.50    2.20
  -1  -9  -2    7.60    2.40
  -1   9   2   12.10    2.10
   1   9  -2   10.20    2.10
  -1  -9  -2    8.20    1.50
   1   9  -2   10.70    2.80
   1   9  -2    8.30    1.90
   1 -10  -2   57.29    3.70
   1  10   2   68.39    3.90
   1  10   2   72.39    5.00
  -1 -10   2   64.19    4.60
  -1  10  -2   73.59    4.80
  -1 -10   2   65.09    3.70
  -1  10  -2   69.29    4.60
  -1  10  -2   67.39    5.40
   1 -10  -2   63.79    5.50
   1  10   2   68.89    5.10
  -1 -10   2   68.79    5.90
   1  10  -2   66.89    5.60
  -1  10   2   62.89    4.60
   1  10  -2   68.69    4.70
  -1 -10  -2   69.79    3.50
   1 -10   2   52.79    5.40
  -1  10   2   66.39    4.90
   1 -10   2   67.79    4.00
  -1  10   2   70.99    4.30
   1  10  -2   57.59    4.10
  -1 -10  -2   67.49    5.80
  -1  11  -2   61.99    6.20
   1  11   2   68.49    4.50
  -1  11  -2   67.39    5.30
  -1  11  -2   66.19    5.40
  -1 -11   2   69.89    5.20
   1 -11  -2   78.09    4.30
   1  11   2   67.99    5.40
   1  11   2   79.59    6.20
  -1 -11   2   79.79    4.30
   1  11  -2   71.79    5.40
   1 -11   2   75.59    4.50
  -1  11   2   72.89    5.80
  -1 -11  -2   73.29    4.00
   1  11  -2   81.19    6.60
  -1  11   2   62.49    4.90
   1  11  -2   65.49    4.80
  -1  11   2   75.79    5.40
   1  12   2    2.50    3.20
  -1 -12   2   10.90    2.60
  -1 -12   2    5.70    2.90
  -1  12  -2    4.70    2.90
  -1  12  -2   10.50    4.50
   1 -12  -2    7.90    2.50
  -1  12  -2    3.10    3.40
   1  12   2   12.00    4.60
   1  12   2    2.00    2.80
   1 -12   2    7.00    2.80
   1  12  -2    5.10    3.40
  -1  12   2    8.50    3.50
  -1 -12  -2   10.60    2.50
  -1  12   2    9.00    3.20
   1  12  -2    8.10    3.30
  -1  12   2    7.50    3.70
   1  12  -2    8.10    4.50
  -1  13  -2    3.90    3.40
  -1 -13   2    3.40    2.90
   1 -13  -2   10.20    3.00
   1  13   2    1.90    3.60
   1 -13   2   10.30    3.40
  -1  13   2   11.80    4.20
   1  13  -2    5.80    3.60
  -1 -13  -2    6.50    2.70
   1  13  -2    9.00    4.30
  -1  13   2    9.20    3.60
  -1  14  -2   37.80    5.60
   1 -14  -2   43.30    5.50
  -1 -14   2   48.80    5.60
   1  14   2   36.80    5.50
   1  14  -2   30.20    5.20
  -1 -14  -2   37.20    4.00
   1 -14   2   35.90    4.60
  -1  14   2   34.60    5.50
  -2   0   2   33.20    1.30
   2   0   2   33.10    1.30
   2   0  -2   33.40    1.30
   2   0   2   33.70    1.20
  -2   0  -2   34.50    1.30
  -2   0   2   34.20    1.10
   2   0  -2   32.00    1.10
   2   0   2   34.20    1.10
  -2   0  -2   34.60    1.10
  -2   0  -2   33.10    1.10
   2   1   2  220.18    4.70
   2  -1  -2  223.28    4.70
  -2   1  -2  218.48    5.10
   2   1   2  218.58    5.10
  -2  -1   2  224.28    5.00
   2  -1  -2  216.68    5.10
  -2  -1   2  222.48    4.90
  -2  -1   2  215.08    5.10
  -2   1  -2  220.98    4.90
  -2   1  -2  223.38    5.20
  -2   1   2  223.48    4.70
   2   1  -2  225.58    5.10
   2  -1   2  218.28    5.10
   2  -1   2  223.08    4.90
  -2   1   2  219.68    5.10
   2  -1   2  213.38    5.10
  -2  -1  -2  215.48    5.10
  -2   1   2  228.28    4.90
  -2  -1  -2  218.18    4.70
   2   1  -2  221.08    4.80
  -2  -2   2    3.50    0.70
  -2   2  -2    2.70    0.70
   2   2   2    2.20    0.50
   2  -2  -2    2.70    0.60
  -2  -2   2    3.60    0.60
  -2  -2   2    2.90    0.60
   2  -2  -2    2.90    0.60
  -2   2  -2    2.60    0.60
   2   2   2    2.10    0.60
  -2  -2  -2    3.20    0.60
  -2   2   2    3.00    0.50
   2  -2   2    2.80    0.60
   2   2  -2    2.30    0.60
   2  -2   2    2.70    0.70
  -2  -2  -2    2.90    0.30
  -2  -2  -2    2.50    0.30
  -2   2   2    2.70    0.60
   2   2  -2    2.90    0.70
  -2  -2  -2    3.00    0.70
  -2   3  -2    1.30    0.60
  -2  -3   2    0.50    0.40
   2  -3  -2    1.40    0.60
   2   3   2    1.70    0.70
  -2  -3   2    1.20    0.50
   2   3   2    0.30    0.60
  -2  -3   2    0.20    0.50
   2   3   2    1.20    0.30
   2  -3  -2    0.90    0.60
   2  -3   2    0.40    0.50
   2   3  -2    0.50    0.60
   2   3  -2    0.90    0.50
  -2  -3  -2    0.80    0.30
  -2   3   2    0.30    0.50
   2  -3   2    0.00    0.50
  -2   3   2    1.20    0.60
  -2  -3  -2    0.90    0.50
  -2  -3  -2    0.20    0.50
   2   4   2   14.00    1.40
  -2   4  -2   11.80    1.40
  -2  -4   2   10.60    1.40
   2  -4  -2   10.70    1.30
  -2   4  -2   10.00    1.30
   2  -4  -2   10.30    1.20
  -2  -4   2   12.50    1.40
   2   4   2   14.10    0.80
  -2  -4   2   13.20    1.10
   2   4   2   11.60    1.40
  -2   4  -2   11.60    1.40
  -2  -4  -2   13.00    1.30
  -2   4   2   12.00    1.30
   2   4  -2   13.10    1.10
   2   4  -2   12.00    1.40
  -2  -4  -2   12.30    1.50
  -2   4   2   13.60    1.30
  -2   4   2   12.00    1.30
  -2  -4  -2   12.60    0.80
   2  -4   2    8.80    1.10
   2  -4   2   10.60    1.30
   2   4  -2   13.50    1.50
  -2  -5   2  353.06    9.00
  -2   5  -2  356.36    9.00
  -2   5  -2  352.96    8.80
   2   5   2  352.16    7.70
  -2   5  -2  357.36    8.60
   2  -5  -2  352.26    8.90
   2   5   2  335.37    9.00
   2   5   2  353.56    8.80
   2  -5  -2  341.87    8.40
  -2  -5   2  342.47    8.90
  -2  -5   2  344.47    8.10
   2   5  -2  357.26    8.20
   2   5  -2  361.86    9.00
  -2   5   2  349.67    8.40
   2  -5   2  349.27    8.60
  -2  -5  -2  347.57    9.20
  -2   5   2  344.67    8.60
  -2  -5  -2  338.87    8.70
  -2   5   2  345.47    8.80
   2   5  -2  330.47    8.80
  -2  -5  -2  354.36    7.70
   2  -5   2  346.47    8.90
  -2  -6   2    7.90    1.50
   2  -6  -2    8.50    1.60
  -2  -6   2    8.90    1.50
   2   6   2    8.10    1.00
   2  -6  -2    7.40    1.20
   2   6   2    9.00    1.60
  -2  -6   2    7.70    1.20
   2   6   2    7.10    1.40
  -2   6  -2    5.70    1.40
  -2   6  -2    7.10    1.50
  -2  -6  -2    8.10    1.50
  -2   6   2    8.00    1.30
   2  -6   2    8.00    1.40
  -2   6   2    9.40    1.60
   2  -6   2    8.10    1.50
  -2  -6  -2    6.80    0.90
   2   6  -2    8.00    1.50
  -2  -6  -2    9.20    1.70
   2   6  -2    8.40    1.20
   2   6  -2    7.20    1.40
  -2   6   2    7.00    1.40
  -2   7  -2   25.80    2.80
   2  -7  -2   31.30    2.90
   2   7   2   23.10    2.50
  -2   7  -2   27.60    2.50
   2   7   2   29.60    1.80
  -2   7  -2   27.00    2.50
   2  -7  -2   29.50    2.20
  -2  -7   2   28.20    2.00
  -2  -7   2   27.70    2.80
  -2  -7   2   27.20    2.60
   2   7   2   33.10    2.80
   2  -7   2   25.20    2.80
   2   7  -2   24.40    2.50
  -2  -7  -2   28.90    1.80
   2   7  -2   30.20    2.10
  -2   7   2   29.00    2.30
   2  -7   2   30.90    2.40
   2   7  -2   25.80    2.90
  -2  -7  -2   26.80    2.50
  -2   7   2   25.50    2.50
  -2   7   2   27.30    2.50
  -2  -7  -2   26.80    2.80
   2  -8  -2    7.10    1.80
   2   8   2    5.40    1.90
   2   8   2    6.70    1.20
  -2   8  -2    9.70    2.00
  -2  -8   2    2.30    2.10
  -2  -8   2    5.60    1.20
  -2   8  -2    3.80    1.70
  -2  -8   2    5.30    1.80
   2   8   2    4.10    1.70
  -2   8  -2    5.50    1.80
   2  -8  -2    2.70    1.40
   2  -8   2    3.50    1.60
  -2   8   2    5.30    1.80
  -2   8   2    7.90    1.70
   2  -8   2    6.90    2.10
   2   8  -2    2.70    1.60
  -2  -8  -2    2.90    1.50
  -2   8   2    3.90    1.50
  -2  -8  -2    5.20    1.20
   2   8  -2    4.10    2.00
  -2  -8  -2    3.90    2.00
  -2  -9   2    2.40    1.60
   2   9   2    1.70    1.80
   2  -9  -2   -0.70    2.00
  -2   9  -2    1.00    1.70
  -2  -9   2   -1.80    2.40
   2   9   2   -0.50    2.00
   2  -9  -2    2.40    1.60
  -2   9  -2   -0.30    1.90
  -2   9  -2    3.00    2.00
  -2  -9   2   -0.20    1.30
   2   9   2   -0.10    1.30
   2  -9   2   -3.00    1.50
  -2  -9  -2    0.60    2.10
  -2   9   2   -0.90    1.80
  -2  -9  -2    0.50    1.20
   2   9  -2    0.00    1.60
  -2  -9  -2   -0.10    1.50
   2   9  -2   -0.80    2.00
  -2   9   2    1.00    1.90
  -2   9   2   -2.20    1.60
   2  -9   2   -1.20    2.20
   2   9  -2    1.50    1.70
  -2  10  -2   40.80    4.70
  -2  10  -2   38.80    4.00
   2  10   2   33.60    4.20
  -2 -10   2   41.80    3.20
  -2  10  -2   48.80    4.30
   2  10   2   47.90    4.80
   2  10   2   36.10    4.20
   2 -10  -2   39.00    3.30
  -2 -10   2   36.40    4.10
  -2 -10   2   55.19    6.90
   2 -10  -2   41.50    4.80
  -2  10   2   46.40    4.50
  -2 -10  -2   33.90    3.70
  -2  10   2   49.20    4.20
  -2  10   2   33.70    4.00
  -2 -10  -2   44.00    2.80
   2  10  -2   43.30    4.10
   2  10  -2   44.00    5.10
   2  10  -2   35.90    3.70
   2 -10   2   41.40    4.70
   2 -10   2   41.20    3.60
  -2 -11   2   25.90    3.20
  -2  11  -2   23.50    3.40
  -2  11  -2   23.20    3.70
  -2  11  -2   32.30    4.50
   2  11   2   25.00    4.20
   2  11   2   25.30    2.90
   2 -11  -2   31.20    3.60
   2  11   2   23.50    3.60
  -2 -11   2   21.90    3.20
   2  11  -2   24.40    3.30
  -2  11   2   28.30    3.50
  -2  11   2   25.30    3.60
  -2  11   2   20.70    3.50
   2  11  -2   25.40    3.60
   2 -11   2   24.40    3.10
  -2 -11  -2   22.70    2.90
   2  12   2   -1.30    2.80
   2  12   2   -0.30    2.70
   2 -12  -2    6.70    2.80
  -2  12  -2    0.40    2.70
  -2 -12   2   -2.40    2.60
  -2  12  -2    3.80    4.10
  -2  12  -2   -3.10    4.20
  -2 -12   2   -3.20    2.20
   2  12   2   -5.10    4.40
   2  12  -2   -2.50    3.40
  -2  12   2    5.60    2.90
  -2  12   2   -5.90    3.60
   2  12  -2    0.80    4.70
   2  12  -2   -2.50    2.80
  -2  12   2   -3.30    3.40
   2 -12   2   -1.10    2.60
  -2 -12  -2   -2.70    2.00
   2  13   2   10.50    3.90
  -2 -13   2    5.20    2.80
  -2 -13   2   10.40    4.20
  -2  13  -2    6.30    3.80
   2 -13  -2   12.40    3.20
  -2 -13  -2    6.60    2.60
   2  13  -2    6.80    3.70
  -2  13   2   -2.20    3.40
   2 -13   2    2.60    3.20
  -2  13   2    3.20    4.50
   2  13  -2    2.30    5.20
  -2 -14   2   -3.30    3.40
   2  14   2    4.40    4.30
  -2  14  -2    1.50    4.20
   2 -14  -2    7.20    4.00
  -2 -14  -2   -0.80    3.10
  -2  14   2   -2.90    4.10
   2  14  -2    1.90    4.10
  -3   0   2 1628.34   32.90
  -3   0  -2 1621.04   32.70
  -3   0  -2 1615.14   32.90
   3   0   2 1633.64   32.90
   3   0   2 1596.74   32.40
   3   0  -2 1628.34   32.90
  -3   0  -2 1587.04   32.40
   3   0  -2 1635.34   32.70
  -3   0   2 1622.04   32.80
   3   0   2 1612.74   32.70
  -3   1  -2  794.02   16.30
  -3  -1   2  803.32   16.60
  -3  -1   2  787.32   16.70
  -3  -1   2  809.12   16.20
   3   1   2  781.42   16.30
   3  -1  -2  782.62   16.80
  -3   1  -2  812.52   16.80
   3  -1  -2  785.12   16.40
  -3   1  -2  797.02   16.70
   3   1   2  828.02   16.80
   3  -1   2  792.62   16.30
   3   1  -2  793.42   16.20
  -3   1   2  788.82   16.50
   3  -1   2  785.42   16.70
  -3  -1  -2  799.72   16.70
  -3   1   2  810.92   16.80
  -3  -1  -2  794.62   16.30
   3   1  -2  778.12   16.60
   3   1  -2  787.72   16.60
   3  -1   2  788.92   16.70
  -3   2  -2   88.79    2.80
   3  -2  -2   90.89    2.50
  -3  -2   2   91.29    2.90
   3   2   2   87.59    2.20
   3   2   2   89.49    2.80
  -3   2  -2   85.99    2.50
  -3  -2   2   87.89    2.60
   3   2   2   86.59    2.70
   3  -2  -2   84.49    3.10
  -3   2   2   89.79    2.80
   3   2  -2   84.89    2.80
  -3  -2  -2   88.29    2.20
  -3  -2  -2   89.69    2.90
   3  -2   2   90.79    2.60
  -3   2   2   89.29    2.40
   3  -2   2   88.19    2.90
   3   2  -2   88.69    2.60
  -3  -3   2   26.10    1.30
  -3   3  -2   28.60    1.70
   3   3   2   26.30    1.70
  -3  -3   2   25.80    1.70
   3  -3  -2   26.20    1.40
  -3  -3   2   26.70    1.60
   3   3   2   27.20    1.70
   3  -3  -2   25.60    1.60
  -3  -3  -2   25.60    1.00
  -3  -3  -2   24.00    1.60
   3   3  -2   25.60    1.70
  -3   3   2   26.50    1.40
   3  -3   2   23.90    1.50
  -3   3   2   24.10    1.60
  -3  -3  -2   25.90    1.00
   3   3  -2   23.30    1.70
  -3  -3  -2   27.10    1.60
   3  -3   2   26.60    1.70
  -3   4  -2  146.49    4.30
   3   4   2  139.69    4.40
   3  -4  -2  142.49    4.20
  -3  -4   2  144.59    4.50
  -3  -4   2  142.69    4.40
  -3   4  -2  140.59    4.20
  -3  -4   2  120.19    4.00
   3   4   2  138.49    4.40
   3  -4  -2  137.99    4.20
  -3   4   2  141.29    4.20
   3   4  -2  142.89    3.90
   3   4  -2  135.99    4.30
  -3  -4  -2  140.99    3.30
  -3  -4  -2  137.69    4.40
   3  -4   2  138.39    4.20
  -3  -4  -2  135.49    4.30
   3   4  -2  137.99    4.40
   3  -4   2  136.99    4.30
  -3   4   2  139.59    4.10
   3   5   2  268.87    7.50
   3   5   2  270.57    7.40
  -3  -5   2  269.57    7.60
   3   5   2  277.47    6.20
  -3  -5   2  272.57    6.60
  -3  -5   2  278.67    7.60
  -3   5  -2  263.07    7.80
   3  -5  -2  277.97    7.30
   3  -5  -2  271.27    7.20
  -3   5  -2  281.67    7.60
  -3   5  -2  276.97    7.30
  -3  -5  -2  266.67    7.30
  -3   5   2  276.27    7.20
   3   5  -2  269.37    6.70
  -3  -5  -2  275.87    6.10
  -3   5   2  277.27    7.30
   3  -5   2  275.37    7.30
   3  -5   2  282.47    7.40
  -3   5   2  279.17    7.30
   3   5  -2  273.17    7.60
   3   5  -2  260.07    7.30
  -3   6  -2   87.29    3.90
   3   6   2   87.69    3.80
   3  -6  -2   79.69    3.40
   3  -6  -2   85.89    3.80
  -3   6  -2   93.39    3.70
  -3  -6   2   86.29    3.80
   3   6   2   81.69    2.60
   3   6   2   79.69    3.80
  -3   6  -2   80.29    3.50
  -3  -6   2   80.49    2.90
  -3  -6   2   82.49    3.80
  -3   6   2   83.29    3.60
  -3   6   2   78.29    3.60
  -3  -6  -2   78.89    3.80
  -3  -6  -2   81.89    3.60
  -3   6   2   86.19    3.50
  -3  -6  -2   83.79    2.60
   3   6  -2   81.09    3.00
   3   6  -2   81.79    3.70
   3  -6   2   76.49    3.50
   3   6  -2   83.99    4.00
   3  -6   2   81.99    3.70
  -3   7  -2    2.00    1.50
   3  -7  -2    2.70    1.70
  -3   7  -2    2.60    1.30
  -3  -7   2   -0.40    1.30
  -3  -7   2    4.20    1.80
   3   7   2    0.80    0.90
   3   7   2    2.10    1.60
  -3  -7   2    3.00    1.10
   3   7   2   -0.40    1.30
   3  -7  -2    1.20    1.20
  -3   7  -2    2.30    1.50
  -3   7   2    1.70    1.40
   3  -7   2    1.60    1.50
  -3  -7  -2    2.90    1.60
  -3   7   2    0.90    1.30
   3   7  -2    0.80    1.80
  -3  -7  -2    1.20    1.20
   3   7  -2    3.20    1.20
  -3   7   2    0.40    1.10
   3  -7   2    0.50    1.20
   3   7  -2   -0.30    1.20
  -3   8  -2   10.10    2.10
   3  -8  -2   11.40    2.40
  -3  -8   2   11.30    1.60
  -3  -8   2   10.20    2.00
   3  -8  -2   11.60    1.80
  -3  -8   2    6.30    2.10
  -3   8  -2   11.20    2.30
  -3   8  -2    9.00    1.90
   3   8   2    9.90    2.10
   3   8   2   14.60    2.50
   3   8   2   11.90    1.40
  -3   8   2    7.30    1.90
  -3   8   2    9.50    2.10
   3  -8   2   11.00    2.00
  -3  -8  -2    9.30    2.40
  -3  -8  -2   10.60    1.90
   3   8  -2    8.60    1.80
   3   8  -2    6.40    2.20
   3   8  -2   11.10    1.70
  -3  -8  -2   12.10    1.40
   3  -8   2   11.40    2.40
  -3   8   2   13.10    2.20
  -3  -9   2   17.20    2.00
   3   9   2   15.60    2.80
   3   9   2   16.80    1.90
  -3   9  -2   21.30    3.10
   3  -9  -2   12.90    2.60
  -3  -9   2   19.90    2.80
  -3   9  -2   17.20    2.60
  -3   9  -2   13.70    2.70
   3   9   2   18.70    3.00
   3  -9  -2   16.80    2.30
  -3  -9   2   16.90    3.10
  -3   9   2   17.90    2.70
  -3  -9  -2   19.00    3.10
  -3  -9  -2   18.60    2.00
  -3   9   2   15.20    2.60
   3   9  -2   17.80    2.80
   3  -9   2   15.30    2.30
   3   9  -2   17.40    2.90
   3  -9   2   18.00    3.00
  -3   9   2   15.50    2.50
   3   9  -2   19.40    2.20
  -3  -9  -2   18.70    2.60
  -3  10  -2   19.60    3.00
   3  10   2   11.10    2.00
  -3  10  -2    9.30    2.70
   3  10   2   12.80    3.30
  -3  10  -2   12.70    3.10
  -3 -10   2   16.50    2.90
   3 -10  -2   15.00    2.40
   3  10   2   12.20    2.70
  -3 -10   2   18.40    2.20
   3 -10  -2   11.40    3.70
   3  10  -2   16.30    2.50
  -3  10   2   17.80    3.20
  -3 -10  -2   14.50    1.90
   3 -10   2   12.10    2.50
  -3  10   2   16.60    2.90
   3  10  -2   17.80    2.90
  -3 -10  -2   16.00    2.70
  -3  10   2   16.70    3.00
   3  10  -2   16.90    3.90
   3 -10   2   10.60    3.60
   3  11   2   20.80    3.40
   3  11   2   18.50    4.20
  -3  11  -2   16.60    3.20
  -3 -11   2   19.10    2.50
   3  11   2   22.90    2.70
   3 -11  -2   23.10    3.10
  -3 -11   2   21.50    3.20
  -3  11  -2   19.10    3.80
  -3  11  -2   19.90    3.80
   3  11  -2   16.90    2.90
   3  11  -2   19.30    3.20
  -3 -11  -2   22.40    2.70
  -3  11   2   20.10    3.40
  -3  11   2   19.60    3.30
  -3 -11  -2   24.40    3.50
   3  11  -2   21.70    4.20
  -3  11   2   14.40    3.60
   3 -11   2   23.50    3.20
   3  12   2    2.20    2.60
   3  12   2    3.10    3.20
   3 -12  -2    8.30    2.90
  -3 -12   2    2.70    2.30
   3  12   2    4.90    4.20
  -3  12  -2   -1.20    4.40
  -3  12  -2    4.10    3.10
  -3 -12   2    6.60    3.30
  -3  12   2    7.10    3.90
   3  12  -2   -0.10    3.20
  -3  12   2    5.00    3.30
   3 -12   2    0.00    2.80
  -3 -12  -2    2.90    2.10
  -3  12   2    5.10    3.90
  -3 -12  -2    7.20    2.80
   3  12  -2    6.70    4.80
   3  12  -2    3.40    3.00
   3 -13  -2    6.40    3.30
  -3  13  -2   -0.50    3.40
  -3 -13   2    8.50    2.90
  -3 -13   2    2.50    4.00
   3  13   2    4.60    3.70
  -3  13   2    3.40    3.70
  -3 -13  -2    5.90    2.50
   3 -13   2    3.70    3.40
   3  13  -2    9.50    3.80
  -3  14  -2   63.59    7.50
  -3 -14   2   51.29    5.50
   3 -14  -2   47.60    6.10
   3  14   2   55.19    6.50
   3 -14   2   58.39    6.40
   3  14  -2   50.79    6.10
  -3  14   2   62.69    7.30
  -3 -14  -2   53.39    5.10
  -4   0  -2 2327.17   46.60
  -4   0   2 2316.97   46.80
   4   0  -2 2191.08   47.20
   4   0   2 2355.16   46.70
   4   0   2 2297.07   46.80
   4   0  -2 2305.07   46.60
  -4   0  -2 2357.36   46.90
  -4   1  -2   66.39    2.40
  -4  -1   2   65.79    2.70
  -4   1  -2   61.79    2.40
  -4   1  -2   66.19    1.90
   4  -1  -2   62.99    2.40
   4   1   2   66.39    2.00
  -4  -1   2   68.79    1.90
   4  -1  -2   68.59    2.30
   4   1   2   68.59    2.10
  -4  -1   2   66.79    2.30
   4   1   2   68.29    2.50
  -4  -1  -2   68.89    2.50
   4  -1   2   67.29    1.90
  -4   1   2   67.99    2.30
   4  -1   2   66.29    2.40
   4   1  -2   67.19    1.80
   4   1  -2   56.29    2.50
  -4  -1  -2   66.39    2.10
   4  -1   2   65.49    2.40
   4   1  -2   66.69    2.40
  -4   1   2   66.49    2.40
   4   2   2    2.30    0.70
  -4   2  -2    2.40    1.00
   4   2   2    3.60    0.60
   4  -2  -2    4.10    0.60
  -4   2  -2    2.00    0.70
  -4  -2   2    4.60    0.80
   4  -2  -2    2.90    0.80
  -4  -2   2    4.20    1.10
  -4   2  -2    4.30    0.60
  -4  -2   2    3.10    0.70
   4   2   2    3.20    0.80
  -4   2   2    5.00    1.00
   4   2  -2    2.80    0.60
   4  -2   2    4.10    0.60
  -4   2   2    3.30    0.50
  -4  -2  -2    3.30    0.80
   4   2  -2    3.80    0.80
  -4   2   2    3.70    0.80
   4  -2   2    4.60    0.90
  -4  -2  -2    3.40    0.60
   4  -3  -2   80.09    3.00
   4   3   2   88.69    3.10
   4  -3  -2   81.29    2.60
  -4   3  -2   78.19    3.00
  -4  -3   2   77.19    3.50
  -4   3  -2   81.29    3.00
  -4  -3   2   81.19    2.60
   4   3   2   74.69    2.90
  -4  -3   2   75.59    2.80
  -4   3  -2   73.69    3.00
  -4  -3  -2   76.29    2.90
   4   3  -2   80.29    3.10
   4   3  -2   79.79    2.80
   4  -3   2   76.89    2.60
   4  -3   2   81.09    3.00
  -4  -3  -2   81.99    3.10
  -4  -3  -2   79.09    2.20
  -4   3   2   79.49    3.00
  -4   3   2   81.89    2.60
  -4   4  -2   13.30    1.70
  -4  -4   2   13.70    1.60
   4   4   2   14.30    1.70
  -4   4  -2   14.80    1.50
   4  -4  -2   14.50    1.50
   4  -4  -2   15.30    1.70
  -4  -4   2   14.50    1.30
   4   4   2   12.20    1.50
  -4  -4  -2   14.00    1.70
   4  -4   2   13.60    1.60
  -4  -4  -2   13.80    1.60
   4   4  -2   13.50    1.50
  -4  -4  -2   15.20    1.00
   4  -4   2   13.00    1.50
  -4  -4  -2   15.20    0.90
  -4   4   2   15.50    1.40
  -4   4   2   13.30    1.70
   4   4  -2   14.20    1.80
   4  -5  -2   52.49    2.70
  -4   5  -2   51.79    2.80
  -4  -5   2   49.20    2.20
  -4   5  -2   47.70    2.50
   4   5   2   54.19    3.00
   4  -5  -2   53.29    2.70
   4   5   2   48.00    2.80
  -4  -5  -2   52.09    1.80
   4   5  -2   45.80    2.90
   4  -5   2   50.79    2.70
  -4  -5  -2   52.29    2.90
  -4  -5  -2   54.79    2.80
   4  -5   2   53.09    2.70
  -4   5   2   52.29    2.60
  -4   5   2   54.29    2.80
   4   5  -2   50.39    2.70
  -4   6  -2    7.40    1.60
  -4  -6   2    8.60    2.00
   4  -6  -2   11.10    1.60
   4   6   2   12.60    2.00
  -4  -6   2    6.30    1.50
  -4  -6   2    7.30    1.10
  -4   6  -2    6.20    1.50
  -4   6  -2    7.30    1.50
   4   6   2   10.20    1.80
   4  -6  -2   12.10    1.80
   4  -6   2    8.30    1.50
  -4   6   2    7.40    1.60
  -4   6   2   10.60    1.60
  -4  -6  -2    8.00    1.40
   4   6  -2    9.70    1.60
   4  -6   2   11.20    1.80
  -4  -6  -2    8.70    1.60
  -4   6   2    9.10    1.60
  -4  -6  -2    8.90    0.90
   4   6  -2    9.40    1.70
   4  -7  -2   21.90    2.80
  -4   7  -2   22.80    2.50
   4  -7  -2   22.80    2.40
  -4   7  -2   22.70    2.50
   4   7   2   21.10    2.50
  -4  -7   2   24.80    2.90
  -4  -7   2   22.70    2.70
   4   7   2   22.30    2.80
  -4   7  -2   21.90    2.80
  -4  -7   2   23.10    1.90
  -4   7   2   20.70    2.40
   4   7  -2   24.10    2.80
  -4  -7  -2   18.30    2.30
  -4   7   2   19.10    2.40
  -4  -7  -2   22.90    2.60
  -4   7   2   24.90    2.60
   4   7  -2   20.90    2.10
  -4  -7  -2   20.80    1.70
   4  -7   2   22.00    2.50
   4   7  -2   20.40    2.50
   4  -7   2   19.60    2.40
   4  -8  -2   -0.50    1.40
  -4  -8   2    2.00    1.20
  -4  -8   2    2.00    1.70
  -4   8  -2    0.00    2.00
   4   8   2    0.70    1.70
  -4   8  -2    3.30    1.60
  -4  -8   2   -0.70    1.80
   4   8   2   -0.90    2.00
  -4   8  -2    2.20    1.90
   4  -8  -2   -0.70    1.80
  -4  -8  -2    2.00    2.00
   4   8  -2   -2.90    1.20
  -4   8   2    2.40    1.60
   4  -8   2   -0.30    1.50
  -4  -8  -2    1.20    1.00
  -4   8   2    2.90    1.90
  -4  -8  -2   -0.20    1.50
   4   8  -2   -0.40    1.60
   4   8  -2   -1.80    1.80
   4  -8   2    3.50    2.00
  -4   8   2    0.20    1.60
   4   9   2   30.90    3.60
  -4   9  -2   30.00    3.40
  -4  -9   2   27.40    2.50
  -4   9  -2   34.80    3.80
  -4   9  -2   26.10    3.10
  -4  -9   2   25.60    3.40
   4   9   2   32.00    3.80
   4  -9  -2   27.80    3.30
  -4  -9   2   30.70    3.60
   4  -9  -2   31.40    3.80
   4   9  -2   27.60    2.90
  -4  -9  -2   25.90    3.10
   4  -9   2   34.70    3.50
  -4   9   2   34.10    3.40
  -4   9   2   33.20    3.90
   4  -9   2   27.50    3.30
  -4  -9  -2   27.90    2.10
   4   9  -2   30.70    3.60
  -4   9   2   27.70    3.10
   4   9  -2   28.40    3.90
  -4  -9  -2   20.20    3.20
   4 -10  -2   47.00    3.90
   4  10   2   45.00    4.40
  -4  10  -2   29.70    3.60
   4 -10  -2   43.10    5.20
  -4 -10   2   40.60    3.10
   4  10   2   44.20    3.00
  -4 -10   2   40.60    4.40
  -4  10  -2   47.20    4.80
  -4  10  -2   46.60    4.30
   4  10   2   44.40    5.40
   4  10  -2   43.80    4.40
  -4 -10  -2   41.60    2.60
  -4 -10  -2   46.90    4.50
   4  10  -2   42.80    5.50
  -4  10   2   42.40    4.50
  -4  10   2   46.30    4.80
   4 -10   2   45.90    4.10
  -4  10   2   46.80    4.30
   4 -10   2   42.90    5.40
   4  10  -2   37.50    3.60
   4  11   2   32.20    4.10
  -4 -11   2   34.10    3.30
   4  11   2   39.00    5.10
  -4  11  -2   27.20    4.20
   4 -11  -2   31.30    3.90
  -4  11  -2   37.10    4.60
  -4 -11   2   33.50    4.30
  -4  11  -2   30.30    5.00
   4  11  -2   36.80    4.70
  -4 -11  -2   38.80    4.90
  -4 -11  -2   34.10    2.70
  -4  11   2   34.80    4.00
  -4  11   2   29.50    4.40
  -4  11   2   30.00    4.10
   4  11  -2   28.00    4.60
   4  11  -2   32.80    3.30
   4 -11   2   35.50    3.90
  -4 -12   2   39.30    3.80
  -4  12  -2   28.30    5.10
   4  12   2   42.30    5.00
  -4  12  -2   34.50    4.50
  -4 -12   2   46.70    5.90
   4  12   2   45.00    8.60
   4 -12  -2   38.20    4.10
   4 -12   2   38.00    4.30
  -4  12   2   43.20    5.30
  -4  12   2   26.20    4.60
  -4 -12  -2   38.70    3.30
   4  12  -2   41.60    6.30
  -4 -12  -2   42.50    5.40
   4  12  -2   30.70    4.40
   4  12  -2   36.60    4.00
  -4  13  -2    0.60    3.50
  -4 -13   2   -1.20    2.80
  -4 -13   2    0.60    5.70
   4  13   2    2.80    3.90
   4 -13  -2    0.80    3.50
  -4 -13  -2    8.40    2.40
  -4  13   2    2.90    3.60
   4 -13   2   -2.00    3.70
   4  13  -2    1.70    3.90
   4  14   2    0.20    4.50
  -4 -14   2    4.60    3.40
   4 -14  -2    7.80    4.10
  -4  14  -2    5.20    4.40
   4 -14   2   -1.30    4.20
   4  14  -2    2.10    4.60
  -4  14   2    0.40    4.20
  -5   0   2  539.05   12.10
   5   0   2  538.85   11.30
   5   0   2  552.44   12.20
   5   0   2  545.55   12.00
   5   0  -2  542.45   12.00
   5   0  -2  546.75   12.20
  -5   0  -2  543.15   11.30
  -5   0   2  544.45   12.10
  -5   0  -2  548.85   12.00
  -5   0  -2  480.35   12.60
   5   1   2   80.09    2.40
   5  -1  -2   81.89    2.70
   5   1   2   81.09    2.50
  -5   1  -2   78.29    2.20
  -5   1  -2   77.79    2.90
  -5  -1   2   77.19    2.80
  -5  -1   2   76.39    2.90
  -5   1  -2   94.89    3.50
   5   1   2   80.49    2.90
   5  -1  -2   81.39    3.00
  -5  -1  -2   77.69    2.90
   5  -1   2   82.09    2.90
  -5   1   2   75.69    2.90
   5   1  -2   76.29    2.80
   5  -1   2   76.39    2.90
  -5   1   2   74.29    2.80
   5   1  -2   79.39    2.10
  -5  -1  -2   80.79    2.60
   5   1  -2   78.69    2.90
   5  -1   2   78.79    2.30
  -5  -2   2   30.20    1.50
  -5  -2   2   31.70    1.90
  -5   2  -2   31.90    1.90
  -5  -2   2   29.00    1.70
  -5   2  -2   28.50    1.40
   5  -2  -2   29.90    2.00
   5  -2  -2   29.30    1.20
   5   2   2   25.00    1.90
   5   2   2   30.00    1.50
  -5   2  -2   26.90    1.90
   5   2   2   31.20    2.00
  -5   2   2   32.00    2.00
  -5  -2  -2   29.20    1.40
  -5   2   2   28.60    1.80
   5   2  -2   31.90    1.50
   5  -2   2   30.30    1.90
   5   2  -2   29.10    1.90
  -5   2   2   30.10    1.20
  -5  -2  -2   30.90    2.00
   5  -2   2   29.70    1.40
  -5  -3   2  328.27    7.90
   5   3   2  332.87    8.20
   5  -3  -2  331.77    8.50
   5   3   2  335.57    8.40
  -5   3  -2  338.87    8.50
  -5  -3   2  334.77    8.00
  -5   3  -2  324.57    7.80
  -5   3  -2  326.07    8.40
   5  -3  -2  332.57    7.60
  -5  -3   2  334.17    8.50
   5   3  -2  330.27    7.90
  -5   3   2  321.57    8.10
   5  -3   2  336.47    7.80
  -5  -3  -2  335.97    8.50
  -5   3   2  341.17    8.50
   5  -3   2  324.27    8.40
  -5   3   2  336.07    7.60
   5   3  -2  324.47    8.40
  -5  -3  -2  332.67    7.50
  -5   4  -2   55.19    2.90
  -5  -4   2   57.09    3.00
   5   4   2   53.79    2.90
   5  -4  -2   53.19    2.80
   5   4   2   57.19    2.80
  -5   4  -2   56.99    2.50
   5  -4  -2   54.49    2.40
  -5  -4   2   56.39    2.40
  -5  -4   2   57.39    2.30
  -5   4  -2   56.59    2.90
  -5  -4   2   55.29    2.70
  -5   4   2   56.39    2.40
   5  -4   2   57.09    2.50
   5   4  -2   62.09    3.00
  -5   4   2   52.09    2.80
   5  -4   2   56.39    2.80
  -5  -4  -2   55.59    2.00
  -5  -4  -2   54.29    2.70
  -5  -4  -2   57.19    2.90
  -5  -4  -2   55.29    2.00
   5   4  -2   54.49    2.60
  -5  -5   2   19.60    1.60
   5   5   2   20.60    2.10
   5  -5  -2   23.70    2.00
   5  -5  -2   21.50    2.20
  -5  -5   2   22.40    2.30
  -5   5  -2   22.80    1.90
   5   5   2   17.70    2.30
  -5   5  -2   20.80    2.30
  -5   5   2   22.60    1.90
  -5  -5  -2   25.80    2.30
   5   5  -2   23.50    2.60
   5  -5   2   23.50    2.10
  -5  -5  -2   24.30    2.20
   5  -5   2   22.80    2.10
  -5  -5  -2   22.90    1.40
   5   5  -2   21.20    2.00
  -5  -5  -2   21.80    1.30
  -5   5   2   18.00    2.30
  -5  -6   2   52.89    3.30
  -5   6  -2   44.90    3.20
   5   6   2   46.30    3.30
  -5  -6   2   46.30    3.20
   5  -6  -2   48.70    3.00
   5  -6  -2   51.79    3.10
   5   6   2   48.00    3.10
  -5  -6   2   48.40    2.30
  -5   6  -2   45.10    2.80
  -5   6   2   48.60    3.20
   5  -6   2   49.50    3.00
   5   6  -2   51.49    3.40
   5   6  -2   50.19    3.00
  -5  -6  -2   41.80    3.10
  -5  -6  -2   50.39    2.00
  -5   6   2   49.70    2.80
  -5  -6  -2   48.20    3.20
  -5  -6  -2   50.99    1.90
   5  -6   2   47.30    3.10
  -5  -7   2    2.00    1.50
   5  -7  -2    1.10    1.30
  -5   7  -2    1.70    1.60
  -5   7  -2   -0.50    1.60
  -5   7  -2    0.70    1.30
  -5  -7   2   -0.10    1.50
  -5  -7   2    1.60    1.00
   5  -7  -2    0.60    1.70
   5   7   2    1.20    1.90
   5   7   2    0.40    1.40
  -5  -7  -2    2.00    0.90
   5   7  -2    1.80    1.40
   5  -7   2    0.90    1.30
  -5  -7  -2    1.60    1.70
  -5   7   2    2.50    1.40
  -5  -7  -2    0.20    1.30
  -5   7   2    1.90    1.60
  -5  -7  -2    2.00    0.90
  -5   7   2    3.30    1.80
   5   7  -2   -1.00    1.60
   5  -7   2    4.20    1.70
   5   8   2  535.75   14.10
  -5   8  -2  530.65   13.70
   5   8   2  530.75   14.20
  -5  -8   2  514.45   14.10
  -5   8  -2  530.55   14.30
  -5   8  -2  535.85   13.60
   5  -8  -2  544.65   13.60
  -5  -8   2  527.95   12.40
  -5  -8   2  514.45   14.10
   5  -8  -2  545.45   13.90
  -5   8   2  521.05   13.60
  -5   8   2  535.05   13.60
   5  -8   2  532.15   14.00
  -5   8   2  532.95   13.90
   5  -8   2  523.35   13.70
  -5  -8  -2  558.64   14.20
  -5  -8  -2  507.25   11.80
   5   8  -2  526.85   13.90
  -5  -8  -2  537.95   14.20
  -5   9  -2   44.80    4.50
   5   9   2   46.10    4.10
  -5  -9   2   43.30    2.80
  -5  -9   2   39.40    4.70
  -5  -9   2   44.10    4.30
   5   9   2   51.99    4.90
   5  -9  -2   41.60    4.50
   5  -9  -2   51.69    3.90
  -5   9  -2   41.30    3.80
  -5   9  -2   40.80    4.50
  -5   9   2   42.40    4.10
  -5  -9  -2   40.00    2.30
  -5  -9  -2   49.00    4.20
   5  -9   2   51.19    4.80
   5   9  -2   47.90    5.00
  -5  -9  -2   40.70    4.70
   5  -9   2   49.10    3.90
  -5   9   2   46.30    4.40
   5   9  -2   46.60    4.10
  -5   9   2   45.30    3.80
   5  10   2   25.20    3.50
   5  10   2   16.70    3.30
   5 -10  -2   27.30    3.30
  -5 -10   2   19.20    3.00
  -5  10  -2   19.10    3.70
  -5  10  -2   16.00    3.70
  -5  10  -2   23.20    3.10
  -5 -10   2   22.40    2.40
   5 -10  -2   22.40    3.80
  -5  10   2   19.70    3.60
  -5  10   2   21.80    3.70
   5 -10   2   29.30    3.40
   5  10  -2   28.00    3.50
  -5 -10  -2   24.30    3.50
   5  10  -2   19.80    3.60
  -5  10   2   27.60    3.30
  -5 -10  -2   20.00    2.20
   5 -10   2   18.60    4.10
  -5  11  -2    2.00    2.60
  -5  11  -2   -4.30    3.50
  -5 -11   2    4.40    1.90
  -5 -11   2   -0.30    2.70
   5 -11  -2    0.70    2.60
  -5 -11  -2    3.40    1.60
  -5  11   2    4.90    2.80
  -5  11   2    6.80    3.30
   5 -11   2    5.20    2.80
  -5 -11  -2    1.90    3.00
   5  11  -2    2.60    4.20
   5  11  -2   -2.70    2.90
  -5 -12   2   63.79    4.10
   5 -12  -2   63.09    5.50
  -5 -12   2   71.99    6.70
   5  12   2   71.69    6.40
  -5  12  -2   56.59    5.70
   5  12   2   56.59    6.60
  -5  12  -2   46.00    5.90
  -5  12   2   66.79    5.90
  -5 -12  -2   60.49    6.40
  -5  12   2   56.39    6.80
  -5 -12  -2   64.19    3.60
   5 -12   2   64.69    5.70
   5  12  -2   60.59    5.90
   5  12  -2   47.90    6.30
   5  13   2    4.10    4.10
  -5 -13   2   15.40    3.00
  -5  13  -2    7.10    4.00
   5 -13  -2   12.90    3.90
   5 -13   2    4.80    3.80
   5  13  -2    9.80    4.20
  -5 -13  -2   14.50    2.50
  -5  13   2    7.80    4.10
   5  14   2   52.39    6.40
  -5  14  -2   50.79    6.10
   5 -14  -2   47.90    5.80
  -5  14   2   50.39    5.90
   5 -14   2   63.59    6.90
   5  14  -2   54.99    6.50
   6   0  -2   -0.30    0.70
  -6   0   2    0.10    0.80
   6   0   2    0.90    0.70
  -6   0  -2    1.30    0.90
  -6   0   2    1.20    0.90
   6   0  -2    0.60    0.80
  -6   0  -2    1.60    0.90
   6   0   2    1.10    0.90
   6   0   2    0.40    0.50
  -6  -1   2    0.20    0.90
   6   1   2    2.10    0.60
  -6  -1   2    1.70    0.90
   6   1   2    1.50    1.00
  -6   1  -2    1.70    0.90
   6  -1  -2    1.70    0.80
   6   1   2    0.60    0.60
   6  -1  -2    2.80    1.10
  -6   1  -2    3.00    0.60
   6   1   2    2.20    0.90
  -6  -1  -2    0.00    0.80
   6  -1   2    0.60    0.90
  -6   1   2    2.10    0.90
   6  -1   2    0.40    0.50
  -6   1   2   -0.60    0.90
   6  -1   2    2.90    1.00
  -6  -1  -2    1.60    1.00
   6   1  -2    2.60    0.90
   6   1  -2    2.00    0.80
   6  -2  -2  381.46    9.70
   6   2   2  397.96    9.70
  -6  -2   2  397.76    9.30
   6   2   2  395.86    9.10
  -6  -2   2  401.56    8.80
  -6  -2   2  390.26    9.70
  -6   2  -2  402.66    8.70
   6   2   2  385.36    9.70
  -6   2  -2  395.56    9.70
  -6  -2  -2  393.66    9.00
   6  -2   2  395.36    9.70
  -6   2   2  387.76    9.50
  -6  -2  -2  351.46   10.20
   6   2  -2  385.46    9.30
   6   2  -2  392.76    8.70
   6  -2   2  381.66    9.60
   6  -2   2  394.66    8.70
   6   2  -2  401.16    9.60
  -6  -3   2    2.30    0.90
   6  -3  -2    2.90    0.80
  -6   3  -2    2.20    0.80
  -6  -3   2    2.10    1.10
   6  -3  -2    2.90    1.10
   6   3   2    1.30    1.10
   6   3   2    1.60    0.90
  -6  -3   2    2.80    0.90
  -6   3  -2    2.10    1.20
  -6   3  -2    1.50    1.20
   6  -3   2    3.30    0.80
   6   3  -2    1.20    0.70
  -6   3   2    1.70    1.10
   6   3  -2    3.90    1.20
  -6   3   2    1.00    1.00
  -6   3   2    2.80    0.70
  -6  -3  -2    2.30    0.80
   6  -3   2    2.10    1.00
  -6  -4   2   71.49    3.50
   6  -4  -2   71.69    2.80
  -6  -4   2   70.09    2.90
   6  -4  -2   69.49    3.40
   6   4   2   76.69    3.30
  -6  -4   2   68.09    3.00
  -6   4  -2   80.09    3.60
   6   4   2   68.99    3.50
  -6   4  -2   73.19    2.80
  -6   4  -2   73.59    3.50
  -6  -4   2   74.79    2.90
  -6  -4  -2   74.39    2.50
  -6   4   2   77.49    3.30
   6  -4   2   71.69    3.40
  -6   4   2   71.19    2.70
   6   4  -2   71.39    3.50
  -6   4   2   69.59    3.50
  -6  -4  -2   67.89    3.90
   6  -4   2   68.89    2.90
   6   4  -2   72.49    3.00
   6  -5  -2   -1.20    1.20
  -6   5  -2    2.40    1.40
  -6   5  -2    4.10    1.40
   6  -5  -2    1.10    1.10
  -6  -5   2    4.10    0.90
   6   5   2    1.50    1.10
  -6  -5   2    3.40    1.10
  -6  -5   2    0.10    1.20
   6   5   2    3.30    1.50
  -6   5  -2    1.70    1.10
  -6  -5   2    3.20    1.30
  -6  -5  -2    2.70    0.80
   6   5  -2    2.30    1.10
  -6   5   2    1.80    1.60
  -6   5   2    0.80    1.00
   6  -5   2    1.90    1.10
  -6  -5  -2    1.30    1.30
   6  -5   2    0.00    1.10
  -6  -5  -2    3.00    0.80
  -6  -5  -2   -0.60    1.30
   6   5  -2    1.00    1.40
  -6   6  -2   64.79    3.80
  -6  -6   2   53.39    3.50
  -6  -6   2   56.29    2.60
  -6  -6   2   56.49    3.60
  -6  -6   2   59.59    2.80
   6   6   2   55.59    3.40
  -6   6  -2   59.29    3.10
   6  -6  -2   58.09    3.50
   6  -6  -2   60.49    3.30
   6   6   2   58.49    3.70
   6   6  -2   58.89    4.60
  -6  -6  -2   54.59    3.50
   6   6  -2   54.29    3.20
  -6   6   2   59.79    3.70
  -6  -6  -2   51.99    2.40
  -6   6   2   57.39    3.00
  -6  -6  -2   56.79    2.30
   6  -6   2   55.39    3.40
  -6  -6  -2   63.79    3.70
   6  -6   2   57.79    3.30
   6  -7  -2  182.78    6.30
   6  -7  -2  179.88    6.40
  -6  -7   2  179.28    5.30
  -6  -7   2  174.98    6.70
  -6   7  -2  175.28    6.00
  -6  -7   2  179.78    6.70
  -6   7  -2  180.68    6.80
   6   7   2  175.28    6.50
  -6   7  -2  174.48    6.60
   6   7   2  174.78    6.80
  -6   7   2  177.78    6.60
   6   7  -2  181.38    6.40
  -6   7   2  175.28    5.90
  -6  -7  -2  187.78    6.70
  -6  -7  -2  175.78    4.70
   6  -7   2  190.48    6.60
   6  -7   2  188.98    6.40
   6   7  -2  186.88    7.00
  -6  -7  -2  174.78    6.50
  -6   8  -2    0.90    1.70
   6  -8  -2    1.20    2.00
  -6   8  -2    1.50    2.20
   6   8   2    2.40    2.50
   6   8   2    4.50    1.90
   6  -8  -2    0.00    2.00
  -6   8  -2   -1.40    2.30
  -6  -8   2    0.10    1.20
  -6  -8   2    0.20    2.20
  -6  -8   2    1.70    1.90
  -6  -8  -2    1.70    1.00
  -6  -8  -2    0.80    1.80
   6   8  -2    1.90    1.80
   6  -8   2    1.10    2.10
  -6   8   2    3.60    2.10
   6  -8   2   -2.80    1.70
  -6   8   2    0.20    1.60
  -6   8   2    1.90    2.30
   6   8  -2    6.50    2.50
  -6  -8  -2    2.20    1.20
  -6  -8  -2   -1.70    2.10
  -6  -9   2   54.69    4.50
  -6   9  -2   43.40    4.90
   6  -9  -2   51.59    4.20
  -6   9  -2   53.79    5.00
   6   9   2   59.29    5.40
  -6  -9   2   43.60    2.90
   6  -9  -2   53.09    4.70
  -6  -9   2   45.90    5.00
  -6   9  -2   56.69    4.10
   6   9   2   55.59    4.50
  -6  -9  -2   45.50    5.10
  -6  -9  -2   50.99    2.70
   6  -9   2   45.40    4.70
  -6  -9  -2   51.79    4.60
  -6   9   2   47.40    4.80
   6   9  -2   42.70    5.20
   6  -9   2   50.99    4.20
  -6   9   2   53.79    4.60
  -6   9   2   50.29    3.90
  -6  -9  -2   46.30    2.40
   6   9  -2   47.00    4.20
  -6 -10   2   92.49    6.10
  -6  10  -2   99.09    5.50
   6 -10  -2   93.69    5.70
   6  10   2   96.59    6.00
   6 -10  -2   91.59    6.50
   6  10   2   99.49    7.10
  -6 -10   2   86.29    4.10
  -6  10  -2  110.69    7.00
   6 -10   2   99.69    5.70
  -6  10   2  117.19    8.50
   6 -10   2   75.39    6.60
  -6 -10  -2   90.39    3.40
  -6 -10  -2  101.99    6.20
   6  10  -2   92.19    7.10
  -6 -10  -2   95.89    3.70
  -6  10   2  105.49    6.40
  -6  10   2   83.89    5.20
   6  10  -2  103.49    5.80
   6  11   2   11.80    3.40
  -6 -11   2    8.60    3.20
  -6  11  -2   11.30    4.60
   6  11   2   10.10    4.70
   6 -11  -2    4.60    2.90
  -6 -11   2   10.10    2.10
  -6  11  -2   12.80    3.20
   6  11  -2    3.60    4.40
  -6 -11  -2    6.80    2.00
   6 -11   2    9.40    3.20
  -6  11   2    6.90    2.80
  -6  11   2    9.30    3.80
  -6 -11  -2    9.10    3.20
  -6 -11  -2   10.30    1.70
  -6 -12   2    7.90    3.90
   6  12   2   11.90    3.90
  -6 -12   2   13.80    2.60
  -6  12  -2   12.30    3.60
   6  12  -2   17.90    7.50
  -6 -12  -2    9.60    3.90
   6 -12   2   16.60    3.70
  -6  12   2   11.60    3.60
   6  12  -2    7.30    3.60
  -6 -12  -2   10.40    2.00
   6 -13  -2    1.00    3.90
  -6  13  -2    2.90    3.90
   6  13   2    2.40    4.10
  -6 -13   2    4.30    2.90
  -6  13   2    0.30    3.80
   6  13  -2   -6.10    3.70
   6 -13   2    4.00    4.00
   7   0   2   21.00    1.80
   7   0  -2   18.80    2.10
  -7   0   2   21.10    2.00
  -7   0  -2   19.50    2.00
  -7   0  -2   20.40    1.90
   7   0   2   22.00    1.20
  -7   0   2   17.80    2.30
   7   0   2   18.50    2.00
   7   0  -2   18.80    1.90
  -7  -1   2   54.39    2.80
   7   1   2   53.69    2.80
  -7  -1   2   49.99    2.60
  -7   1  -2   55.39    2.90
  -7   1  -2   49.00    2.70
   7   1   2   48.20    2.10
   7   1   2   49.60    2.50
  -7   1  -2   52.49    1.80
   7   1   2   50.49    1.90
   7  -1  -2   52.59    2.60
   7  -1  -2   53.19    2.80
  -7  -1  -2   51.29    2.50
   7  -1   2   45.80    2.70
   7  -1   2   52.99    1.80
  -7   1   2   55.09    2.90
   7   1  -2   53.19    2.70
   7  -1   2   49.40    2.70
  -7   1   2   50.19    2.70
  -7  -1  -2   54.49    2.90
   7  -2  -2   39.30    2.40
   7   2   2   41.60    1.90
  -7   2  -2   44.40    2.70
  -7  -2   2   42.00    2.40
  -7   2  -2   42.40    1.70
  -7   2  -2   41.00    2.70
   7   2   2   43.90    2.70
   7   2   2   39.60    2.20
   7  -2  -2   43.20    2.70
   7   2   2   42.70    2.10
  -7  -2   2   39.30    2.60
  -7  -2  -2   44.00    2.20
   7   2  -2   43.40    2.40
  -7   2   2   45.10    2.60
  -7  -2  -2   41.10    2.60
   7  -2   2   41.20    1.80
   7   2  -2   40.40    1.80
   7  -2   2   43.90    2.60
  -7   2   2   42.70    2.70
   7  -2   2   41.40    2.60
   7   3   2  535.15   13.20
   7  -3  -2  541.15   11.70
  -7  -3   2  544.25   12.20
  -7  -3   2  552.04   12.50
   7   3   2  530.65   12.50
   7  -3  -2  526.55   13.10
  -7  -3   2  540.35   13.20
  -7   3  -2  552.44   13.20
  -7   3  -2  550.94   11.90
  -7   3  -2  536.75   13.10
   7   3   2  536.65   12.20
   7  -3   2  537.25   12.00
  -7   3   2  540.95   13.10
   7   3  -2  545.65   12.10
  -7  -3  -2  532.05   12.10
  -7   3   2  549.65   11.60
   7  -3   2  535.85   13.20
  -7  -3  -2  537.15   13.20
  -7   3   2  547.55   12.90
   7   4   2    6.60    1.70
  -7   4  -2    6.50    1.10
  -7  -4   2    7.50    1.70
  -7   4  -2    6.20    1.60
  -7  -4   2    7.90    1.30
   7  -4  -2    5.60    1.10
   7   4   2    6.40    1.40
   7  -4  -2    9.70    1.80
  -7  -4   2    4.80    1.20
  -7   4  -2    8.00    1.70
   7  -4   2    7.90    1.70
   7   4  -2    8.40    2.10
  -7  -4  -2    5.40    1.10
  -7  -4  -2    4.90    1.50
  -7   4   2    6.70    1.80
   7  -4   2    7.20    1.20
   7   4  -2    6.00    1.20
  -7   4   2    7.40    1.60
  -7   4   2    6.70    1.10
  -7  -5   2  255.67    6.70
  -7  -5   2  248.38    7.10
  -7   5  -2  243.38    6.60
   7  -5  -2  241.58    7.60
   7  -5  -2  246.48    6.70
  -7  -5   2  244.08    7.80
  -7   5  -2  250.87    7.60
  -7  -5   2  245.78    6.60
   7   5   2  246.58    7.70
   7   5   2  241.98    7.20
  -7   5  -2  247.58    7.70
  -7  -5  -2  246.38    6.20
  -7   5   2  249.08    6.50
   7  -5   2  240.28    7.50
   7   5  -2  236.88    7.60
  -7   5   2  230.88    7.50
  -7   5   2  233.08    7.20
   7   5  -2  240.28    7.00
   7  -5   2  252.07    6.90
  -7  -5  -2  234.68    7.70
  -7  -5  -2  240.08    6.10
   7   6   2   41.20    3.10
   7   6   2   37.10    3.50
  -7   6  -2   43.00    3.40
  -7  -6   2   39.00    3.30
  -7  -6   2   41.90    3.50
   7  -6  -2   38.70    3.30
  -7  -6   2   39.40    2.40
   7  -6  -2   41.20    2.90
  -7  -6   2   41.90    2.70
  -7   6  -2   38.90    2.70
  -7   6  -2   39.00    3.50
   7  -6   2   39.70    3.30
   7   6  -2   40.10    3.60
   7  -6   2   41.50    3.00
  -7  -6  -2   41.00    2.20
  -7   6   2   43.10    3.60
  -7   6   2   40.10    3.10
  -7  -6  -2   36.40    3.10
  -7  -6  -2   42.60    3.40
   7   6  -2   40.30    2.90
  -7   6   2   39.30    2.60
  -7  -6  -2   41.80    2.00
  -7  -7   2    8.60    2.70
  -7  -7   2    9.50    2.60
  -7   7  -2   11.80    2.70
  -7  -7   2    7.60    2.20
   7  -7  -2    8.20    2.30
   7   7   2    8.60    2.00
   7  -7  -2    7.30    2.00
  -7  -7   2    7.60    1.40
   7   7   2    7.70    2.20
  -7   7  -2    8.40    1.90
  -7  -7  -2    6.90    1.30
   7   7  -2   10.60    2.70
   7  -7   2    6.00    2.00
  -7   7   2    4.40    2.40
   7  -7   2    6.80    2.00
  -7  -7  -2   11.40    2.40
   7   7  -2   10.50    2.00
  -7   7   2    6.30    1.70
  -7  -7  -2    9.00    1.20
  -7  -7  -2    8.00    2.20
   7  -8  -2   15.20    2.70
  -7  -8   2   14.20    2.00
   7   8   2   14.50    2.50
  -7   8  -2   18.70    3.30
  -7   8  -2   14.80    2.30
  -7  -8   2   14.50    2.70
  -7   8  -2   10.10    2.90
  -7  -8   2   15.10    1.90
  -7  -8   2   14.10    2.70
   7  -8  -2   15.00    2.70
  -7  -8  -2   12.90    2.80
  -7  -8  -2   12.00    2.50
  -7   8   2   15.00    3.10
   7   8  -2   12.30    2.40
  -7   8   2   17.10    2.80
  -7  -8  -2   13.10    1.60
   7   8  -2   13.60    3.50
   7  -8   2   15.50    2.80
   7  -8   2   13.30    2.60
  -7   8   2   12.40    2.20
  -7  -8  -2   14.90    1.80
   7   9   2  452.85   12.90
  -7  -9   2  415.76   13.00
   7   9   2  455.05   13.60
  -7  -9   2  440.56   13.30
  -7   9  -2  436.26   12.10
  -7  -9   2  435.06   10.90
  -7  -9   2  431.96   10.80
   7  -9  -2  438.76   12.60
  -7   9  -2  423.56   13.20
   7  -9  -2  416.46   12.40
  -7  -9  -2  434.56   10.00
  -7  -9  -2  444.26   10.10
  -7   9   2  472.25   14.10
   7  -9   2  447.96   12.70
  -7  -9  -2  435.06   13.00
  -7   9   2  444.76   12.10
   7   9  -2  456.55   12.80
  -7  -9  -2  415.76   13.00
   7   9  -2  447.66   13.60
   7  -9   2  432.56   12.70
  -7   9   2  418.66   12.80
  -7 -10   2   29.00    4.10
  -7 -10   2   33.10    3.60
   7 -10  -2   29.50    3.80
   7 -10  -2   28.60    4.30
  -7  10  -2   28.50    3.50
   7  10   2   31.50    3.90
  -7 -10   2   32.00    3.00
   7  10   2   31.90    5.00
  -7  10  -2   27.20    3.90
  -7  10   2   33.80    4.10
   7  10  -2   25.40    4.80
  -7 -10  -2   32.20    2.70
   7 -10   2   32.00    5.30
   7 -10   2   35.40    4.50
  -7 -10  -2   32.20    4.40
  -7  10   2   34.70    4.40
  -7 -10  -2   29.10    2.30
   7  10  -2   27.70    3.60
   7 -11  -2   45.10    5.20
   7  11   2   57.59    5.80
  -7  11  -2   57.29    5.20
  -7  11  -2   36.00    5.50
  -7 -11   2   48.50    6.20
   7  11   2   49.99    5.90
  -7 -11   2   49.60    4.40
  -7 -11   2   55.59    3.70
  -7 -11  -2   47.10    3.20
   7  11  -2   49.60    5.40
  -7  11   2   59.99    5.30
   7  11  -2   50.69    6.20
  -7 -11  -2   47.70    2.80
  -7  11   2   49.30    5.30
   7 -11   2   51.39    5.40
  -7 -12   2  126.99    8.60
   7  12   2  111.99    7.90
   7 -12  -2  121.39    7.40
  -7  12  -2  137.99    7.50
  -7 -12   2  119.89    5.30
  -7  12   2  122.89    7.20
  -7 -12  -2  111.29   10.50
  -7 -12  -2  121.29    5.30
   7  12  -2  124.39    7.80
   7 -12   2  121.89    7.40
   7  13   2    6.40    4.70
  -7 -13   2    3.40    3.80
  -7  13  -2    1.60    3.90
   7 -13  -2   13.30    4.50
  -7  13   2    9.70    4.20
   7  13  -2    2.80    4.40
   7 -13   2    7.30    4.30
   8   0   2   16.40    2.00
  -8   0  -2   19.90    2.10
   8   0  -2   17.20    2.00
  -8   0   2   17.90    2.10
   8   0  -2   17.20    2.00
   8   0   2   18.20    2.10
  -8   0   2   15.30    1.80
   8   0   2   17.00    1.20
  -8   0  -2   17.30    2.10
  -8   1  -2    4.00    1.40
  -8   1  -2    7.00    1.50
  -8  -1   2    5.80    1.50
   8   1   2    7.20    1.00
   8  -1  -2    5.30    1.40
   8  -1  -2    6.60    1.40
   8   1   2    5.50    1.30
  -8  -1   2    5.30    1.40
   8   1   2    7.30    0.90
  -8   1  -2    7.90    0.90
   8   1  -2    7.00    1.40
  -8   1   2    7.60    1.60
  -8   1   2    7.10    1.60
   8  -1   2    7.70    1.60
   8  -1   2    7.70    0.90
   8  -1   2    6.00    1.40
   8   1  -2    5.80    1.40
  -8  -1  -2    7.20    1.60
  -8   2  -2    2.30    1.40
   8  -2  -2    1.30    1.20
  -8   2  -2    3.70    1.40
   8  -2  -2    2.60    1.40
   8   2   2    2.10    0.90
  -8   2  -2    2.60    0.80
  -8  -2   2    2.70    1.20
  -8  -2   2    2.60    1.30
   8   2   2    2.20    1.00
   8   2   2    5.00    1.70
   8   2   2    1.50    1.10
   8  -2   2    2.70    0.70
  -8   2   2    2.20    1.50
   8   2  -2    2.00    1.50
   8   2  -2    1.30    1.10
   8  -2   2    4.60    1.40
  -8   2   2    3.20    1.30
   8  -2   2    5.10    1.40
   8   2  -2    2.40    0.80
  -8  -2  -2    1.20    1.00
  -8  -2  -2    4.80    1.50
   8   3   2   17.30    2.30
   8  -3  -2   11.70    2.00
  -8   3  -2   17.80    1.40
   8   3   2   15.80    1.70
  -8  -3   2   19.20    2.10
  -8   3  -2   17.90    2.20
   8   3   2   15.80    1.80
  -8   3  -2   17.10    2.00
  -8  -3   2   15.00    2.00
  -8  -3  -2   15.00    1.80
   8   3  -2   14.60    2.10
   8  -3   2   17.30    2.10
   8  -3   2   13.40    1.50
   8   3  -2   14.30    1.60
  -8   3   2   18.10    2.40
  -8  -3  -2   19.30    2.30
  -8   3   2   17.00    2.20
  -8   4  -2    0.30    0.90
  -8  -4   2    1.00    1.30
  -8  -4   2    2.60    1.50
   8   4   2    0.30    1.10
   8  -4  -2   -0.70    1.40
   8   4   2    3.00    2.00
  -8  -4   2    1.50    1.10
  -8   4  -2    0.70    1.40
  -8   4  -2    1.90    1.80
   8  -4  -2   -0.30    0.90
   8  -4   2   -0.10    1.40
  -8   4   2   -0.10    1.40
   8  -4   2    0.40    1.00
   8   4  -2    0.20    1.00
  -8   4   2    0.50    1.80
  -8  -4  -2    2.30    1.10
  -8  -4  -2   -0.50    1.30
   8   4  -2    1.80    1.60
  -8   4   2    0.80    0.80
  -8   5  -2  127.29    5.40
  -8   5  -2  117.59    5.20
  -8  -5   2  115.09    4.60
   8  -5  -2  118.09    4.20
  -8  -5   2  124.09    5.30
  -8  -5   2  108.39    4.50
  -8   5  -2  123.09    4.20
  -8  -5   2  123.39    4.30
   8   5   2  115.49    4.70
   8  -5  -2  117.69    5.20
  -8  -5  -2  120.49    4.00
  -8  -5  -2  116.79    3.80
  -8  -5  -2  117.79    5.20
   8   5  -2  113.29    5.30
   8  -5   2  121.19    4.30
  -8   5   2  122.49    5.00
  -8   5   2  121.09    3.90
   8  -5   2  118.69    5.10
   8   5  -2  118.59    4.50
  -8   5   2  124.69    5.30
  -8   6  -2  113.59    5.30
  -8  -6   2  115.39    4.90
   8   6   2  117.19    5.00
   8  -6  -2  110.49    5.30
  -8   6  -2  116.69    4.40
   8  -6  -2  114.09    4.50
  -8   6  -2  115.09    5.50
   8   6   2  120.29    5.70
  -8  -6   2  111.29    4.20
  -8  -6   2  116.19    5.40
  -8  -6   2  119.69    4.40
   8   6  -2  112.69    5.60
   8   6  -2  117.29    4.70
   8  -6   2  108.99    5.20
  -8  -6  -2  114.29    3.80
   8  -6   2  114.89    4.60
  -8   6   2  114.89    5.10
  -8  -6  -2  111.39    3.70
  -8   6   2  118.79    5.60
  -8   6   2  113.19    4.20
  -8  -6  -2  115.19    5.50
   8  -7  -2   73.29    4.60
   8  -7  -2   80.89    4.30
  -8  -7   2   79.19    3.70
  -8  -7   2   77.19    3.50
   8   7   2   80.19    5.20
  -8   7  -2   76.69    3.90
  -8   7  -2   78.99    4.80
   8   7   2   79.09    4.50
  -8  -7   2   67.89    4.50
  -8  -7   2   69.89    4.70
  -8   7  -2   75.19    5.10
  -8  -7  -2   77.09    4.70
   8  -7   2   75.59    4.40
   8   7  -2   81.09    5.30
  -8   7   2   70.69    5.20
  -8  -7  -2   77.09    3.00
   8   7  -2   77.99    4.30
   8  -7   2   80.09    4.70
  -8  -7  -2   80.99    3.20
  -8   7   2   74.89    4.50
  -8   7   2   72.19    3.80
   8  -8  -2   24.00    3.20
  -8  -8   2   20.30    2.30
   8   8   2   17.40    3.30
  -8   8  -2   20.50    2.70
  -8  -8   2   21.90    2.40
  -8  -8   2   20.30    3.30
   8  -8  -2   27.90    3.50
  -8   8  -2   22.80    3.30
  -8  -8   2   13.80    3.00
   8   8   2   24.20    3.10
  -8  -8  -2   13.50    2.90
   8  -8   2   17.30    3.00
  -8  -8  -2   15.90    2.70
  -8   8   2   21.60    2.70
  -8  -8  -2   16.40    1.90
  -8   8   2   26.60    3.20
   8   8  -2   17.80    2.70
   8   8  -2   17.30    3.50
  -8   8   2   18.90    3.80
   8  -8   2   26.30    3.40
  -8  -8  -2   24.90    2.30
   8   9   2  105.39    6.00
  -8   9  -2  102.29    6.30
  -8   9  -2   95.19    6.70
  -8   9  -2  111.89    5.40
   8   9   2  111.29    7.10
   8  -9  -2  102.39    6.10
  -8  -9   2  102.99    4.60
  -8  -9   2  117.99    6.60
   8  -9  -2  111.29    6.00
  -8  -9   2   92.49    6.40
  -8  -9   2  110.59    4.40
  -8  -9  -2  109.69    3.60
  -8   9   2  109.99    6.40
   8   9  -2  118.59    5.90
   8   9  -2  107.99    7.50
  -8  -9  -2  110.49    3.90
  -8  -9  -2  111.39    8.40
  -8   9   2  120.59    5.50
   8  -9   2  110.79    6.30
   8  -9   2  117.69    6.30
  -8  -9  -2  103.49    6.10
   8  10   2   15.90    4.40
   8 -10  -2   15.70    3.40
  -8  10  -2   15.60    3.10
   8  10   2   27.50    3.80
   8 -10  -2   18.70    4.10
  -8 -10   2   22.10    3.90
  -8 -10   2   21.90    2.40
  -8  10  -2   19.10    4.40
  -8 -10   2   20.10    2.80
   8  10  -2   16.50    3.20
   8  10  -2   21.60    5.20
  -8 -10  -2   17.40    3.80
  -8  10   2   19.30    3.30
  -8  10   2   18.10    3.80
  -8 -10  -2   21.20    2.60
  -8 -10  -2   18.00    2.30
  -8 -11   2   13.30    4.40
  -8 -11   2   19.00    2.60
  -8  11  -2   16.80    3.50
   8 -11  -2   16.00    3.90
   8  11   2   21.70    3.90
  -8 -11   2   17.10    3.90
   8  11   2   12.10    5.90
   8 -11   2   18.60    3.90
   8  11  -2   15.70    5.60
  -8  11   2   13.10    3.50
  -8 -11  -2   12.80    4.00
   8  11  -2   24.50    3.90
   8 -12  -2    2.40    3.90
  -8 -12   2   -0.50    2.40
  -8  12  -2   -3.10    3.40
   8  12   2   -6.10    3.70
  -8 -12   2   -5.00    4.20
   8 -12   2    2.60    3.90
  -8  12   2    3.30    3.50
   8  12  -2    1.90    3.50
   8 -13  -2    1.20    4.50
   8  13   2   -3.30    4.30
  -8  13  -2    3.10    4.10
   8 -13   2    3.20    4.70
   8  13  -2    0.40    4.40
  -8  13   2    6.30    4.30
   9   0  -2   23.50    2.40
  -9   0  -2   19.60    2.60
   9   0   2   18.70    2.30
  -9   0  -2   28.10    2.60
   9   0   2   20.80    1.30
  -9   0   2   22.10    2.40
   9   0   2   27.00    2.80
   9   0   2   25.60    1.60
  -9   0   2   23.80    2.40
   9   0  -2   21.60    2.50
   9  -1  -2    0.80    1.30
   9  -1  -2    3.50    1.40
  -9   1  -2    2.80    1.50
   9   1   2    2.80    1.20
   9   1   2    1.20    1.40
  -9   1  -2    1.80    1.50
  -9  -1   2    1.80    1.40
   9   1   2    1.60    0.90
  -9  -1   2    0.20    1.40
   9   1   2    2.40    0.80
   9  -1   2    3.80    1.50
  -9   1   2    2.40    1.30
  -9  -1  -2   -0.20    1.30
   9   1  -2    2.50    1.30
  -9   1   2    5.00    1.60
   9   1  -2    2.80    1.50
  -9  -1  -2    1.70    1.50
   9  -1   2    1.30    1.30
   9   2   2   28.90    1.80
   9   2   2   33.20    2.10
   9  -2  -2   26.70    2.80
   9   2   2   25.80    2.30
  -9   2  -2   31.00    2.90
  -9   2  -2   27.90    1.60
   9  -2  -2   28.70    2.70
  -9   2  -2   27.30    2.90
  -9  -2   2   31.00    2.80
   9   2   2   30.70    2.90
  -9  -2   2   28.20    2.60
  -9  -2  -2   31.70    2.50
   9  -2   2   28.90    2.80
  -9  -2  -2   32.50    2.90
  -9   2   2   32.50    3.10
  -9   2   2   28.50    2.70
   9   2  -2   26.00    2.60
   9   2  -2   29.20    1.50
   9   2  -2   29.20    2.90
   9  -2   2   27.10    2.80
  -9  -3   2  168.08    6.20
   9   3   2  161.38    4.80
   9   3   2  162.58    6.10
   9   3   2  158.28    5.20
   9  -3  -2  163.08    6.00
  -9  -3   2  167.08    5.50
  -9   3  -2  160.58    5.90
  -9   3  -2  161.38    6.10
   9   3   2  162.68    5.10
  -9   3  -2  164.18    4.40
   9  -3   2  158.98    4.50
   9  -3   2  171.28    6.10
   9   3  -2  171.08    6.10
   9   3  -2  162.28    4.60
  -9   3   2  167.18    5.80
  -9   3   2  163.28    6.10
  -9  -3  -2  153.78    5.70
  -9  -3  -2  158.78    6.00
  -9  -4   2   67.19    3.50
   9   4   2   66.49    3.30
   9  -4  -2   62.19    4.00
   9  -4  -2   66.99    2.60
  -9   4  -2   62.39    3.90
  -9  -4   2   73.29    4.20
  -9   4  -2   65.79    2.70
  -9   4  -2   62.39    4.10
   9   4   2   69.39    4.30
   9   4  -2   62.99    2.90
   9   4  -2   62.89    4.20
  -9  -4  -2   65.89    4.10
   9  -4   2   59.99    3.90
  -9   4   2   59.69    4.20
   9  -4   2   63.69    3.00
  -9  -4  -2   63.99    3.10
  -9   4   2   64.59    3.80
   9   5   2    9.90    1.90
   9   5   2    8.80    2.50
   9  -5  -2   10.30    2.20
   9  -5  -2   11.10    1.60
  -9   5  -2   12.50    2.70
  -9   5  -2   11.20    2.40
  -9  -5   2    9.60    2.00
  -9  -5   2   13.80    1.80
  -9  -5   2    8.50    1.80
  -9  -5   2   11.00    1.90
  -9   5  -2   11.90    1.70
  -9   5   2   11.10    2.60
  -9  -5  -2    9.30    1.60
  -9   5   2   12.90    1.60
   9   5  -2   12.70    2.60
   9  -5   2    8.50    2.20
  -9  -5  -2   12.00    2.40
   9   5  -2   10.40    1.70
  -9   5   2    9.60    2.10
   9  -5   2    9.20    1.60
  -9  -6   2    9.90    1.70
   9   6   2    9.10    2.00
  -9   6  -2   11.20    2.40
  -9  -6   2    5.30    2.00
  -9   6  -2    5.80    2.70
  -9   6  -2    5.00    1.60
  -9  -6   2    1.50    1.90
   9  -6  -2    6.00    2.20
  -9  -6   2    6.60    1.80
   9   6   2    5.10    2.50
   9  -6   2    4.40    1.80
  -9   6   2    7.20    2.20
  -9  -6  -2    6.70    1.60
  -9  -6  -2    7.00    1.40
   9   6  -2    7.40    1.80
  -9  -6  -2    7.50    2.30
  -9   6   2    6.80    1.60
  -9   6   2    3.20    2.60
   9   6  -2    3.10    2.50
   9  -6   2    2.50    2.10
  -9  -7   2   50.39    4.30
   9  -7  -2   51.89    4.40
  -9   7  -2   56.19    3.50
   9   7   2   57.69    4.10
  -9   7  -2   52.69    4.50
  -9  -7   2   50.69    3.50
  -9  -7   2   52.49    4.40
   9  -7  -2   52.09    3.80
   9   7   2   48.30    5.00
  -9  -7   2   57.19    3.20
  -9  -7  -2   51.69    3.00
  -9  -7  -2   48.10    4.30
   9  -7   2   50.49    4.30
  -9   7   2   55.99    4.40
  -9  -7  -2   53.39    2.60
  -9   7   2   54.19    3.30
   9  -7   2   54.69    4.10
   9   7  -2   50.79    3.70
   9   7  -2   43.70    5.20
   9   8   2   24.70    3.20
  -9  -8   2   20.90    3.30
   9  -8  -2   22.10    3.20
  -9  -8   2   18.50    3.10
  -9   8  -2   22.00    2.80
  -9   8  -2   27.50    3.50
  -9  -8   2   27.90    3.20
   9  -8  -2   20.20    3.40
   9   8   2   23.90    4.10
  -9  -8   2   21.60    2.60
  -9  -8  -2   24.90    3.60
   9  -8   2   24.40    3.30
  -9   8   2   22.60    2.70
   9  -8   2   24.20    3.50
   9   8  -2   21.50    2.90
   9   8  -2   16.60    3.90
  -9   8   2   26.30    3.40
  -9  -8  -2   21.30    2.60
  -9  -8  -2   16.90    2.00
   9  -9  -2   37.90    4.40
  -9  -9   2   31.10    3.00
  -9  -9   2   28.00    5.10
  -9   9  -2   27.20    4.10
   9  -9  -2   39.00    4.10
  -9  -9   2   36.80    3.80
  -9   9  -2   41.10    5.10
  -9  -9   2   29.80    4.00
   9   9   2   44.30    4.60
  -9   9  -2   38.90    3.90
   9   9   2   30.90    4.70
   9   9  -2   37.30    4.30
  -9  -9  -2   31.40    3.90
   9  -9   2   37.50    4.20
   9   9  -2   34.20    5.20
  -9   9   2   35.80    3.90
  -9  -9  -2   34.00    2.90
  -9   9   2   36.50    4.60
  -9   9   2   42.20    4.80
  -9  -9  -2   34.60    2.50
  -9 -10   2   24.80    4.20
   9  10   2   20.40    3.90
  -9  10  -2   21.50    3.50
   9  10   2   15.10    5.30
  -9 -10   2   27.10    3.20
  -9  10  -2   15.10    4.60
   9 -10  -2   22.20    4.00
   9 -10  -2   25.90    4.50
  -9 -10   2   23.00    2.50
  -9  10   2   23.80    3.40
   9  10  -2   24.20    3.80
   9  10  -2   17.80    4.60
  -9 -10  -2   23.50    2.40
  -9 -10  -2   19.80    3.90
  -9  10   2   16.30    3.90
   9 -10   2   28.10    4.40
  -9 -10  -2   25.40    2.90
  -9  10   2   17.80    4.40
   9 -11  -2   16.60    4.10
   9  11   2    5.00    3.60
  -9 -11   2   15.30    4.10
  -9 -11   2    7.80    2.40
  -9  11  -2    6.50    3.40
  -9  11  -2   10.70    4.20
  -9  11   2    8.00    3.30
  -9  11   2   10.70    4.00
   9  11  -2   12.90    3.50
  -9 -11  -2   15.40    4.50
   9 -11   2    6.40    3.90
  -9  12  -2    1.00    4.60
  -9  12  -2   -0.50    3.70
   9  12   2    6.10    4.10
   9 -12  -2    4.70    4.20
  -9  12   2    2.80    3.70
  -9  12   2   -5.10    4.30
   9 -12   2   -2.00    4.20
   9  12  -2   12.90    4.00
  10   0   2   22.10    2.80
 -10   0  -2   23.50    2.70
 -10   0  -2   22.20    2.70
  10   0  -2   22.90    2.80
 -10   0   2   24.30    3.00
  10   0  -2   17.60    2.40
  10   0   2   20.50    2.60
 -10   0   2   21.60    2.60
 -10  -1   2    0.10    1.60
  10   1   2    0.00    1.30
  10   1   2    3.10    1.80
  10  -1  -2    0.60    1.50
 -10   1  -2    1.40    1.50
  10  -1  -2    1.90    1.50
  10   1   2    0.90    0.80
 -10   1  -2   -1.40    1.70
 -10  -1   2   -0.20    1.40
 -10   1   2   -1.90    1.40
 -10  -1  -2    0.60    1.50
  10  -1   2    0.90    1.60
  10   1  -2   -2.90    1.30
  10  -1   2   -1.50    1.40
 -10  -1  -2    1.70    1.50
  10   1  -2    1.50    1.70
 -10   1   2   -0.20    1.60
 -10   2  -2    5.20    2.00
 -10  -2   2    6.10    1.90
  10   2   2    6.90    1.20
  10   2   2    6.30    1.20
 -10   2  -2    5.20    2.00
  10  -2  -2    7.20    1.80
  10  -2  -2    3.80    1.90
 -10  -2   2    1.90    1.50
  10   2   2    6.30    1.60
  10   2   2    8.40    2.10
  10  -2   2    8.90    2.10
  10  -2   2    5.60    1.80
 -10  -2  -2    4.50    1.80
  10   2  -2    6.60    1.80
 -10   2   2    6.00    1.80
 -10  -2  -2    6.40    1.80
  10   2  -2    6.30    1.90
 -10   2   2    6.90    2.20
 -10   3  -2    6.10    2.10
  10   3   2    6.60    1.50
 -10  -3   2    7.90    2.00
  10  -3  -2    3.50    1.70
 -10  -3   2    6.70    1.90
 -10   3  -2    3.80    1.80
 -10   3  -2    6.40    1.10
  10   3   2    5.00    1.30
  10   3   2    6.80    1.60
  10   3   2    7.20    2.30
  10   3  -2    5.40    2.20
  10  -3   2    2.90    1.70
 -10   3   2    4.10    2.10
  10   3  -2    4.90    1.20
 -10   3   2    7.10    1.90
 -10  -3  -2    7.20    1.70
  10  -3   2    4.80    1.10
  10   3  -2    4.30    1.10
 -10  -3  -2    5.80    1.90
  10   4   2    8.20    1.70
 -10   4  -2   10.10    1.40
  10   4   2    6.80    2.40
 -10   4  -2    8.70    2.60
  10  -4  -2    9.00    2.20
 -10  -4   2   11.00    2.10
  10   4   2    8.30    1.70
 -10   4  -2   11.30    2.30
 -10  -4   2    9.10    2.00
  10   4  -2    9.50    1.50
 -10  -4  -2   11.60    2.50
  10  -4   2   13.30    2.40
 -10   4   2   13.70    2.80
 -10  -4  -2   13.30    1.80
  10   4  -2   12.90    2.70
  10  -4   2    9.60    1.50
 -10   4   2    9.70    2.30
  10  -5  -2   34.20    3.80
  10   5   2   36.50    3.80
 -10   5  -2   30.10    3.60
 -10  -5   2   33.70    3.70
  10   5   2   39.10    3.10
 -10   5  -2   30.00    2.30
  10  -5  -2   32.30    2.40
 -10  -5   2   31.60    2.80
 -10  -5   2   34.70    3.30
 -10   5  -2   28.30    3.80
 -10   5   2   37.60    4.60
 -10   5   2   35.20    2.20
 -10   5   2   35.70    3.60
  10  -5   2   34.80    2.80
 -10  -5  -2   32.20    2.80
  10   5  -2   34.80    2.70
 -10  -5  -2   34.00    3.90
  10   5  -2   34.00    4.40
  10  -5   2   33.90    3.70
 -10  -6   2    9.60    1.90
  10  -6  -2   11.10    2.70
 -10  -6   2   11.90    2.70
  10   6   2    8.70    2.00
  10   6   2    8.20    3.10
 -10  -6   2    9.30    2.20
  10  -6  -2   12.00    2.10
 -10   6  -2   13.20    2.80
 -10   6  -2    6.90    1.70
  10  -6   2   13.90    2.80
 -10  -6  -2    7.00    2.40
  10   6  -2    7.30    2.90
 -10  -6  -2   12.40    1.70
  10   6  -2   12.00    2.00
 -10   6   2   11.40    1.70
  10  -6   2   11.40    2.10
 -10   6   2    9.50    2.50
 -10  -7   2    5.90    2.50
 -10   7  -2    4.90    2.80
  10   7   2    4.80    2.20
 -10  -7   2    7.00    2.70
 -10   7  -2    5.80    1.80
  10  -7  -2    6.90    2.10
 -10  -7   2    5.20    2.20
  10  -7  -2    7.90    2.60
 -10  -7   2    7.20    1.70
  10   7   2    6.90    3.20
  10  -7   2    5.70    2.40
 -10   7   2    4.40    1.70
  10   7  -2    3.50    3.30
  10  -7   2    1.50    2.40
 -10  -7  -2    8.00    1.80
  10   7  -2    6.80    2.10
 -10  -7  -2    6.10    1.50
 -10   7   2    9.40    2.70
 -10  -7  -2    6.70    2.70
 -10  -8   2    7.80    2.30
 -10  -8   2    2.60    2.40
 -10  -8   2    2.80    2.80
 -10  -8   2    6.80    1.80
  10  -8  -2    8.00    2.60
  10  -8  -2    5.50    3.00
 -10   8  -2   10.50    3.30
  10   8   2    7.20    2.50
  10   8   2    5.70    3.70
 -10   8  -2    8.40    2.20
  10  -8   2    6.20    3.50
 -10  -8  -2    8.00    3.00
 -10   8   2    3.90    2.90
  10  -8   2   12.30    3.00
 -10   8   2    4.50    2.00
  10   8  -2    7.60    2.30
 -10  -8  -2    4.50    1.50
  10   8  -2    1.30    3.70
 -10  -8  -2    4.50    1.90
  10  -9  -2    4.40    3.20
 -10   9  -2   -4.50    3.00
 -10   9  -2    0.10    4.00
 -10  -9   2    6.30    2.60
  10  -9  -2    1.70    3.00
  10   9   2    0.20    4.20
 -10  -9   2    2.50    1.90
 -10   9  -2   -1.60    2.20
  10   9   2   -0.70    2.60
 -10  -9   2    4.80    3.00
  10   9  -2   -0.20    2.40
 -10  -9  -2    2.90    3.00
 -10   9   2    3.10    3.10
 -10  -9  -2    1.60    1.90
 -10  -9  -2   -0.90    1.50
  10  -9   2    4.60    3.40
  10  -9   2    4.30    3.00
 -10   9   2   -1.10    2.20
  10   9  -2    3.90    4.50
  10 -10  -2   12.40    3.80
 -10 -10   2   12.50    4.10
 -10 -10   2    4.60    2.20
 -10  10  -2    7.10    3.90
 -10  10  -2    9.80    2.90
  10  10   2   17.30    5.30
  10 -10  -2    2.30    4.20
 -10  10   2    9.40    3.80
  10 -10   2    6.20    3.70
 -10 -10  -2    3.00    3.60
 -10  10   2    5.00    2.80
  10  10  -2   12.40    5.50
  10  10  -2    9.40    3.30
 -10 -10  -2    3.90    1.70
 -10  11  -2   -0.50    4.20
 -10 -11   2    2.20    4.70
 -10 -11   2   -1.90    2.40
  10  11   2    8.50    3.80
 -10  11  -2   -4.60    3.30
  10 -11  -2    1.10    4.00
 -10 -11  -2    0.30    4.90
  10 -11   2   -2.80    3.70
 -10  11   2   -0.60    3.10
 -10  11   2    0.30    4.00
  10  11  -2   -1.00    3.50
 -10  12  -2   11.80    4.20
  10  12   2   12.70    4.40
  10 -12  -2   12.00    4.80
 -10  12  -2    7.10    5.00
 -10  12   2   26.20    5.20
 -10  12   2    7.10    3.90
  10  12  -2   10.20    4.60
  10 -12   2    9.50    5.10
 -11   0   2  129.39    5.70
  11   0  -2  132.09    5.70
 -11   0   2  139.39    5.70
  11   0  -2  132.59    5.70
 -11   0  -2  143.59    6.00
  11   0   2  135.59    5.50
 -11   0  -2  136.09    5.70
  11   0   2  130.29    5.90
 -11  -1   2    5.50    2.20
 -11  -1   2    8.80    2.20
  11  -1  -2    9.30    2.10
 -11   1  -2    6.00    2.10
 -11   1  -2    7.00    2.30
  11   1   2    6.40    2.50
  11  -1  -2    7.10    2.10
  11   1   2    6.40    2.00
 -11   1   2    6.90    2.40
 -11  -1  -2    8.70    2.10
  11  -1   2    8.30    2.20
 -11  -1  -2    7.40    2.10
  11   1  -2    7.30    2.30
  11  -1   2    8.30    2.10
 -11   1   2    6.70    2.10
  11   1  -2    6.70    1.90
 -11   2  -2   79.89    4.60
  11   2   2   87.99    5.10
  11  -2  -2   86.89    4.70
  11   2   2   85.39    4.20
 -11   2  -2   83.99    5.00
 -11  -2   2   87.29    4.80
  11   2   2   82.89    3.00
  11  -2  -2   73.99    4.40
  11   2   2   79.89    3.20
 -11  -2   2   77.89    4.60
 -11   2   2   83.49    5.00
  11   2  -2   81.69    4.40
 -11  -2  -2   83.39    4.80
 -11  -2  -2   87.89    4.40
  11   2  -2   74.99    4.80
 -11   2   2   82.79    4.50
  11  -2   2   78.59    4.70
  11  -2   2   80.39    4.60
  11   3   2   76.49    4.90
  11   3   2   73.29    3.20
 -11  -3   2   78.59    4.80
 -11   3  -2   73.99    5.10
 -11   3  -2   83.79    4.80
  11   3   2   73.69    3.40
 -11  -3   2   78.39    4.40
  11   3   2   79.29    4.00
  11  -3  -2   72.69    4.70
  11   3  -2   81.49    4.90
  11   3  -2   76.39    2.90
  11  -3   2   88.39    4.80
 -11  -3  -2   69.49    4.10
 -11   3   2   74.59    5.20
 -11  -3  -2   77.79    4.80
  11   3  -2   74.69    2.90
 -11   3   2   69.89    4.40
  11   4   2    6.40    1.70
  11  -4  -2    2.80    2.00
 -11  -4   2    4.90    2.20
  11   4   2    6.80    1.60
 -11   4  -2    3.00    2.20
 -11   4  -2    4.90    1.20
  11   4   2    4.30    2.50
 -11  -4   2    7.60    2.30
 -11   4  -2    6.70    2.80
  11   4  -2    3.90    1.30
 -11   4   2    5.40    2.00
  11  -4   2    7.20    1.40
 -11  -4  -2    4.90    2.30
  11   4  -2    4.70    2.70
 -11   4   2    5.30    2.80
 -11  -4  -2    7.70    2.00
  11  -4   2    4.10    2.20
 -11   5  -2  121.49    6.10
 -11  -5   2  120.49    6.30
  11   5   2  111.19    6.50
 -11  -5   2  121.99    5.50
  11   5   2  127.99    4.90
  11   5   2  120.79    5.00
 -11   5  -2  111.99    4.10
  11  -5  -2  113.09    6.00
 -11   5   2  126.39    5.90
 -11  -5  -2  127.59    5.00
  11   5  -2  111.69    6.50
  11   5  -2  122.69    4.60
  11  -5   2  124.49    4.50
 -11  -5  -2  120.39    6.10
  11  -5   2  132.89    6.30
 -11  -6   2  113.59    4.90
 -11   6  -2  104.99    4.30
 -11  -6   2  107.99    6.20
  11  -6  -2  114.59    4.40
  11   6   2  107.59    5.10
  11   6   2  100.39    7.00
 -11   6  -2  106.19    6.10
 -11  -6   2  115.59    5.30
  11  -6  -2  113.29    6.10
 -11  -6  -2  109.59    6.20
 -11   6   2  107.99    4.00
 -11  -6  -2  116.39    4.40
 -11   6   2  113.69    6.00
  11  -6   2  119.79    6.30
  11  -6   2  110.49    4.70
 -11  -6  -2  110.69    4.60
  11   6  -2   96.99    7.00
  11   6  -2  107.19    4.70
 -11  -7   2  135.59    7.10
  11  -7  -2  128.39   10.30
 -11  -7   2  129.19    5.20
  11   7   2  133.69    5.90
  11   7   2  128.19    7.80
 -11   7  -2  122.39    6.90
 -11   7  -2  134.29    5.10
 -11  -7   2  129.29    5.70
  11  -7  -2  142.69    5.50
  11   7  -2  136.09    5.70
 -11  -7  -2  122.49    4.90
  11   7  -2  113.29    7.60
  11  -7   2  135.69    5.70
 -11  -7  -2  130.99    4.70
 -11   7   2  126.29    6.60
 -11  -7  -2  133.19    7.10
 -11   7   2  126.79    4.90
 -11  -8   2   -2.00    2.50
 -11   8  -2   -2.20    2.00
  11   8   2   -3.60    2.40
  11   8   2    1.90    4.40
 -11  -8   2    1.40    2.60
  11  -8  -2   -0.60    2.60
 -11   8  -2    1.00    3.20
  11  -8  -2    1.80    3.00
 -11  -8   2    1.10    1.90
  11   8  -2    0.40    2.30
  11  -8   2    1.90    2.90
 -11   8   2    0.00    2.00
 -11   8   2    3.10    3.60
 -11  -8  -2    2.00    1.60
  11   8  -2   -1.30    4.10
  11  -8   2    1.30    3.00
 -11  -8  -2    2.60    3.10
  11  -9  -2   16.80    3.90
  11   9   2    9.70    5.00
 -11  -9   2   13.70    3.40
 -11   9  -2   17.60    3.00
 -11  -9   2   17.80    2.50
  11   9   2   18.20    3.40
  11  -9  -2   19.10    4.00
 -11   9  -2   19.90    4.20
 -11  -9   2   21.30    4.40
 -11   9   2   17.90    3.00
 -11   9   2   14.20    3.80
  11   9  -2   17.00    3.40
  11  -9   2   23.30    4.10
 -11  -9  -2   20.90    4.30
 -11  -9  -2   18.10    2.10
  11  -9   2   16.50    3.90
 -11 -10   2   -0.80    2.30
 -11 -10   2    5.30    4.10
 -11  10  -2    1.50    3.00
  11  10   2   -3.20    3.30
  11 -10  -2   -0.20    3.70
 -11  10  -2    1.60    4.00
 -11 -10  -2   -3.10    2.70
 -11 -10  -2   -1.10    4.10
 -11  10   2    4.30    3.80
  11 -10   2    2.00    3.90
 -11  10   2   -0.90    2.90
 -11 -11   2   55.19    6.70
 -11  11  -2   53.09    5.90
  11 -11  -2   48.50    6.00
  11  11   2   46.00    5.50
 -11  11  -2   52.59    6.20
  11  11  -2   46.10    5.20
  11 -11   2   50.69    6.10
 -11  11   2   50.49    5.90
 -11  11   2   47.60    5.80
 -12   0   2  228.28    8.20
 -12   0  -2  223.08    8.10
  12   0   2  221.78    8.20
  12   0  -2  232.68    8.00
 -12   0   2  229.38    8.10
 -12   0  -2  225.58    7.90
  12   0  -2  222.48    8.10
  12   0   2  233.28    7.80
 -12  -1   2    7.20    2.50
  12   1   2    5.00    2.00
  12   1   2    4.20    2.60
  12  -1  -2    4.90    2.50
 -12   1  -2    7.20    2.60
  12  -1  -2    6.50    2.40
 -12  -1   2    7.80    2.30
 -12   1  -2    8.80    2.50
 -12   1   2    9.40    2.30
 -12   1   2    6.10    2.60
  12   1  -2    6.60    2.10
  12  -1   2    8.50    2.40
 -12  -1  -2    5.70    2.50
 -12  -1  -2   10.00    2.40
  12  -1   2    6.00    2.60
  12   1  -2    7.30    2.70
 -12   2  -2   51.79    5.00
 -12  -2   2   54.39    4.50
  12  -2  -2   39.60    4.40
 -12  -2   2   53.89    4.30
  12   2   2   51.19    4.80
  12  -2  -2   53.09    4.30
  12   2   2   52.09    3.80
 -12   2  -2   59.59    4.50
  12   2  -2   49.70    4.60
  12  -2   2   51.59    4.20
 -12   2   2   58.09    4.20
 -12   2   2   46.50    5.00
  12   2  -2   53.79    4.00
  12  -2   2   47.30    4.70
 -12  -2  -2   52.69    4.30
 -12  -2  -2   48.40    4.20
  12   3   2   16.60    2.50
 -12  -3   2   19.70    3.00
  12  -3  -2   11.80    2.90
  12   3   2   18.20    1.80
 -12   3  -2   16.10    2.90
  12   3   2   15.70    1.90
  12   3   2   13.00    3.10
 -12  -3   2   18.80    3.10
 -12  -3  -2   18.10    2.80
 -12   3   2   15.30    2.70
  12   3  -2   17.10    3.10
 -12  -3  -2   10.00    2.90
  12  -3   2   15.90    2.80
  12   4   2   21.20    2.60
  12   4   2   11.70    3.50
 -12  -4   2   17.60    2.90
  12  -4  -2   22.50    3.40
 -12  -4   2   16.20    3.00
  12   4   2   19.40    2.20
 -12   4  -2   20.10    3.10
 -12  -4  -2   19.80    2.80
 -12  -4  -2   18.90    3.10
  12   4  -2   16.60    2.10
  12  -4   2   20.50    3.40
 -12   4   2   21.40    3.10
  12   4  -2   18.30    3.70
  12   4  -2   21.00    2.30
 -12   5  -2   34.70    2.60
  12   5   2   42.10    4.80
  12   5   2   37.60    3.40
 -12   5  -2   38.20    4.50
 -12  -5   2   44.30    4.30
  12   5   2   30.90    3.20
  12  -5  -2   31.80    3.80
 -12  -5   2   37.20    4.10
  12  -5   2   36.90    3.00
 -12  -5  -2   35.40    4.30
 -12  -5  -2   41.20    3.90
 -12   5   2   35.10    3.80
  12  -5   2   41.40    4.40
  12   5  -2   37.60    2.90
  12   5  -2   30.80    4.20
 -12   6  -2    1.50    1.60
 -12  -6   2    3.20    2.00
  12   6   2    3.70    2.30
  12   6   2    0.50    2.00
  12  -6  -2    1.20    2.90
 -12  -6   2    1.10    2.80
 -12   6  -2   -1.40    2.70
 -12  -6   2   -0.10    2.60
  12   6   2   -0.30    3.90
 -12  -6  -2    2.10    2.80
  12  -6   2   -0.90    2.80
 -12  -6  -2    0.90    1.60
  12   6  -2   -0.10    1.80
  12   6  -2    3.20    4.00
 -12   6   2   -1.80    2.40
 -12  -6  -2    3.20    2.30
  12  -6   2    4.00    2.10
  12  -7  -2   53.89    5.70
 -12  -7   2   50.89    3.90
 -12  -7   2   56.79    5.00
 -12  -7   2   58.89    5.80
  12  -7  -2   38.40    3.80
 -12   7  -2   52.69    5.50
 -12   7  -2   47.50    3.60
  12   7   2   52.69    4.40
  12   7   2   42.20    5.70
 -12  -7  -2   52.99    5.70
 -12   7   2   56.89    3.40
 -12  -7  -2   51.99    4.10
  12  -7   2   45.80    5.40
 -12  -7  -2   51.19    3.40
 -12   7   2   44.90    5.70
  12  -7   2   55.89    4.50
  12   7  -2   55.39    4.10
  12   8   2   -5.00    5.30
  12  -8  -2    3.20    3.30
 -12   8  -2    5.10    2.30
 -12  -8   2    0.20    2.10
 -12  -8   2    9.30    3.70
 -12   8  -2    1.30    3.70
  12   8   2    0.70    2.80
  12  -8  -2   -7.10    2.90
 -12  -8   2    6.70    3.40
 -12   8   2    4.80    3.30
 -12  -8  -2    7.00    2.90
  12  -8   2   -3.10    3.10
 -12  -8  -2    2.70    1.90
  12  -8   2   -2.60    3.30
  12   8  -2    3.50    2.40
 -12   8   2    2.70    2.20
 -12  -8  -2    2.20    3.00
 -12   9  -2   19.30    4.30
 -12  -9   2   11.20    2.60
 -12   9  -2   16.20    3.20
 -12  -9   2    4.80    3.50
  12  -9  -2   13.70    4.20
  12   9   2   11.20    3.50
 -12   9   2   12.80    2.90
 -12  -9  -2   11.40    3.70
  12   9  -2   10.50    3.30
 -12  -9  -2    9.50    2.10
 -12   9   2   11.00    3.90
  12  -9   2   16.80    4.10
  12  10   2    7.80    3.70
 -12  10  -2   14.00    4.60
  12 -10  -2   -3.50    4.10
 -12 -10   2    5.80    4.60
 -12 -10   2   -0.30    2.60
 -12  10  -2    8.90    3.40
 -12  10   2    2.50    3.20
 -12 -10  -2    0.60    5.10
 -12  10   2   -2.10    4.20
  12  10  -2    1.40    3.40
  12 -10   2    1.50    4.30
  13   0   2   65.89    5.80
 -13   0   2   75.89    6.10
 -13   0  -2   75.49    5.10
  13   0  -2   70.99    4.90
 -13   0  -2   65.09    5.40
  13   0   2   74.29    4.80
 -13   0   2   70.79    5.00
  13  -1  -2  163.38    7.20
 -13   1  -2  173.28    7.20
 -13  -1   2  160.18    7.40
 -13   1  -2  187.88    8.90
  13   1   2  166.58    7.70
  13   1   2  167.48    6.70
 -13  -1   2  178.98    7.40
  13  -1   2  173.18    7.10
  13  -1   2  155.18    8.20
 -13  -1  -2  165.48    7.10
 -13  -1  -2  158.98    7.20
 -13   1   2  179.08    7.30
  13   1  -2  169.68    7.00
  13   2   2   29.90    4.40
  13   2   2   29.30    3.30
 -13  -2   2   33.30    3.90
 -13   2  -2   32.60    4.10
  13  -2  -2   33.50    4.00
 -13  -2   2   30.60    3.80
  13   2  -2   38.10    4.00
 -13   2   2   30.20    3.90
  13  -2   2   29.30    3.70
 -13  -2  -2   37.30    3.80
 -13  -2  -2   35.50    4.20
 -13  -3   2    0.10    2.30
  13   3   2   -1.70    1.30
  13   3   2   -2.90    3.30
 -13  -3   2   -0.70    2.70
  13   3   2   -1.00    2.10
  13  -3  -2    1.60    2.40
 -13   3  -2    3.10    2.40
  13   3   2   -3.20    1.40
 -13  -3  -2    0.50    2.60
 -13  -3  -2   -2.00    2.40
  13  -3   2    1.10    2.50
 -13   3   2   -4.10    2.20
  13  -4  -2   -1.10    4.00
  13   4   2    2.20    1.60
 -13   4  -2    2.60    2.60
  13   4   2    0.90    1.70
 -13  -4   2    5.70    2.60
  13   4   2    2.90    3.10
 -13  -4   2    3.20    2.80
 -13  -4  -2    6.50    2.50
  13  -4   2   -0.80    2.30
 -13  -4  -2    4.20    2.70
 -13   4   2    0.90    2.40
 -13  -5   2   -4.10    2.80
  13   5   2   -2.20    1.70
 -13  -5   2    0.80    2.90
 -13   5  -2   -3.00    2.50
  13   5   2   -2.50    3.80
  13  -5  -2    2.10    2.90
  13   5   2    2.70    2.20
  13   5  -2    1.20    1.60
  13   5  -2   -1.60    1.90
 -13  -5  -2   -1.80    2.60
 -13   5   2    2.10    2.70
  13  -5   2   -0.70    2.70
 -13  -5  -2    1.30    2.60
  13   6   2    2.10    4.30
  13   6   2   -5.10    2.00
 -13  -6   2   -0.40    3.10
 -13  -6   2    4.80    2.10
  13  -6  -2   -0.80    3.10
 -13   6  -2    4.10    3.20
  13   6   2   -5.20    2.50
 -13  -6   2    0.30    2.90
 -13  -6  -2    6.60    2.00
  13  -6   2    0.70    2.80
  13   6  -2    0.00    1.90
 -13  -6  -2    2.40    3.20
 -13   6   2    0.10    2.90
 -13  -6  -2    5.60    2.90
  13  -7  -2   28.50    4.50
 -13  -7   2   31.00    3.90
 -13  -7   2   18.70    4.10
 -13   7  -2   30.10    3.30
 -13  -7   2   23.70    4.00
 -13   7  -2   32.10    4.50
  13   7   2   30.20    3.40
 -13  -7  -2   37.20    5.00
  13  -7   2   40.80    5.30
 -13   7   2   30.10    4.10
  13  -7   2   35.40    4.90
 -13  -7  -2   32.40    4.00
  13   7  -2   29.60    3.20
 -13  -7  -2   26.00    2.80
 -13   8  -2    6.70    2.60
 -13   8  -2    4.30    3.50
  13   8   2    8.30    2.90
 -13  -8   2    5.20    2.50
 -13  -8   2    2.30    3.60
  13  -8  -2    1.60    3.70
  13   8  -2    5.50    2.80
  13  -8   2   -3.50    3.60
 -13   8   2    3.40    2.30
 -13  -8  -2    7.70    4.10
 -13   8   2    7.70    3.50
 -13  -8  -2    2.60    2.10
 -13   9  -2   13.80    4.40
 -13   9  -2   10.00    3.20
  13  -9  -2    3.10    4.40
 -13  -9   2    4.40    2.80
 -13  -9   2   -1.90    4.00
  13   9   2    6.70    3.50
 -13   9   2    3.80    2.80
  13  -9   2    8.10    4.30
  13   9  -2    2.90    3.30
 -13   9   2    5.80    4.10
 -13  -9  -2   11.90    4.20
 -13 -10   2   19.60    5.40
 -13  10  -2   15.70    3.90
 -13  10  -2   24.40    5.40
  13  10   2   14.00    4.40
  13 -10  -2    9.40    5.20
 -13  10   2   13.90    5.00
  13  10  -2   13.30    4.10
 -13  10   2   20.90    4.70
  13 -10   2   10.70    5.20
  14   0   2   67.99    5.00
  14   0  -2   58.59    5.20
 -14   0   2   71.09    5.40
 -14   0  -2   64.19    5.40
 -14   1  -2   28.70    3.80
 -14  -1   2   39.40    4.60
  14  -1  -2   36.20    4.60
  14   1   2   33.10    4.30
 -14   1   2   34.10    4.00
 -14  -1  -2   30.30    3.90
  14   1  -2   33.90    4.30
  14  -1   2   34.60    4.10
 -14   2  -2    9.30    3.00
  14   2   2   12.60    2.90
 -14  -2   2    7.50    3.00
  14  -2  -2   10.20    3.40
 -14  -2  -2   11.20    3.30
 -14  -2  -2   17.20    3.60
  14   2  -2   12.60    3.00
 -14   2   2   12.00    3.10
  14  -2   2   12.60    3.00
  14   3   2    2.70    2.40
  14  -3  -2    0.80    2.70
 -14   3  -2   -0.50    2.70
 -14  -3   2    1.00    2.70
  14  -3   2    4.30    3.60
 -14  -3  -2   -3.30    2.60
 -14  -3  -2    1.00    3.10
 -14   3   2   -2.00    2.40
  14  -4  -2   60.59    5.60
 -14  -4   2   51.79    6.10
  14   4   2   49.50    3.40
  14   4   2   54.59    3.50
 -14  -4   2   64.49    5.90
 -14   4  -2   58.29    5.40
  14  -4   2   57.19    5.50
 -14  -4  -2   63.49    6.00
 -14  -4  -2   63.09    5.60
 -14  -5   2   -0.90    3.00
  14  -5  -2    2.70    3.20
  14   5   2    4.60    2.00
 -14   5  -2    0.90    3.30
 -14  -5   2   -0.80    3.70
  14   5   2    4.00    2.40
  14  -5   2    3.50    3.00
  14   5  -2    0.80    1.70
 -14  -5  -2    1.80    3.10
 -14   5   2    6.00    3.10
  14   5  -2    1.00    2.10
 -14  -5  -2    6.50    3.30
  14  -6  -2   28.20    4.40
 -14  -6   2   34.20    3.60
 -14   6  -2   25.50    4.10
 -14  -6   2   22.80    4.00
 -14  -6   2   28.60    4.40
  14   6   2   30.20    3.30
 -14   6   2   29.60    4.40
 -14  -6  -2   25.80    4.40
 -14  -6  -2   38.10    3.90
  14   6  -2   27.80    3.50
  14  -6   2   38.10    4.90
 -14  -7   2    2.30    3.90
 -14   7  -2    0.20    3.50
  14   7   2    2.30    2.70
  14  -7  -2   -2.30    3.70
 -14   7  -2    0.80    2.10
 -14  -7   2   -2.70    2.50
 -14  -7  -2    4.60    2.50
  14  -7   2   -3.80    3.50
 -14  -7  -2    3.70    3.90
 -14   7   2   -8.10    3.40
  14   7  -2    0.80    2.40
  14  -8  -2   16.10    4.70
 -14  -8   2   10.00    3.00
 -14   8  -2    7.20    4.30
 -14  -8   2    4.40    4.80
 -14   8  -2   12.00    3.00
  14   8   2   15.60    3.60
 -14  -8  -2   16.60    2.80
  14  -8   2   12.90    4.70
  14   8  -2   15.60    3.30
 -14  -8  -2   15.60    4.80
 -14   8   2   14.30    4.30
 -14   9  -2    4.70    4.60
  14   9   2   -1.90    6.20
 -14  -9   2    4.40    5.40
  14  -9  -2    6.50    4.60
  14   9  -2   -1.40    3.50
 -14   9   2   11.20    4.70
  14  -9   2    3.10    4.70
  15   0   2    2.80    2.80
 -15   0   2    1.40    2.60
 -15   0  -2    4.10    2.90
 -15   1  -2   -1.40    2.90
  15   1   2   -2.10    2.60
  15  -1  -2    0.50    2.70
 -15  -1   2   -6.10    2.70
 -15   1   2    0.40    2.80
 -15  -1  -2   -4.10    2.80
  15   1  -2   -1.30    2.70
  15  -1   2   -2.60    4.20
  15   2   2  106.39    6.30
 -15   2  -2  106.59    6.60
 -15  -2   2  113.99    7.10
  15  -2  -2  104.29    6.90
 -15  -2  -2  111.89    7.10
  15   2  -2  103.89    6.40
  15  -2   2  106.19    6.70
 -15  -3   2    6.50    3.50
  15  -3  -2    3.00    3.10
 -15   3  -2    6.10    3.10
 -15   3   2    1.60    3.00
  15  -3   2    5.10    3.30
 -15  -3  -2   10.70    3.80
 -15   4  -2   11.00    3.80
 -15  -4   2   13.30    3.80
  15  -4  -2   21.50    4.40
  15  -4   2   15.70    4.10
 -15   4   2   18.50    3.90
 -15  -4  -2   20.40    4.30
 -15  -4  -2    5.20    3.40
  15  -5  -2   51.39    6.50
 -15  -5   2   53.09    6.50
  15   5   2   43.70    3.90
 -15   5  -2   52.39    6.20
 -15   5   2   52.99    5.80
 -15  -5  -2   54.89    6.10
  15  -5   2   49.80    6.40
 -15   6  -2    6.80    3.90
 -15  -6   2    0.50    3.80
  15  -6  -2    1.40    4.00
 -15  -6   2    7.90    3.10
  15   6   2    3.70    2.50
  15   6  -2    0.10    2.30
  15  -6   2    0.30    3.90
 -15   6   2    7.60    3.70
 -15  -6  -2    6.50    4.10
 -15  -6  -2    5.90    2.70
  15  -7  -2   18.10    4.80
 -15  -7   2    7.20    4.50
 -15  -7   2   13.50    3.30
 -15   7  -2    8.50    3.90
  15   7   2    9.20    3.10
  15  -7   2   -0.40    4.30
 -15  -7  -2    6.90    3.00
 -15  -7  -2    9.90    4.70
  15   7  -2   10.80    2.90
 -15   7   2    2.10    4.00
  16   0  -2   27.10    4.20
 -16   0   2   33.60    4.80
  16   0   2   23.20    4.30
 -16   0  -2   27.50    4.60
 -16   1  -2   14.00    4.20
  16   1   2    4.50    3.30
  16  -1  -2    1.00    3.30
 -16  -1   2    4.50    4.00
 -16  -1  -2    0.30    3.30
  16   1  -2   -1.00    3.10
 -16   1   2   -0.80    3.10
  16  -1   2    4.80    3.40
  16   2   2    8.40    3.70
 -16   2  -2    5.40    3.70
  16  -2  -2   13.80    3.70
  16  -2   2   15.30    4.10
 -16   2   2    8.70    3.40
 -16  -2  -2   13.60    4.10
 -16   3  -2    6.20    3.90
  16  -3  -2    8.20    3.70
 -16  -3   2   14.50    4.70
 -16   3   2    9.20    3.40
 -16  -3  -2   15.90    4.30
  16  -3   2    4.60    3.80
 -16  -4   2    3.70    4.30
  16  -4  -2   -0.40    3.70
 -16   4  -2    1.90    3.40
 -16   4   2    1.20    3.40
  16  -4   2    0.20    4.00
 -16  -4  -2    3.80    4.30
 -16  -5   2    0.40    4.80
  16  -5  -2   -3.00    4.20
 -16   5  -2    4.80    4.10
 -16   5   2   -1.80    3.60
 -16  -5  -2   -1.00    4.60
  16  -5   2    6.20    4.00
 -16  -6   2    4.50    3.40
  16  -6  -2   -3.30    4.30
 -16  -6   2    2.50    6.50
 -16   6  -2    4.90    4.00
 -16  -6  -2    5.30    5.10
 -16   6   2   13.90    4.20
  16  -6   2   -0.70    4.40
 -16  -6  -2    3.00    3.20
  17   0  -2   59.29    7.10
  17   0   2   66.19    6.80
 -17   0  -2   60.89    7.10
 -17   0   2   59.29    6.90
  17  -1  -2   -3.20    3.60
 -17  -1   2   -1.50    3.90
  17   1   2    2.60    3.70
 -17   1  -2    5.30    3.70
 -17   1   2   -4.60    3.30
 -17  -1  -2    7.30    4.20
  17  -1   2    3.20    3.70
  17   1  -2    4.30    4.00
  17  -2  -2   -1.80    3.80
 -17  -2   2   -1.60    4.10
 -17   2  -2   -0.90    3.70
  17   2   2    0.80    3.80
 -17   2   2    5.80    3.90
  17  -2   2    3.20    3.70
 -17  -2  -2   -0.90    5.60
  17  -3  -2   15.00    4.40
 -17   3  -2   15.20    4.50
 -17  -3   2    8.50    4.40
  17  -3   2   22.70    4.80
 -17   3   2   12.30    4.10
 -17   4  -2   24.70    4.80
 -17  -4   2   33.20    5.30
  17  -4  -2   26.10    5.20
 -17   4   2   26.30    4.70
 -17  -4  -2   32.90    6.30
  17  -4   2   24.50    5.40
   0   0   3    0.10    0.10
   0   0   3    0.30    0.20
   0   0  -3    0.00    0.10
   0   0  -3    0.20    0.10
   0   0   3    0.00    0.10
   0   0   3   -0.10    0.10
   0  -1   3   -0.40    0.30
   0  -1  -3    0.10    0.20
   0  -1   3    0.20    0.20
   0   1  -3    0.30    0.20
   0  -1  -3    0.00    0.10
   0   1  -3    0.30    0.30
   0  -1   3    0.10    0.20
   0   1   3   -0.20    0.10
   0   1   3    0.00    0.20
   0   1  -3   -0.10    0.30
   0   2   3  315.87    6.80
   0  -2   3  320.27    7.30
   0  -2  -3  324.97    6.80
   0  -2   3  314.07    7.20
   0   2   3  321.57    6.90
   0  -2   3  328.77    7.20
   0   2  -3  334.67    7.40
   0  -2  -3  328.77    6.90
   0  -2  -3  316.47    7.30
   0   2  -3  315.67    7.20
   0   2  -3  323.27    7.10
   0   2   3  320.47    7.30
   0  -3  -3    0.10    0.30
   0  -3  -3    0.30    0.40
   0  -3   3    0.10    0.50
   0   3  -3    0.10    0.50
   0   3   3   -0.20    0.30
   0  -3   3    0.40    0.50
   0  -3   3    0.70    0.50
   0  -3  -3   -0.40    0.50
   0   3  -3    0.30    0.80
   0   3   3    0.20    0.40
   0   3  -3    0.00    0.60
   0  -4   3  453.45   10.70
   0  -4   3  463.45   10.70
   0  -4  -3  458.35   10.30
   0  -4   3  468.05   10.30
   0   4   3  454.55   10.40
   0   4  -3  467.05   10.30
   0   4   3  443.56   10.70
   0   4  -3  471.85   10.80
   0   4   3  465.45    9.90
   0  -4  -3  443.86    9.90
   0   4  -3  447.86   10.60
   0  -5   3    0.30    0.90
   0  -5   3   -0.20    0.70
   0  -5  -3    0.10    0.60
   0  -5   3   -0.30    0.70
   0  -5  -3    0.20    0.70
   0  -5  -3    0.20    0.90
   0   5  -3    1.80    0.80
   0   5  -3   -0.50    0.90
   0   5  -3    0.50    0.80
   0   5   3   -0.80    0.60
   0   5   3    0.20    0.80
   0   5   3    0.80    0.90
   0  -6  -3    0.30    0.70
   0   6   3    0.50    0.80
   0   6  -3    4.00    1.30
   0  -6  -3    1.40    0.90
   0   6  -3    0.00    1.00
   0  -6  -3   -1.20    1.00
   0   6  -3   -0.70    0.90
   0   6   3    0.90    1.00
   0   6   3    3.00    1.20
   0  -6   3    1.10    0.90
   0  -6   3    0.30    1.20
   0  -6   3   -0.10    0.80
   0  -7   3    1.10    1.40
   0  -7   3   -0.50    0.90
   0   7   3    0.80    1.00
   0   7  -3   -0.80    1.30
   0   7  -3    0.20    1.10
   0  -7  -3   -1.40    0.80
   0  -7  -3    1.30    1.00
   0   7   3    0.10    1.00
   0  -7   3   -0.50    1.10
   0  -7  -3    1.60    1.40
   0   7  -3    1.40    1.20
   0   7   3   -1.70    1.00
   0  -8  -3    4.80    1.50
   0  -8   3    3.30    1.90
   0   8  -3    7.20    1.70
   0  -8   3    5.10    1.80
   0  -8  -3    0.40    1.60
   0   8  -3    2.60    1.60
   0   8   3    4.00    1.50
   0   8   3    4.00    1.40
   0  -8   3    6.40    1.50
   0  -8  -3    5.50    1.20
   0   8  -3   -0.40    1.50
   0   8   3    3.80    1.60
   0   9  -3    1.60    1.80
   0   9  -3   -0.50    1.70
   0  -9   3   -2.00    2.20
   0   9   3    0.50    1.50
   0  -9  -3    1.20    1.50
   0   9   3    2.80    1.80
   0   9  -3    0.50    2.30
   0  -9  -3   -0.20    1.30
   0  -9   3   -0.30    1.40
   0  -9  -3   -1.20    2.00
   0  -9   3   -1.70    1.40
   0   9   3   -0.90    1.60
   0  10   3   54.09    3.60
   0  10  -3   54.19    4.40
   0  10  -3   46.00    4.30
   0 -10  -3   45.80    5.30
   0 -10   3   49.10    3.60
   0  10  -3   44.00    4.90
   0  10   3   50.39    4.60
   0 -10  -3   48.30    3.20
   0  10   3   53.29    4.40
   0 -10   3   45.80    5.40
   0 -10   3   53.99    4.30
   0 -11  -3    0.80    1.80
   0  11  -3   -3.60    2.10
   0  11   3    4.00    2.60
   0  11  -3   -2.70    2.80
   0  11   3   -2.50    3.10
   0 -11   3    1.30    2.10
   0  11  -3   -0.10    3.30
   0  11   3   -1.60    2.30
   0  12  -3  108.89    6.80
   0  12  -3  126.99    7.10
   0  12   3  120.79    7.10
   0  12  -3  107.89    8.40
   0  12   3  122.79    7.90
   0 -12  -3  114.99    5.20
   0  12   3  111.49    6.20
   0 -12   3  128.39    5.90
   0  13  -3   -7.60    4.30
   0  13   3   -2.50    3.30
   0 -13  -3    5.10    2.80
   0 -13   3    1.60    3.10
   0  13   3    1.50    4.60
   0  13  -3    1.00    3.40
   0  14  -3   15.30    4.50
   0  14   3   13.50    4.40
   0 -14  -3   14.50    3.70
   0 -14   3   17.70    4.00
   1   0  -3   -0.20    0.20
   1   0   3   -0.10    0.10
   1   0  -3   -0.30    0.10
   1   0   3    0.10    0.20
  -1   0  -3    1.10    0.20
  -1   0   3    0.10    0.20
   1   0   3    0.10    0.20
  -1   0   3   -0.20    0.10
  -1  -1   3 1262.87   25.90
   1   1   3 1264.27   25.80
  -1  -1   3 1295.07   25.80
  -1  -1   3 1262.67   25.90
   1  -1  -3 1290.57   25.90
  -1   1  -3 1283.57   25.90
  -1   1  -3 1256.07   25.90
   1  -1   3 1267.47   25.90
   1   1  -3 1315.27   25.80
   1  -1   3 1283.47   25.90
   1   1  -3 1270.57   25.90
  -1   1   3 1304.57   25.90
   1   1  -3 1304.37   25.90
  -1   1   3 1277.37   25.80
  -1  -2   3  159.48    3.90
  -1  -2   3  163.28    4.10
  -1  -2   3  159.78    4.10
  -1   2  -3  163.58    4.00
   1  -2  -3  157.08    4.00
  -1   2  -3  160.58    4.20
   1   2   3  156.28    3.90
  -1   2  -3  160.38    4.00
   1   2   3  157.98    4.20
   1  -2  -3  162.58    3.80
  -1  -2  -3  155.58    4.10
  -1   2   3  162.38    4.00
   1   2  -3  157.78    4.00
   1   2  -3  159.88    3.90
   1  -2   3  159.68    4.00
   1   2  -3  164.18    4.10
   1  -2   3  156.08    4.00
  -1   2   3  160.68    3.80
  -1  -3   3    0.90    0.60
   1  -3  -3    0.40    0.40
   1   3   3    0.20    0.30
   1  -3  -3    0.30    0.50
   1   3   3    0.00    0.50
   1   3   3    0.70    0.60
  -1   3  -3    0.10    0.50
  -1  -3   3    0.10    0.60
  -1  -3   3    0.30    0.40
  -1   3  -3    0.60    0.60
  -1   3  -3    0.40    0.90
  -1  -3  -3    0.40    0.60
  -1   3   3    1.20    0.60
   1  -3   3   -0.50    0.50
  -1   3   3    0.30    0.40
   1   3  -3    1.20    0.70
  -1  -3  -3   -0.10    0.30
   1   3  -3    0.60    0.60
   1   3  -3    0.80    0.50
  -1   3   3    0.30    0.40
   1   4   3  454.75   10.90
  -1   4  -3  454.05   10.60
   1   4   3  469.75    9.70
  -1   4  -3  466.75   10.40
  -1   4  -3  478.25   10.90
   1  -4  -3  461.55   10.70
   1   4   3  467.75   10.50
  -1  -4   3  468.95   10.80
  -1  -4   3  420.06   10.60
  -1  -4   3  457.15   10.70
   1  -4  -3  460.35   10.10
   1   4  -3  464.45   10.80
   1  -4   3  463.55   10.70
  -1   4   3  464.55   10.40
  -1   4   3  446.76   10.70
   1   4  -3  445.26   10.60
   1  -4   3  469.05   10.50
   1  -4   3  455.95   10.70
  -1  -4  -3  458.35   10.80
   1   4  -3  457.95   10.20
  -1  -4  -3  444.76    9.70
  -1   4   3  465.25   10.10
   1  -5  -3  184.48    5.00
  -1  -5   3  181.48    5.60
  -1  -5   3  185.18    5.10
  -1   5  -3  195.68    5.80
  -1   5  -3  188.08    5.60
  -1  -5   3  194.68    5.70
   1  -5  -3  192.28    5.70
   1   5   3  190.98    5.50
  -1   5  -3  194.68    5.30
   1   5   3  192.78    4.60
  -1   5   3  181.28    5.60
   1   5  -3  185.48    5.10
  -1  -5  -3  181.98    4.50
  -1   5   3  188.48    5.00
  -1   5   3  192.58    5.40
  -1  -5  -3  181.38    5.70
   1  -5   3  186.58    5.60
   1  -5   3  195.68    5.70
   1  -5   3  191.58    5.30
   1   5  -3  186.18    5.60
  -1  -6   3   -0.60    0.90
  -1   6  -3    0.50    1.00
  -1   6  -3   -0.90    0.90
   1   6   3   -0.20    0.70
  -1   6  -3    1.20    1.10
   1   6   3   -0.60    0.90
   1  -6  -3    0.30    1.20
   1   6   3   -1.10    1.10
  -1  -6   3   -0.70    0.80
   1  -6  -3   -0.80    0.80
  -1  -6   3   -1.40    1.00
   1   6  -3   -1.20    1.10
   1  -6   3    0.90    1.00
   1   6  -3   -1.10    0.90
  -1  -6  -3   -0.60    0.60
  -1   6   3    0.20    0.80
  -1   6   3   -0.10    0.90
  -1   6   3   -1.40    1.00
  -1  -6  -3    0.30    1.00
   1  -6   3    1.10    1.10
   1   6  -3    0.40    0.90
   1  -6   3    0.30    0.90
   1   7   3    6.10    1.50
  -1  -7   3    7.60    1.80
   1   7   3    7.50    1.20
  -1   7  -3    7.10    1.50
   1   7   3    6.50    1.60
   1  -7  -3    9.70    1.90
  -1  -7   3    9.90    1.80
   1  -7  -3    6.10    1.30
  -1  -7   3    6.90    1.30
  -1   7  -3    5.30    1.50
  -1   7  -3    6.90    1.70
  -1  -7  -3    4.80    1.60
   1   7  -3    5.10    1.40
   1  -7   3    6.10    1.40
   1  -7   3    8.40    1.80
   1  -7   3    9.50    1.70
   1   7  -3    5.50    1.40
  -1   7   3    5.60    1.30
  -1   7   3    7.00    1.70
  -1  -7  -3    7.70    1.10
   1   7  -3    8.10    1.80
  -1   7   3    6.00    1.50
   1   8   3  157.98    5.90
  -1  -8   3  154.48    5.90
  -1   8  -3  157.28    6.20
   1   8   3  150.68    4.60
  -1  -8   3  153.38    5.10
  -1   8  -3  149.29    5.80
  -1   8  -3  158.98    5.50
   1   8   3  148.99    6.00
   1  -8  -3  148.59    4.90
   1  -8  -3  155.38    6.10
  -1  -8   3  149.79    6.20
   1   8  -3  149.09    5.70
  -1   8   3  148.59    5.80
  -1  -8  -3  148.69    4.60
  -1   8   3  159.78    5.80
   1   8  -3  153.98    5.20
   1   8  -3  151.08    6.10
   1  -8   3  152.28    5.30
   1  -8   3  153.98    6.20
  -1   8   3  150.88    5.20
  -1   9  -3   26.30    3.30
   1  -9  -3   21.20    3.00
   1   9   3   19.90    2.80
  -1  -9   3   24.80    3.20
   1  -9  -3   20.80    2.40
   1   9   3   19.20    2.40
  -1  -9   3   18.90    3.20
  -1   9  -3   15.00    2.50
  -1   9  -3   22.70    3.10
  -1  -9   3   22.20    2.50
   1   9   3   28.30    3.30
  -1   9   3   19.20    2.60
   1   9  -3   21.60    2.60
  -1  -9  -3   24.10    2.20
   1  -9   3   20.20    2.40
   1  -9   3   26.20    3.40
  -1  -9  -3   23.40    3.80
   1   9  -3   21.70    3.20
   1   9  -3   21.40    2.70
  -1  -9  -3   22.40    3.20
  -1   9   3   22.30    2.40
  -1   9   3   19.20    2.70
  -1 -10   3   40.60    4.10
   1 -10  -3   51.29    3.30
  -1  10  -3   41.90    4.90
   1  10   3   44.00    4.60
  -1 -10   3   49.99    3.40
  -1  10  -3   46.60    4.30
  -1 -10   3   40.50    5.40
  -1  10  -3   45.90    4.20
   1  10   3   43.00    3.40
   1  10   3   46.30    4.30
   1 -10  -3   46.00    5.30
  -1 -10  -3   46.80    5.20
   1  10  -3   48.80    5.20
   1  10  -3   45.70    4.20
   1 -10   3   34.80    4.30
   1  10  -3   40.50    3.80
  -1 -10  -3   44.60    3.90
  -1 -10  -3   44.80    3.00
  -1  10   3   39.20    4.10
   1 -10   3   44.60    3.60
  -1  10   3   42.50    3.70
  -1  10   3   50.89    4.40
  -1 -11   3   22.40    3.30
  -1  11  -3   22.20    3.60
  -1  11  -3   16.70    3.60
   1  11   3   31.30    4.10
   1  11   3   25.90    2.90
   1  11   3   29.90    3.90
  -1 -11   3   25.10    2.90
  -1  11  -3   27.70    3.70
   1 -11  -3   27.60    2.90
  -1  11   3   18.70    3.40
  -1 -11  -3   25.20    3.10
  -1  11   3   25.10    3.70
  -1 -11  -3   29.90    3.10
   1  11  -3   23.00    3.10
   1  11  -3   25.40    3.60
  -1  11   3   29.30    3.50
   1 -11   3   36.00    3.70
   1 -12  -3   90.79    4.90
  -1  12  -3   73.29    6.70
  -1 -12   3   90.99    6.20
   1  12   3   87.69    7.40
  -1 -12   3   93.89    5.10
  -1  12  -3   81.79    6.10
   1  12   3   96.19    6.60
   1  12   3   77.59    5.20
  -1 -12  -3   87.39    4.40
   1 -12   3   90.69    5.50
  -1  12   3   91.09    7.30
   1  12  -3   84.39    6.20
  -1  12   3   73.19    5.90
   1  12  -3   69.99    5.90
  -1  12   3   94.19    6.40
   1  12  -3   71.79    8.10
  -1 -13   3   67.49    5.30
   1  13   3   68.89    6.70
  -1  13  -3   70.59    6.60
   1 -13  -3   66.19    5.10
   1  13  -3   60.49    7.10
  -1  13   3   55.99    6.30
  -1  13   3   62.49    6.50
   1 -13   3   67.59    5.50
  -1 -13  -3   71.69    4.70
   1  13  -3   75.19    6.80
  -1 -14   3   -1.60    3.60
  -1  14  -3    7.90    4.20
   1 -14  -3    3.70    3.60
   1  14   3   16.40    4.50
  -1 -14  -3    3.20    3.30
   1 -14   3    4.50    3.90
  -1  14   3   10.80    4.60
   1  14  -3    1.00    4.20
   2   0   3    0.10    0.30
  -2   0   3    0.10    0.40
  -2   0   3    0.10    0.30
  -2   0   3    0.20    0.20
  -2   0  -3    0.10    0.30
   2   0   3    0.00    0.30
   2   0  -3   -0.50    0.30
  -2   0  -3   -0.10    0.30
   2   0  -3    0.10    0.20
   2   0  -3    0.50    0.40
   2   0   3   -0.60    0.30
  -2   0  -3    0.30    0.40
  -2   1  -3   84.29    2.50
  -2  -1   3   82.19    2.40
  -2   1  -3   80.39    2.20
  -2   1  -3   83.19    2.40
   2  -1  -3   82.59    2.40
   2   1   3   80.99    2.40
   2   1   3   80.19    2.00
  -2  -1   3   84.89    2.20
  -2   1   3   84.49    2.40
   2  -1   3   81.99    2.40
   2   1  -3   83.19    2.30
   2  -1   3   81.19    2.30
   2   1  -3   82.29    2.10
   2  -1   3   85.69    2.50
  -2  -1  -3   81.19    2.00
  -2   1   3   83.79    2.10
  -2   1   3   91.39    2.10
   2  -2  -3   90.99    2.60
  -2   2  -3   94.69    2.80
  -2  -2   3   93.29    2.70
   2   2   3   93.59    2.90
   2   2   3   94.79    2.80
   2  -2  -3   91.39    2.70
  -2  -2   3   95.09    2.70
  -2   2  -3   91.89    2.70
  -2  -2   3   97.49    2.90
  -2   2   3   92.29    2.60
   2  -2   3   94.79    2.90
   2   2  -3   95.59    2.70
   2   2  -3   93.89    2.80
   2   2  -3   93.89    2.70
   2  -2   3   94.39    2.70
  -2   2   3   94.29    2.70
  -2   3  -3   -0.70    0.40
  -2  -3   3   -0.10    0.50
   2  -3  -3    1.00    0.70
   2  -3  -3   -0.30    0.50
  -2  -3   3    0.50    0.60
  -2   3  -3    0.90    0.60
  -2  -3   3   -0.80    0.40
   2   3   3   -0.20    0.60
   2   3   3    0.10    0.50
   2   3  -3   -0.20    0.50
  -2   3   3    0.00    0.50
   2   3  -3    0.60    0.50
  -2  -3  -3   -0.30    0.60
   2   3  -3    0.00    0.60
   2  -3   3   -0.40    0.50
  -2  -3  -3    0.10    0.20
   2  -3   3   -0.40    0.50
  -2  -3  -3    0.20    0.40
  -2   3   3   -0.30    0.50
  -2  -4   3    8.30    1.10
  -2   4  -3    7.10    1.10
   2   4   3    8.70    0.60
   2  -4  -3    7.30    1.00
  -2   4  -3    8.40    1.20
  -2  -4   3    9.50    1.30
   2  -4  -3    8.90    1.30
  -2   4  -3    7.20    1.10
  -2  -4   3    7.00    1.10
   2   4   3    7.60    1.20
   2   4   3    8.20    1.20
  -2   4   3    6.50    1.00
  -2   4   3    8.20    1.00
  -2   4   3    8.00    1.00
   2  -4   3    8.30    1.10
  -2  -4  -3    7.70    0.60
   2   4  -3    6.30    1.00
   2   4  -3    7.40    1.10
   2   4  -3    8.90    1.00
   2  -4   3    7.50    1.10
  -2  -4  -3    6.10    1.10
   2   5   3    7.40    1.40
   2   5   3    9.40    0.80
  -2  -5   3   10.60    1.50
  -2   5  -3    6.40    1.10
  -2  -5   3    8.30    1.10
  -2   5  -3    8.00    1.30
  -2   5  -3    9.30    1.40
  -2  -5   3    9.50    1.50
   2   5   3    9.50    1.40
   2  -5  -3    9.80    1.50
   2  -5  -3    6.80    1.10
  -2   5   3    9.40    1.40
   2  -5   3    8.50    1.30
   2   5  -3    6.20    1.20
  -2   5   3    8.30    1.20
  -2  -5  -3    7.20    0.80
   2   5  -3    6.50    1.30
  -2   5   3    8.40    1.10
   2   5  -3    8.70    1.20
   2  -5   3    7.90    1.40
  -2   6  -3    1.30    1.20
  -2   6  -3    0.40    1.10
  -2  -6   3    0.60    0.80
  -2  -6   3    0.30    1.00
   2   6   3    0.70    1.10
   2  -6  -3   -1.10    1.00
  -2  -6   3   -0.20    1.20
   2   6   3    0.20    0.60
   2   6   3    0.90    1.10
  -2   6  -3   -0.70    1.00
   2  -6  -3    0.00    0.90
  -2   6   3   -0.10    0.90
  -2   6   3    0.80    1.00
   2  -6   3   -0.70    0.90
   2   6  -3   -1.50    0.90
   2  -6   3   -0.50    1.00
   2   6  -3   -0.80    1.20
   2   6  -3   -0.60    0.90
  -2  -6  -3    1.30    1.20
  -2  -6  -3    0.70    0.60
  -2  -6  -3    0.50    0.80
  -2   6   3   -0.70    0.90
   2   7   3   11.10    1.30
  -2   7  -3    8.90    1.70
   2   7   3    5.00    1.50
  -2   7  -3    9.60    1.70
   2  -7  -3    8.20    1.90
   2   7   3    9.20    1.90
   2  -7  -3    5.80    1.30
  -2  -7   3    8.80    1.90
  -2  -7   3    8.50    1.30
  -2  -7   3    7.90    1.50
  -2   7  -3    6.20    1.70
  -2  -7  -3    7.60    1.70
   2  -7   3    6.90    1.50
  -2   7   3    8.00    1.50
   2  -7   3    7.60    1.80
   2   7  -3    7.80    1.40
   2   7  -3    5.20    1.40
  -2   7   3    5.90    1.50
   2   7  -3    7.50    2.00
  -2   7   3    8.10    1.70
   2   8   3   58.99    2.60
  -2  -8   3   51.09    4.10
   2   8   3   58.29    3.80
   2  -8  -3   55.89    4.00
  -2   8  -3   58.09    3.60
  -2   8  -3   63.69    3.80
  -2  -8   3   60.49    3.10
   2  -8  -3   66.49    3.30
  -2   8  -3   61.79    4.00
   2   8   3   60.79    3.90
  -2  -8   3   65.09    3.90
  -2   8   3   59.29    3.30
   2   8  -3   59.69    3.80
  -2   8   3   62.79    3.70
   2   8  -3   61.69    4.20
   2  -8   3   62.19    3.50
  -2  -8  -3   58.99    2.50
   2   8  -3   60.99    3.20
  -2  -8  -3   58.79    4.10
  -2   8   3   56.39    3.60
   2  -8   3   61.89    4.20
  -2  -9   3    5.50    2.40
   2   9   3    6.00    1.50
   2  -9  -3    4.70    2.50
  -2   9  -3    7.00    2.50
   2   9   3    3.30    1.90
  -2  -9   3    5.00    1.60
   2   9   3    3.70    2.30
  -2  -9   3    5.70    1.80
  -2   9  -3    5.30    2.20
  -2   9  -3    2.40    1.80
   2  -9  -3    5.40    1.60
  -2  -9  -3    2.70    2.10
   2   9  -3    1.10    1.70
  -2  -9  -3    4.50    1.40
   2  -9   3    8.20    2.70
  -2   9   3    1.80    1.80
  -2   9   3    3.30    1.90
   2   9  -3    6.10    2.40
   2  -9   3    3.70    1.80
  -2   9   3    5.70    2.00
   2   9  -3    5.30    1.80
   2  10   3   10.20    2.70
  -2  10  -3    9.30    2.80
   2  10   3   11.70    2.70
  -2 -10   3   10.90    2.00
  -2  10  -3    9.90    2.90
   2  10   3   11.50    1.90
   2 -10  -3    4.40    2.90
   2 -10  -3    9.60    2.10
  -2  10  -3   10.00    2.50
  -2 -10   3    8.80    2.70
   2 -10   3    7.00    3.30
  -2  10   3   10.50    2.70
  -2  10   3   10.20    2.50
  -2  10   3   11.10    2.60
   2  10  -3    5.40    2.30
   2  10  -3   11.10    2.60
  -2 -10  -3   10.60    1.80
   2 -10   3   12.20    2.60
   2  10  -3    1.90    2.90
  -2  11  -3   35.40    4.10
   2  11   3   31.70    3.90
   2  11   3   28.40    3.40
  -2 -11   3   40.40    3.60
  -2 -11   3   39.70    4.70
  -2  11  -3   30.10    4.20
   2 -11  -3   34.90    3.70
  -2  11  -3   34.60    4.00
   2  11   3   35.10    4.20
  -2 -11  -3   41.70    3.10
  -2  11   3   37.30    4.50
   2  11  -3   36.30    4.60
  -2  11   3   42.50    4.70
   2 -11   3   30.80    3.30
  -2  11   3   40.40    5.10
   2  11  -3   34.90    4.30
   2  11  -3   33.60    4.70
  -2 -12   3    2.90    2.30
   2 -12  -3   -0.20    2.50
  -2  12  -3   -2.00    2.80
  -2  12  -3   -0.80    3.90
   2  12   3    2.80    4.40
  -2 -12   3    0.00    2.70
   2  12   3   -2.60    2.50
  -2  12  -3    3.00    4.60
   2  12   3    2.00    3.00
   2  12  -3    3.50    4.60
  -2  12   3   -4.80    3.60
  -2 -12  -3    2.00    2.70
  -2  12   3    3.90    3.00
  -2 -12  -3    1.40    2.00
   2  12  -3   -7.10    2.70
   2  12  -3    2.70    3.60
  -2  12   3   -5.00    3.40
   2 -12   3    3.80    2.90
   2 -13  -3   -2.10    3.10
   2  13   3    1.40    3.70
  -2 -13   3    7.80    3.70
  -2 -13   3   -0.60    2.70
  -2  13  -3    8.30    3.70
  -2  13   3    4.40    4.50
  -2 -13  -3    9.40    2.50
   2 -13   3    2.80    3.40
   2  13  -3    0.40    4.20
  -2  13   3    3.50    3.50
   2  13  -3    5.70    3.60
   2  14   3   -4.80    4.10
  -2  14  -3    4.90    4.20
   2 -14  -3    6.20    3.80
  -2 -14   3    2.90    3.70
   2  14  -3    3.80    4.50
  -2  14   3   -3.50    4.00
  -2 -14  -3    6.60    3.20
   2 -14   3    8.30    4.20
  -3   0  -3   -0.60    0.40
   3   0   3    0.10    0.50
   3   0  -3   -0.20    0.40
   3   0   3   -0.50    0.40
  -3   0   3    0.10    0.50
  -3   0  -3    0.00    0.50
  -3   0  -3   -0.70    0.40
  -3   0   3    0.00    0.40
   3   0  -3    0.30    0.50
  -3  -1   3  498.35   10.30
  -3  -1   3  495.55   10.70
   3   1   3  490.15   10.50
   3  -1  -3  488.65   10.40
  -3   1  -3  503.65   10.90
  -3  -1   3  493.55   10.70
   3   1   3  492.35   10.30
  -3   1  -3  500.05   10.50
   3  -1  -3  487.05   10.80
   3   1   3  492.65   10.80
  -3   1  -3  482.45   10.70
  -3   1   3  490.95   10.80
  -3  -1  -3  496.45   10.30
   3  -1   3  497.05   10.40
   3  -1   3  490.15   10.80
  -3   1   3  490.25   10.50
   3   1  -3  489.75   10.70
  -3  -1  -3  485.75   10.80
   3   1  -3  498.95   10.20
   3  -1   3  493.95   10.80
   3  -2  -3   46.50    2.00
  -3   2  -3   49.70    1.80
   3  -2  -3   46.90    1.60
  -3  -2   3   44.70    2.00
  -3   2  -3   47.30    2.00
   3   2   3   46.10    1.90
   3   2   3   44.50    1.90
  -3  -2   3   49.30    1.80
  -3   2  -3   45.50    2.00
   3   2   3   46.90    1.40
  -3  -2   3   47.60    1.80
  -3  -2  -3   45.50    1.30
   3   2  -3   49.00    1.70
   3   2  -3   45.40    1.90
   3  -2   3   48.30    1.80
  -3   2   3   45.50    1.90
   3  -2   3   45.10    2.00
  -3  -2  -3   45.80    1.90
  -3   2   3   46.50    1.60
   3   3   3    4.30    0.90
  -3  -3   3    4.50    0.70
  -3  -3   3    3.10    0.80
   3   3   3    3.40    0.90
  -3   3  -3    4.20    0.70
   3  -3  -3    4.00    0.70
   3  -3  -3    4.70    0.90
  -3   3  -3    3.10    0.80
  -3  -3   3    4.10    0.80
  -3  -3  -3    3.40    0.70
  -3  -3  -3    2.80    0.80
   3  -3   3    3.60    0.90
  -3   3   3    4.00    0.90
  -3   3   3    3.50    0.70
   3  -3   3    3.30    0.70
   3   3  -3    3.60    0.90
   3   3  -3    2.80    0.70
   3  -4  -3   89.09    3.20
  -3   4  -3   90.29    3.20
  -3  -4   3   93.19    3.50
   3  -4  -3   93.99    3.20
  -3  -4   3   95.09    3.00
   3   4   3   94.69    3.40
  -3   4  -3   94.59    3.40
   3   4   3   89.79    3.50
  -3  -4   3  100.69    3.50
   3  -4   3   90.59    3.30
   3   4  -3   92.19    3.00
  -3  -4  -3   93.29    2.30
  -3  -4  -3   91.49    3.30
  -3   4   3   92.89    3.30
   3   4  -3   91.19    3.50
   3   4  -3   87.39    3.20
   3  -4   3   90.99    3.40
  -3   4   3   95.89    3.20
  -3  -4  -3   88.59    3.40
  -3   5  -3   87.29    3.70
  -3  -5   3   87.99    3.70
  -3  -5   3   88.29    3.00
  -3   5  -3   88.29    3.40
   3  -5  -3   85.39    3.30
   3   5   3   87.29    3.60
   3  -5  -3   88.59    3.50
   3   5   3   87.59    3.60
   3   5  -3   85.69    3.50
   3  -5   3   91.99    3.60
  -3   5   3   87.19    3.30
  -3  -5  -3   88.59    2.30
  -3  -5  -3   87.89    3.40
  -3   5   3   88.69    3.40
  -3  -5  -3   91.69    3.90
   3   5  -3   89.19    3.10
   3  -5   3   86.09    3.50
  -3   5   3   88.39    3.30
   3  -6  -3   14.20    2.00
   3  -6  -3   15.90    1.80
  -3   6  -3   15.00    1.80
   3   6   3   17.10    2.20
  -3   6  -3   18.80    2.20
   3   6   3   15.40    1.10
   3   6   3   13.50    1.90
  -3   6  -3   15.00    1.90
  -3  -6   3   16.20    2.00
  -3  -6   3   14.40    1.50
  -3   6   3   16.20    2.00
   3  -6   3   16.00    2.00
  -3  -6  -3   15.40    2.00
   3  -6   3   14.10    1.70
  -3   6   3   13.10    1.70
  -3  -6  -3   16.70    2.00
  -3   6   3   15.90    2.10
   3   6  -3   16.10    2.00
  -3  -6  -3   16.50    1.10
   3   6  -3   18.60    2.20
   3   6  -3   16.00    1.80
   3   7   3   13.50    1.40
  -3  -7   3   16.10    2.20
   3  -7  -3   11.90    2.00
  -3  -7   3   14.30    1.60
  -3   7  -3   16.00    2.10
  -3   7  -3   18.40    2.50
   3   7   3   13.10    2.00
  -3   7  -3   15.70    2.00
   3   7   3   14.20    1.90
   3  -7  -3   13.00    1.80
  -3  -7   3   14.80    2.70
   3   7  -3   13.90    1.90
  -3   7   3   18.20    2.10
   3  -7   3   14.00    2.00
  -3   7   3   13.80    1.90
   3   7  -3   18.80    2.60
  -3   7   3   14.70    2.00
   3  -7   3   16.50    2.30
  -3  -7  -3   17.30    2.50
   3   7  -3   16.90    2.00
  -3  -7  -3   12.50    1.90
  -3  -7  -3   14.70    1.30
  -3   8  -3   68.79    4.40
  -3   8  -3   77.59    4.10
   3   8   3   76.49    4.40
  -3  -8   3   74.59    4.40
  -3   8  -3   79.19    4.30
  -3  -8   3   77.89    3.30
   3  -8  -3   70.89    3.60
   3   8   3   74.99    4.30
   3  -8  -3   75.09    4.50
   3   8   3   71.59    2.80
  -3  -8   3   74.09    4.60
  -3  -8  -3   76.09    4.50
   3   8  -3   79.49    4.20
   3   8  -3   72.49    4.60
  -3   8   3   80.79    4.10
  -3   8   3   73.39    4.20
  -3   8   3   76.79    4.20
   3  -8   3   78.69    4.60
   3   8  -3   77.99    3.60
   3  -8   3   71.39    3.90
  -3  -8  -3   70.29    2.70
  -3  -8  -3   75.99    4.10
   3  -9  -3   15.30    2.90
  -3   9  -3   17.00    2.70
  -3   9  -3   17.50    2.90
  -3   9  -3   19.70    3.20
  -3  -9   3   20.70    2.80
   3  -9  -3   17.70    2.30
   3   9   3   18.30    2.80
   3   9   3   19.50    2.10
  -3  -9   3   17.20    3.00
  -3  -9   3   22.50    2.40
   3   9   3   20.60    2.90
   3   9  -3   17.90    2.70
  -3  -9  -3   20.20    2.50
  -3  -9  -3   18.80    1.90
  -3   9   3   19.20    2.60
  -3  -9  -3   23.90    3.50
   3  -9   3   19.00    3.10
  -3   9   3   20.00    2.70
   3  -9   3   17.30    2.50
  -3   9   3   23.80    3.10
   3   9  -3   26.40    2.80
   3   9  -3   23.30    3.40
  -3  10  -3    1.00    2.60
   3 -10  -3   -5.40    2.70
  -3  10  -3    0.80    2.70
  -3 -10   3    0.10    1.60
  -3 -10   3   -2.50    1.90
   3  10   3   -1.00    1.90
   3  10   3   -0.50    1.60
  -3  10  -3   -1.60    1.90
   3 -10  -3    2.60    1.90
   3  10   3    3.40    3.00
  -3  10   3    0.60    2.40
  -3  10   3    2.60    2.20
   3  10  -3    4.00    3.20
  -3 -10  -3   -1.70    1.90
  -3 -10  -3    0.50    1.30
  -3  10   3   -0.20    2.40
   3 -10   3   -0.30    2.00
   3  10  -3   -0.50    2.20
   3 -10   3   -2.80    3.10
   3  10  -3    1.90    2.00
  -3 -11   3   27.00    3.40
   3 -11  -3   38.10    4.00
   3  11   3   27.50    2.70
  -3  11  -3   31.20    3.80
  -3  11  -3   26.40    4.10
  -3  11  -3   38.70    5.00
  -3 -11   3   37.60    3.50
   3  11   3   32.90    4.80
   3  11   3   32.70    4.20
  -3  11   3   28.20    3.90
  -3 -11  -3   36.20    2.70
  -3  11   3   26.50    3.80
   3 -11   3   31.10    3.60
   3  11  -3   35.50    4.80
   3  11  -3   30.10    3.90
   3  11  -3   28.70    3.40
  -3  11   3   21.90    3.70
   3  12   3   -3.10    3.00
   3  12   3   -1.50    4.50
  -3 -12   3   -2.20    2.30
  -3  12  -3    3.90    3.20
   3  12   3   -2.50    2.40
   3 -12  -3   -2.70    2.60
  -3  12  -3   -1.50    4.30
  -3 -12   3    4.80    3.40
   3  12  -3    1.00    3.30
   3 -12   3    2.10    2.90
   3  12  -3   -0.80    3.00
  -3  12   3    2.00    3.80
  -3 -12  -3    0.30    1.90
  -3  12   3    1.50    3.00
  -3  12   3   -6.80    3.80
   3  12  -3   12.00    5.10
   3  13   3   46.50    5.70
   3 -13  -3   61.79    5.50
  -3 -13   3   59.59    7.50
  -3 -13   3   53.59    4.70
  -3  13  -3   61.59    6.40
  -3  13   3   54.49    5.70
   3 -13   3   47.80    5.70
   3  13  -3   52.29    6.30
  -3 -13  -3   52.09    3.90
   3 -14  -3   -1.70    4.00
   3  14   3    8.20    4.70
  -3  14  -3    0.80    4.40
  -3 -14   3   -0.60    3.30
  -3  14   3    4.50    4.30
   3  14  -3   -2.70    4.50
   3 -14   3    1.90    4.00
   4   0   3    0.20    0.60
  -4   0   3    0.20    0.50
  -4   0  -3    0.10    0.50
   4   0  -3   -0.30    0.60
  -4   0  -3    1.10    0.60
   4   0   3    0.10    0.50
  -4   0   3   -0.20    0.60
  -4   0  -3   -0.30    0.30
   4  -1  -3    1.40    0.70
  -4   1  -3    1.70    0.50
  -4  -1   3    2.90    0.50
  -4  -1   3    1.70    0.70
   4   1   3    1.60    0.70
   4   1   3    2.10    0.50
   4   1   3    1.90    0.60
  -4  -1   3    2.70    0.70
  -4   1  -3    1.30    0.60
  -4   1  -3    2.60    0.80
   4  -1  -3    2.30    0.60
  -4   1   3    1.30    0.60
  -4  -1  -3    2.30    0.50
  -4  -1  -3    2.50    0.70
   4   1  -3    2.20    0.40
   4   1  -3    2.20    0.80
  -4   1   3    1.80    0.70
   4  -1   3    1.70    0.70
   4   1  -3    2.10    0.70
   4  -1   3    1.90    0.50
   4  -1   3    2.40    0.60
  -4  -2   3    0.50    0.60
  -4   2  -3   -0.30    0.40
  -4   2  -3   -0.20    0.60
   4  -2  -3   -0.30    0.40
   4   2   3   -0.20    0.70
   4  -2  -3    0.20    0.60
   4   2   3   -0.30    0.70
   4   2   3    0.60    0.40
  -4  -2   3    0.40    0.50
  -4  -2   3   -0.10    0.70
  -4   2   3    0.70    0.70
  -4   2   3   -0.40    0.50
   4   2  -3   -0.70    0.70
  -4   2   3    0.00    0.40
  -4  -2  -3    0.30    0.40
   4  -2   3    0.20    0.50
   4  -2   3   -0.70    0.60
  -4  -2  -3   -0.30    0.60
   4   2  -3    0.10    0.40
  -4  -3   3   17.70    1.60
  -4  -3   3   18.40    1.30
  -4   3  -3   20.00    1.40
  -4   3  -3   15.60    1.60
  -4   3  -3   19.20    1.70
  -4  -3   3   17.00    1.40
   4   3   3   19.30    1.60
   4  -3  -3   19.60    1.60
   4   3   3   18.50    1.70
   4  -3  -3   18.30    1.30
  -4  -3  -3   18.20    1.60
  -4   3   3   19.00    1.30
  -4   3   3   19.20    1.70
  -4  -3  -3   18.80    1.00
   4   3  -3   17.00    1.60
   4  -3   3   17.60    1.60
   4  -3   3   17.90    1.40
   4   3  -3   17.90    1.40
  -4   4  -3   53.99    3.10
  -4  -4   3   55.79    2.60
  -4   4  -3   52.49    2.40
   4  -4  -3   55.39    2.40
  -4  -4   3   53.69    2.30
   4   4   3   55.19    2.70
   4   4   3   55.49    2.80
  -4  -4   3   57.69    2.80
   4  -4  -3   57.29    2.60
   4  -4   3   58.39    2.70
   4   4  -3   57.49    2.90
   4  -4   3   58.09    2.60
  -4   4   3   58.39    2.40
  -4  -4  -3   57.29    2.70
  -4  -4  -3   54.49    2.70
  -4  -4  -3   54.89    1.70
  -4   4   3   58.79    2.70
  -4  -4  -3   57.89    1.70
   4   4  -3   53.59    2.50
   4   5   3    0.00    1.10
  -4  -5   3    0.40    0.70
   4   5   3   -0.80    0.90
   4  -5  -3   -0.60    0.90
   4  -5  -3    0.70    0.90
  -4   5  -3    0.70    1.00
  -4  -5   3    0.40    0.90
  -4   5  -3    0.40    0.90
   4  -5   3   -0.90    0.80
   4  -5   3   -1.70    0.90
  -4   5   3   -1.10    1.00
   4   5  -3    0.30    1.00
  -4  -5  -3   -0.20    0.50
  -4  -5  -3   -0.60    0.90
  -4  -5  -3    0.90    0.50
  -4  -5  -3    0.20    1.00
   4   5  -3    0.00    1.10
  -4   5   3    0.00    0.90
   4   6   3   20.70    2.40
  -4  -6   3   22.50    1.80
  -4  -6   3   24.70    2.50
  -4   6  -3   24.00    2.40
  -4  -6   3   20.40    2.40
   4  -6  -3   24.30    2.30
  -4   6  -3   22.80    2.20
  -4   6  -3   21.40    2.50
   4  -6  -3   26.00    2.40
   4   6   3   22.70    2.30
  -4  -6  -3   23.00    1.30
  -4  -6  -3   23.10    2.30
   4  -6   3   24.80    2.40
   4  -6   3   19.50    2.40
  -4   6   3   22.30    2.20
   4   6  -3   25.70    2.80
  -4   6   3   24.10    2.20
  -4   6   3   23.80    2.40
  -4  -6  -3   24.70    2.60
   4   6  -3   20.60    2.20
   4   7   3   36.90    3.20
  -4   7  -3   31.10    3.20
   4  -7  -3   33.20    2.70
  -4   7  -3   34.30    2.80
   4   7   3   38.50    3.10
  -4  -7   3   38.00    3.20
   4  -7  -3   39.70    3.10
  -4   7  -3   32.70    3.10
  -4  -7   3   32.30    2.20
  -4  -7   3   42.00    3.40
   4  -7   3   38.10    2.90
   4   7  -3   35.00    2.90
  -4  -7  -3   37.10    2.90
  -4   7   3   32.90    3.00
  -4   7   3   35.70    3.00
   4   7  -3   38.20    3.40
  -4  -7  -3   33.90    3.20
  -4  -7  -3   35.60    1.70
  -4   7   3   37.70    2.80
   4  -7   3   32.80    3.10
   4   7  -3   38.60    2.50
   4   8   3  125.79    5.70
  -4   8  -3  132.89    5.50
  -4  -8   3  137.39    5.90
  -4  -8   3  135.09    4.60
  -4  -8   3  130.79    6.00
   4  -8  -3  131.29    5.70
  -4   8  -3  140.49    6.10
   4  -8  -3  133.29    5.10
   4   8   3  134.99    5.80
  -4   8  -3  139.29    5.50
  -4  -8  -3  132.09    5.50
   4   8  -3  144.49    6.20
  -4  -8  -3  138.09    6.00
   4  -8   3  130.89    5.40
  -4  -8  -3  117.59    4.40
  -4   8   3  129.39    5.40
  -4   8   3  132.39    5.60
   4   8  -3  137.49    5.60
   4  -8   3  135.99    5.90
  -4   8   3  138.69    5.40
   4   8  -3  111.69    5.20
  -4   9  -3    3.70    2.50
   4  -9  -3    1.60    2.30
  -4  -9   3    5.00    2.40
  -4  -9   3    2.40    1.40
  -4  -9   3    3.70    2.20
   4   9   3    1.60    2.30
  -4   9  -3    1.50    2.40
   4   9   3    5.00    2.00
   4  -9  -3    0.90    1.80
  -4   9  -3    1.60    1.80
   4   9  -3    2.30    1.90
  -4   9   3    6.10    2.40
   4  -9   3    2.10    2.00
  -4  -9  -3    3.00    2.00
   4   9  -3    0.50    1.80
  -4  -9  -3    2.20    1.10
  -4  -9  -3    4.80    2.60
  -4   9   3    2.50    2.20
   4  -9   3    4.90    2.50
   4   9  -3    7.00    2.60
  -4   9   3    3.50    1.90
  -4 -10   3   13.10    2.90
  -4  10  -3    3.30    2.70
   4  10   3   15.80    3.60
  -4 -10   3   12.60    2.00
   4 -10  -3   16.20    2.60
   4  10   3   13.40    2.90
  -4  10  -3    8.90    3.40
  -4  10  -3   11.40    2.60
   4 -10  -3    7.80    3.10
   4  10  -3   13.10    2.80
   4 -10   3   14.40    3.60
   4  10  -3    8.10    2.50
  -4 -10  -3   12.40    1.60
   4  10  -3   16.40    3.90
  -4  10   3   12.30    3.00
   4 -10   3   10.50    2.60
  -4 -10  -3   16.00    2.90
  -4  10   3   14.90    2.90
  -4  10   3   12.00    2.60
   4  11   3    2.30    2.70
  -4  11  -3    1.20    2.50
  -4  11  -3    4.80    3.50
  -4 -11   3    1.20    2.70
  -4 -11   3    0.50    1.90
   4  11   3    0.30    3.50
   4 -11  -3    1.60    2.50
  -4  11   3   -0.70    2.50
   4  11  -3    1.60    4.10
  -4 -11  -3    1.70    1.50
  -4  11   3   -1.60    2.80
   4  11  -3   -3.10    2.50
  -4 -11  -3    0.50    2.50
   4  11  -3    0.30    2.60
  -4  11   3   -2.30    3.30
   4 -11   3    4.40    2.60
   4  12   3   -0.60    3.10
  -4  12  -3   -2.40    4.20
  -4 -12   3    1.20    2.30
  -4 -12   3   -1.20    2.90
   4  12   3   -1.80    4.30
  -4  12  -3   -0.50    2.90
   4 -12  -3   -1.90    2.80
  -4 -12  -3   -1.40    1.80
  -4 -12  -3   -3.90    2.80
   4 -12   3   -0.50    3.10
  -4  12   3    2.70    3.20
  -4  12   3   -7.20    3.40
   4  12  -3   -0.70    3.30
   4  12  -3   -5.00    4.90
   4  12  -3   -3.90    2.90
  -4 -13   3   16.90    4.40
  -4 -13   3   16.20    3.20
   4 -13  -3   19.20    3.90
   4  13   3   16.90    4.50
  -4  13  -3   12.60    4.00
   4 -13   3   17.10    4.10
   4  13  -3   20.90    4.80
  -4  13   3   26.40    4.40
  -4 -13  -3   16.40    2.50
   4 -14  -3   -5.10    4.10
  -4  14  -3   -0.30    4.10
   4  14   3    1.20    4.50
  -4 -14   3   -2.90    3.50
   4  14  -3   -4.60    4.50
   4 -14   3    4.20    4.40
  -4  14   3   -4.70    4.00
   5   0   3    0.30    0.70
  -5   0  -3    1.00    0.70
   5   0   3    0.80    0.50
  -5   0  -3   -0.40    0.60
  -5   0  -3   -0.10    0.40
  -5   0   3   -0.30    0.60
   5   0  -3    0.80    0.60
   5   0  -3   -0.60    0.70
   5   0   3    0.30    0.60
  -5   0   3    0.80    0.70
   5   1   3  678.93   14.80
  -5   1  -3  673.33   14.70
  -5  -1   3  662.43   14.70
   5   1   3  674.53   14.10
   5  -1  -3  671.43   14.40
   5  -1  -3  670.33   14.80
  -5   1  -3  672.23   14.00
  -5  -1   3  684.63   14.70
   5   1   3  585.94   14.70
   5   1  -3  668.13   14.60
   5  -1   3  677.63   14.00
   5  -1   3  676.93   14.70
  -5  -1  -3  664.13   14.80
  -5  -1  -3  667.13   14.30
   5  -1   3  639.14   14.70
   5   1  -3  680.43   14.70
  -5   1   3  676.03   14.50
  -5   1   3  675.13   14.80
  -5   2  -3    0.90    0.80
  -5   2  -3    0.20    0.50
  -5  -2   3    0.20    0.70
  -5  -2   3    0.10    0.50
   5  -2  -3    0.40    0.80
   5   2   3    0.70    0.60
   5   2   3    1.00    0.90
   5   2   3    1.30    0.70
  -5   2  -3    1.80    1.20
  -5  -2   3    0.20    0.70
  -5   2   3    0.10    0.40
  -5   2   3    0.60    0.80
   5   2  -3    0.50    0.50
  -5   2   3    0.30    0.60
  -5  -2  -3   -0.10    0.80
   5  -2   3   -0.50    0.70
   5  -2   3   -0.50    0.50
  -5  -2  -3   -0.20    0.50
   5   2  -3    1.00    0.80
   5   3   3   12.10    1.50
   5   3   3   13.90    1.70
   5  -3  -3   14.10    1.60
  -5  -3   3   12.30    1.40
   5  -3  -3   12.40    1.20
  -5  -3   3   11.30    1.30
  -5   3  -3   11.00    1.60
  -5  -3   3   15.30    2.00
  -5   3  -3   13.20    1.70
  -5   3  -3   12.80    1.30
  -5  -3  -3   11.40    1.40
  -5   3   3   14.60    1.50
   5   3  -3   15.00    1.60
  -5   3   3   13.70    1.70
   5  -3   3   12.90    1.30
  -5  -3  -3   11.10    1.00
  -5   3   3   11.50    1.10
   5   3  -3   11.20    1.30
   5  -3   3    8.70    1.30
  -5   4  -3  445.06   11.00
   5  -4  -3  438.86   10.20
  -5  -4   3  450.35   10.20
  -5  -4   3  443.46   10.20
   5  -4  -3  433.56   10.80
   5   4   3  426.56   10.80
   5   4   3  436.26   10.80
  -5   4  -3  442.56   10.30
  -5  -4   3  432.36   10.50
  -5   4  -3  433.06   10.80
  -5  -4   3  447.96   11.10
  -5  -4  -3  441.16    9.50
   5   4  -3  434.36   10.40
  -5  -4  -3  449.26   11.00
  -5   4   3  451.25   10.80
  -5  -4  -3  444.46    9.50
   5   4  -3  443.36   10.90
  -5   4   3  440.46   10.10
   5  -4   3  438.76   10.90
   5  -4   3  445.96   10.40
  -5  -5   3   88.29    4.00
   5  -5  -3   96.79    3.60
   5  -5  -3   90.29    3.80
  -5  -5   3   91.69    3.20
   5   5   3   88.09    3.90
  -5   5  -3   89.89    3.50
   5   5   3   88.19    3.90
  -5   5  -3   92.69    3.90
   5  -5   3   92.79    3.80
   5   5  -3   92.69    3.70
  -5   5   3   92.79    3.80
   5   5  -3   89.89    4.00
  -5  -5  -3   90.89    2.60
  -5  -5  -3   90.29    2.50
  -5  -5  -3   90.99    3.90
  -5  -5  -3   86.89    3.80
  -5   5   3   91.79    3.50
   5  -5   3   92.79    3.90
  -5  -6   3  512.35   12.70
   5   6   3  486.85   12.70
  -5   6  -3  510.75   12.70
  -5  -6   3  480.75   12.80
  -5   6  -3  498.15   12.20
   5  -6  -3  505.85   12.30
   5  -6  -3  508.55   12.50
   5   6   3  512.45   12.80
  -5  -6   3  492.35   11.60
  -5  -6  -3  499.95   12.70
  -5  -6  -3  497.75   12.70
  -5  -6  -3  502.95   10.70
   5   6  -3  511.35   13.00
   5  -6   3  512.95   12.70
  -5   6   3  517.45   12.60
   5   6  -3  501.45   12.50
  -5  -6  -3  501.45   10.70
  -5   6   3  494.15   12.10
   5  -6   3  501.55   12.40
  -5  -7   3   19.40    2.70
   5  -7  -3   19.90    2.30
   5  -7  -3   19.10    2.50
  -5   7  -3   15.70    2.10
   5   7   3   16.30    2.30
   5   7   3   20.20    2.70
  -5   7  -3   12.90    2.20
  -5  -7   3   15.10    2.20
  -5   7  -3   15.80    2.40
  -5  -7   3   18.40    1.90
  -5  -7  -3   19.10    2.40
  -5   7   3   15.20    2.00
   5   7  -3   16.60    2.20
  -5  -7  -3   17.10    2.60
  -5   7   3   16.80    2.10
  -5  -7  -3   17.20    1.30
  -5  -7  -3   16.60    1.40
  -5   7   3   20.50    2.60
   5  -7   3   15.40    2.30
   5  -7   3   17.40    2.30
  -5  -8   3   43.20    4.00
  -5   8  -3   44.70    4.10
  -5  -8   3   43.50    2.70
   5   8   3   46.80    3.90
   5  -8  -3   42.50    4.00
   5  -8  -3   50.39    3.60
  -5   8  -3   46.60    3.50
   5   8   3   37.40    4.00
  -5  -8   3   47.10    3.90
  -5   8  -3   38.30    3.90
  -5   8   3   44.50    3.80
  -5   8   3   40.90    3.40
   5  -8   3   49.30    3.70
  -5  -8  -3   40.10    2.00
  -5  -8  -3   42.90    4.10
   5  -8   3   45.20    3.90
   5   8  -3   50.59    4.40
  -5  -8  -3   48.60    3.80
  -5  -8  -3   43.80    2.10
  -5   8   3   40.90    3.80
   5   8  -3   37.70    3.40
  -5  -9   3   46.40    3.00
  -5   9  -3   37.00    4.40
  -5  -9   3   32.90    3.70
  -5   9  -3   45.50    3.80
   5   9   3   44.10    4.10
  -5   9  -3   45.20    4.80
   5  -9  -3   40.50    4.40
  -5  -9   3   49.90    4.50
   5   9   3   52.19    4.70
   5  -9  -3   44.90    3.90
  -5   9   3   50.79    4.40
  -5   9   3   48.10    3.90
   5   9  -3   50.59    4.10
   5   9  -3   48.60    5.10
  -5  -9  -3   39.60    4.70
   5  -9   3   47.60    4.70
  -5   9   3   48.60    4.40
   5  -9   3   53.19    4.10
  -5  -9  -3   47.70    4.30
  -5  10  -3  202.88    9.10
   5 -10  -3  216.58    7.60
  -5 -10   3  207.98    8.40
   5  10   3  200.28    8.70
  -5 -10   3  198.08    6.40
   5  10   3  214.68    8.40
  -5  10  -3  213.48    7.90
  -5  10  -3  193.38    8.40
   5 -10  -3  193.58    8.40
  -5 -10  -3  203.68    8.00
  -5 -10  -3  203.48    5.40
  -5  10   3  199.58    8.30
  -5  10   3  194.08    7.90
   5 -10   3  212.28    7.90
   5  10  -3  192.18    9.10
  -5  10   3  210.88    7.90
   5 -10   3  203.88    9.90
   5  10  -3  200.28    7.90
  -5 -11   3   -4.30    2.90
   5 -11  -3   -3.10    2.40
   5  11   3    0.80    3.70
   5  11   3    7.10    5.70
  -5 -11   3    0.30    2.00
  -5  11  -3   -1.30    2.50
  -5  11  -3   -5.50    3.70
   5  11  -3   -1.00    2.80
   5  11  -3   -1.80    4.40
  -5  11   3   -2.70    2.40
  -5 -11  -3    0.40    1.50
  -5 -11  -3    4.00    2.90
  -5  11   3    1.50    2.90
   5 -11   3   -3.50    2.40
  -5  12  -3   44.80    6.60
  -5 -12   3   56.79    4.30
   5  12   3   70.59    6.50
  -5  12  -3   63.49    5.90
   5 -12  -3   67.89    5.60
   5  12   3   64.49    7.50
  -5 -12   3   66.09    6.40
  -5 -12  -3   54.79    6.30
   5  12  -3   50.69    6.70
   5  12  -3   55.79    6.00
  -5  12   3   58.19    6.80
  -5 -12  -3   59.39    3.20
  -5  12   3   57.89    5.80
   5 -13  -3    5.20    4.70
  -5  13  -3    7.60    3.90
   5  13   3    9.40    4.00
  -5 -13   3    3.20    5.60
  -5 -13   3   11.10    3.00
   5  13  -3    7.20    4.30
   5 -13   3    7.50    3.90
  -5  13   3    6.70    3.80
  -5  14  -3   13.30    4.70
  -5 -14   3   15.10    4.10
   5  14   3    9.60    4.80
   5 -14  -3   11.10    4.50
   5 -14   3    2.90    4.50
   5  14  -3   22.10    5.30
  -5  14   3   15.80    4.70
   6   0  -3   -0.10    0.80
   6   0   3    0.90    0.80
   6   0  -3   -0.90    0.80
  -6   0  -3   -0.40    0.80
  -6   0   3    0.80    0.80
   6   0   3    0.10    0.90
  -6   0   3   -0.80    0.80
  -6   0  -3   -0.30    0.70
   6   0   3   -0.40    0.50
  -6   0  -3   -0.30    0.50
  -6   1  -3  461.25   10.60
   6   1   3  438.76   10.70
  -6   1  -3  449.95   10.80
  -6  -1   3  445.86   10.60
   6   1   3  447.26    9.80
  -6  -1   3  453.95   10.70
   6   1   3  457.75   10.30
   6  -1  -3  450.75   10.40
  -6   1  -3  458.15    9.80
   6  -1  -3  453.25   10.80
   6  -1   3  441.06   10.70
  -6   1   3  453.65   10.80
  -6  -1  -3  448.06   10.30
   6   1  -3  451.25   10.60
   6   1  -3  436.16   10.50
  -6   1   3  446.56   10.50
   6  -1   3  437.96   10.60
   6  -1   3  445.26    9.80
  -6  -2   3   21.10    1.90
  -6  -2   3   22.60    1.80
   6   2   3   21.70    1.50
  -6   2  -3   22.10    1.30
  -6  -2   3   22.00    1.40
   6   2   3   21.70    2.00
   6  -2  -3   23.90    2.00
   6   2   3   25.00    1.70
   6   2   3   20.80    1.50
  -6   2  -3   24.00    2.10
   6  -2   3   20.70    1.90
  -6  -2  -3   19.70    1.50
  -6   2   3   17.60    1.70
   6  -2   3   20.10    1.90
  -6  -2  -3   22.10    2.00
  -6   2   3   23.00    2.00
   6   2  -3   21.70    1.30
   6  -2   3   22.40    1.40
   6   2  -3   22.70    2.00
  -6  -3   3   46.70    2.70
  -6  -3   3   40.30    2.10
   6   3   3   39.50    2.10
   6   3   3   43.80    2.40
  -6  -3   3   43.60    2.30
  -6   3  -3   44.70    2.00
  -6   3  -3   46.20    2.70
   6   3   3   41.30    2.60
   6  -3  -3   43.90    1.90
  -6   3  -3   42.40    2.60
   6  -3  -3   49.30    2.70
  -6   3   3   43.50    1.70
   6   3  -3   43.70    2.00
  -6   3   3   43.00    2.60
   6   3  -3   43.60    2.60
  -6  -3  -3   45.90    2.60
  -6   3   3   46.70    2.40
   6  -3   3   46.10    2.10
   6  -3   3   47.00    2.60
  -6  -3  -3   45.60    1.90
   6   4   3   67.49    3.20
   6   4   3   73.69    3.60
   6  -4  -3   67.39    2.70
  -6  -4   3   73.29    3.00
  -6   4  -3   73.89    3.60
  -6  -4   3   74.39    2.90
   6  -4  -3   73.09    3.40
  -6   4  -3   70.89    3.50
  -6   4  -3   72.89    2.90
  -6  -4   3   68.89    3.00
  -6  -4   3   64.59    3.40
  -6  -4  -3   74.79    2.40
   6   4  -3   70.59    3.40
   6  -4   3   71.49    3.00
   6   4  -3   72.99    3.00
  -6  -4  -3   69.69    3.40
  -6   4   3   70.09    3.10
  -6   4   3   69.89    3.50
   6  -4   3   67.69    3.40
  -6   4   3   66.59    2.60
  -6  -5   3   50.39    2.50
   6  -5  -3   44.60    3.00
   6  -5  -3   50.99    2.70
  -6  -5   3   49.00    3.00
  -6  -5   3   47.40    3.20
  -6  -5   3   48.70    2.60
   6   5   3   52.69    3.30
  -6   5  -3   47.30    3.20
  -6   5  -3   50.39    2.60
  -6   5  -3   47.60    3.20
   6   5   3   51.09    3.00
   6   5  -3   50.39    3.90
  -6   5   3   47.10    2.50
   6  -5   3   46.60    3.30
  -6  -5  -3   49.10    3.20
  -6  -5  -3   50.89    1.90
  -6   5   3   53.29    3.30
   6  -5   3   48.50    3.00
   6   5  -3   50.39    2.80
  -6  -5  -3   50.99    2.00
  -6   6  -3   67.49    3.40
  -6  -6   3   77.39    3.20
  -6  -6   3   63.39    3.90
   6   6   3   71.29    3.80
   6   6   3   76.99    4.10
   6  -6  -3   78.69    3.60
  -6  -6   3   74.29    3.90
   6  -6  -3   72.49    3.80
  -6  -6   3   72.19    3.10
  -6   6  -3   69.89    3.90
  -6  -6  -3   71.39    3.90
   6   6  -3   73.99    4.30
   6   6  -3   77.79    3.70
  -6   6   3   71.19    4.00
  -6  -6  -3   70.59    2.40
   6  -6   3   70.49    3.70
  -6  -6  -3   71.79    2.40
  -6  -6  -3   78.49    3.90
   6  -6   3   74.49    3.90
  -6   6   3   74.69    3.40
  -6  -7   3  170.18    6.50
  -6  -7   3  166.18    5.20
  -6   7  -3  167.68    6.60
   6   7   3  168.98    6.60
   6  -7  -3  174.88    6.10
  -6   7  -3  173.08    5.90
   6  -7  -3  170.38    6.20
  -6  -7   3  167.38    6.50
   6   7   3  169.08    6.40
  -6   7  -3  175.08    6.50
  -6   7   3  169.28    6.30
  -6  -7  -3  169.58    4.40
  -6  -7  -3  170.98    4.40
   6   7  -3  181.48    6.80
   6  -7   3  173.28    6.20
  -6  -7  -3  170.58    6.50
   6   7  -3  169.28    6.10
  -6  -7  -3  169.08    6.40
  -6   7   3  167.98    5.80
   6  -7   3  168.98    6.30
  -6  -8   3  659.63   17.50
  -6   8  -3  704.83   16.70
  -6   8  -3  687.13   17.70
  -6   8  -3  663.63   17.00
  -6  -8   3  671.03   15.60
  -6  -8   3  666.33   17.20
   6   8   3  690.63   17.40
   6  -8  -3  689.33   16.90
   6   8   3  704.93   17.70
   6  -8  -3  698.23   17.00
   6  -8   3  681.83   17.00
  -6  -8  -3  679.63   14.50
  -6  -8  -3  639.54   17.10
  -6   8   3  668.13   17.00
   6  -8   3  682.53   17.10
   6   8  -3  703.03   17.10
   6   8  -3  674.93   17.70
  -6   8   3  704.23   16.60
  -6  -8  -3  694.73   17.30
  -6   8   3  670.43   16.90
  -6  -8  -3  694.53   14.50
  -6   9  -3    3.30    2.10
  -6  -9   3    1.90    2.30
   6   9   3    5.20    3.00
  -6  -9   3    2.20    1.60
  -6   9  -3    6.90    3.00
  -6  -9   3   -1.70    2.70
  -6   9  -3    1.80    3.00
   6   9   3    1.90    2.30
   6  -9  -3   -0.30    2.10
   6  -9  -3    2.40    2.40
  -6   9   3    4.10    2.30
  -6   9   3    2.80    2.00
  -6   9   3    1.10    2.60
  -6  -9  -3   -0.30    2.80
   6   9  -3    4.50    2.20
  -6  -9  -3    5.70    2.40
  -6  -9  -3    1.50    1.20
   6   9  -3   -6.10    2.60
   6  -9   3   -4.60    2.00
   6  -9   3    0.70    2.70
  -6  -9  -3    3.30    1.30
   6 -10  -3  142.29    6.50
   6  10   3  149.39    7.20
  -6 -10   3  140.19    7.20
  -6 -10   3  147.19    5.30
   6 -10  -3  134.99    7.30
  -6  10  -3  149.59    8.20
  -6  10  -3  146.89    6.60
   6  10   3  123.59    9.20
  -6  10   3  145.29    6.50
   6  10  -3  136.99    8.20
  -6 -10  -3  144.09    4.20
  -6  10   3  156.38    7.40
  -6  10   3  163.98    8.00
  -6 -10  -3  144.69    7.20
   6  10  -3  148.59    6.80
   6 -10   3  149.59    6.90
   6  11   3   10.80    4.70
  -6 -11   3    5.70    3.40
   6  11   3    3.00    3.00
  -6  11  -3    2.50    2.70
   6 -11  -3    2.10    2.80
  -6  11  -3    6.90    4.60
  -6 -11   3    5.20    2.10
  -6 -11  -3    4.40    3.00
  -6  11   3    7.30    3.80
   6  11  -3    5.10    5.00
  -6  11   3    7.90    2.90
  -6 -11  -3    3.70    1.60
   6 -11   3    3.30    3.00
  -6  12  -3   99.49    6.70
  -6 -12   3   90.39    4.90
   6  12   3   93.39    7.30
  -6 -12   3   86.29    7.40
   6  12  -3  103.99    7.10
   6  12  -3   79.79    9.90
  -6 -12  -3   88.19    7.60
  -6  12   3   98.19    6.80
   6 -12   3   94.09    6.60
  -6  13  -3   24.20    4.50
   6  13   3   12.00    4.40
   6 -13  -3   23.20    4.60
  -6 -13   3   22.10    3.30
   6  13  -3   16.20    4.40
   6 -13   3   12.20    4.50
  -6  13   3   21.40    4.70
  -7   0  -3   -0.30    0.90
   7   0   3    0.20    0.60
   7   0  -3   -0.20    1.00
  -7   0   3   -0.10    1.00
   7   0   3   -1.80    0.90
  -7   0   3    0.00    0.90
   7   0  -3    0.00    0.90
  -7   0  -3   -0.90    0.90
   7   0   3    0.80    0.90
   7   1   3  662.73   15.60
   7  -1  -3  675.03   15.70
  -7   1  -3  683.23   14.40
   7  -1  -3  662.63   15.20
  -7  -1   3  681.33   15.60
  -7   1  -3  684.93   15.70
   7   1   3  681.73   15.20
   7   1   3  691.53   14.50
  -7   1  -3  678.23   15.60
   7  -1   3  666.83   15.60
  -7   1   3  674.63   15.60
  -7  -1  -3  679.83   15.70
   7  -1   3  679.63   14.40
   7  -1   3  688.03   15.60
   7   1  -3  674.73   15.40
   7   1  -3  694.13   15.50
  -7  -1  -3  700.23   15.20
  -7   1   3  687.03   15.40
  -7  -2   3    0.20    1.00
   7   2   3    0.60    0.90
   7   2   3    1.50    1.20
   7   2   3    0.70    0.80
  -7   2  -3    0.20    1.00
   7  -2  -3    2.40    1.20
  -7  -2   3    0.30    1.00
   7  -2  -3    0.40    0.90
  -7   2  -3    1.20    1.20
   7   2   3    0.60    0.90
   7   2  -3    2.40    1.00
  -7   2   3    0.50    1.10
  -7  -2  -3    0.90    0.80
   7   2  -3    1.70    1.20
   7   2  -3    1.30    0.60
   7  -2   3    0.00    1.00
   7  -2   3   -0.20    0.70
  -7   2   3   -0.50    0.90
  -7  -2  -3    0.40    1.20
  -7  -3   3  191.98    5.60
   7   3   3  189.28    6.10
  -7   3  -3  201.78    6.20
  -7  -3   3  190.68    6.20
   7  -3  -3  186.48    6.10
  -7   3  -3  201.58    6.20
   7   3   3  191.98    5.60
   7  -3  -3  196.78    4.80
  -7   3  -3  194.18    5.10
  -7  -3   3  193.58    5.20
   7   3   3  193.28    5.20
   7   3  -3  196.58    5.20
  -7  -3  -3  194.58    5.20
  -7  -3  -3  195.78    6.20
   7   3  -3  189.78    6.00
  -7   3   3  189.88    5.80
   7  -3   3  191.58    5.20
  -7   3   3  196.28    6.20
  -7   3   3  196.78    4.70
   7  -3   3  196.28    6.20
  -7   4  -3  154.58    5.60
  -7  -4   3  155.68    4.90
  -7   4  -3  162.78    5.60
  -7  -4   3  156.68    5.70
  -7  -4   3  160.68    4.90
  -7   4  -3  158.38    4.70
   7  -4  -3  153.18    4.50
   7   4   3  163.98    5.30
  -7  -4   3  158.28    5.00
   7  -4  -3  154.68    5.50
   7   4   3  159.58    5.70
  -7  -4  -3  155.38    4.40
  -7   4   3  156.08    5.20
   7  -4   3  164.18    4.80
  -7  -4  -3  154.58    5.60
   7  -4   3  154.18    5.50
   7   4  -3  156.38    5.60
  -7   4   3  161.98    4.40
  -7   4   3  161.08    5.60
   7   4  -3  158.88    4.80
   7   5   3   13.00    2.10
   7  -5  -3   14.30    2.20
  -7  -5   3   14.30    1.70
  -7  -5   3    9.80    1.80
  -7  -5   3   15.90    2.10
  -7  -5   3   10.20    2.00
  -7   5  -3   10.30    1.50
  -7   5  -3   13.80    2.10
   7  -5  -3   12.00    1.60
   7   5   3   12.60    2.00
  -7   5  -3   12.80    2.10
   7  -5   3   12.50    2.00
   7   5  -3   13.00    2.30
  -7   5   3   16.30    2.30
  -7  -5  -3   10.20    1.80
  -7   5   3   16.50    2.00
  -7  -5  -3   13.00    1.50
  -7   5   3   14.10    1.70
   7   5  -3   11.30    1.70
  -7  -6   3   52.29    3.60
   7   6   3   52.59    3.50
  -7   6  -3   50.19    3.00
  -7  -6   3   53.79    3.70
   7  -6  -3   48.50    3.60
  -7   6  -3   49.20    3.90
  -7   6  -3   54.99    3.90
   7   6   3   46.80    3.90
  -7  -6   3   50.79    2.80
   7  -6  -3   53.29    3.10
  -7  -6  -3   45.40    4.20
  -7   6   3   52.39    3.90
   7   6  -3   52.49    3.20
  -7  -6  -3   52.19    2.20
   7  -6   3   52.49    3.30
  -7  -6  -3   45.60    2.80
  -7   6   3   53.29    2.90
   7   6  -3   46.50    3.90
  -7   6   3   56.09    3.50
   7  -6   3   49.50    3.50
   7   7   3    6.80    2.00
   7   7   3    5.60    2.20
  -7   7  -3    5.50    2.50
  -7  -7   3    6.00    1.70
  -7  -7   3    5.60    2.20
  -7   7  -3    9.30    2.30
   7  -7  -3    2.60    2.00
  -7   7  -3    4.20    1.60
   7  -7  -3    5.80    1.90
  -7  -7   3    6.90    1.40
  -7  -7   3    1.70    1.60
   7   7  -3    7.10    2.70
  -7   7   3    8.90    2.40
  -7  -7  -3    5.00    2.00
  -7  -7  -3    5.00    1.10
  -7  -7  -3    5.10    1.00
   7   7  -3    3.80    1.70
   7  -7   3    6.90    2.00
   7  -7   3    4.40    1.90
  -7   7   3    4.00    1.60
   7   8   3   28.60    3.60
  -7  -8   3   22.20    3.10
  -7   8  -3   28.40    3.20
   7   8   3   21.10    3.30
  -7  -8   3   29.10    3.60
   7  -8  -3   21.60    2.90
  -7  -8   3   24.10    2.90
  -7  -8   3   22.10    2.40
  -7   8  -3   22.50    3.40
  -7   8  -3   28.10    3.70
   7  -8  -3   24.20    3.10
  -7   8   3   20.10    3.20
   7  -8   3   30.40    3.40
  -7  -8  -3   19.90    1.80
  -7   8   3   23.50    3.00
  -7  -8  -3   22.10    3.20
   7   8  -3   20.00    2.80
  -7   8   3   23.10    3.10
  -7  -8  -3   20.40    1.80
   7   8  -3   22.40    3.80
   7  -8   3   21.50    3.20
   7   9   3    8.20    2.60
  -7  -9   3    7.90    2.10
  -7  -9   3    4.20    2.50
   7   9   3    4.10    3.40
  -7  -9   3   -1.00    3.00
   7  -9  -3    3.40    2.70
  -7   9  -3    7.90    3.10
   7  -9  -3   12.30    2.80
  -7  -9   3    8.40    1.80
  -7   9  -3    7.00    2.20
   7   9  -3    3.70    2.20
  -7  -9  -3    9.30    3.00
  -7  -9  -3    3.30    3.10
  -7  -9  -3    8.10    1.30
  -7   9   3    5.50    2.20
  -7   9   3    0.20    3.30
   7   9  -3    8.00    3.70
  -7   9   3    3.20    2.70
  -7  -9  -3    6.40    1.30
   7  -9   3   11.40    2.80
   7  -9   3    3.70    2.80
   7  10   3   54.69    6.60
  -7 -10   3   54.39    3.50
  -7 -10   3   52.99    4.10
   7 -10  -3   45.00    5.00
  -7 -10   3   54.69    5.50
   7 -10  -3   50.89    4.90
   7  10   3   46.20    5.00
  -7  10  -3   45.10    5.40
  -7  10  -3   45.00    4.50
   7 -10   3   51.29    4.80
  -7 -10  -3   53.59    2.40
  -7 -10  -3   48.30    5.20
  -7  10   3   41.80    5.20
   7  10  -3   54.99    7.20
   7  10  -3   52.19    4.80
  -7 -10  -3   53.39    2.40
  -7  10   3   54.99    4.60
  -7  11  -3   13.60    3.40
  -7 -11   3   11.60    2.90
  -7  11  -3    2.20    4.90
   7  11   3   12.90    5.30
   7  11   3    7.70    3.30
  -7 -11   3   16.00    3.90
   7 -11  -3    8.10    3.40
  -7 -11   3   12.30    2.40
   7  11  -3    7.40    3.30
   7  11  -3   15.00    5.10
  -7  11   3   11.40    4.30
  -7  11   3    9.90    3.30
  -7 -11  -3   16.00    4.00
   7 -11   3   13.00    3.50
  -7  12  -3   -3.20    3.20
   7 -12  -3    2.40    3.80
  -7 -12   3    1.50    4.10
   7  12   3    4.30    3.80
  -7 -12   3    2.00    2.40
   7  12  -3   -2.00    3.50
  -7  12   3    2.00    3.30
  -7 -12  -3    6.90    5.50
   7 -12   3    7.10    3.70
   7 -13  -3   38.70    5.30
  -7 -13   3   39.30    3.90
  -7  13  -3   42.70    5.30
   7  13   3   39.20    5.80
   7 -13   3   43.10    5.70
  -7  13   3   40.10    5.20
   7  13  -3   44.40    5.70
  -8   0  -3    0.60    1.10
   8   0   3    2.00    1.10
   8   0  -3    1.30    1.20
   8   0  -3   -0.20    1.10
  -8   0   3    0.90    1.10
  -8   0   3    0.70    1.10
  -8   0  -3   -1.30    1.20
   8   0   3    0.10    0.60
  -8   1  -3   26.00    1.50
   8  -1  -3   26.90    2.40
  -8   1  -3   25.80    2.40
   8   1   3   24.60    1.50
   8   1   3   24.70    2.50
  -8  -1   3   22.60    2.20
   8   1   3   22.80    2.10
   8   1   3   26.40    1.80
   8  -1  -3   26.10    2.20
  -8  -1   3   26.60    2.40
  -8   1  -3   28.00    2.50
  -8   1   3   21.80    2.50
  -8   1   3   22.70    2.10
   8   1  -3   23.50    2.20
   8   1  -3   25.80    2.20
   8  -1   3   24.40    2.20
   8  -1   3   24.30    1.50
   8  -1   3   23.60    2.40
  -8  -1  -3   21.30    2.30
  -8   2  -3   11.30    1.90
   8   2   3   12.30    1.90
   8  -2  -3    8.20    1.60
   8  -2  -3   10.90    1.60
  -8   2  -3   11.70    1.90
   8   2   3   10.90    1.30
   8   2   3   13.20    1.50
  -8  -2   3   11.20    1.70
  -8  -2   3   11.70    1.80
   8   2   3    9.20    1.50
   8  -2   3   10.00    1.70
   8  -2   3   13.30    1.90
   8   2  -3    9.20    1.70
   8   2  -3   11.60    1.70
  -8  -2  -3   10.00    1.50
  -8   2   3   13.40    1.80
  -8   2   3   13.20    1.90
  -8  -2  -3    9.90    1.80
   8  -2   3   11.80    1.20
   8   3   3   47.70    2.40
   8   3   3   45.40    2.60
  -8   3  -3   44.00    2.10
  -8   3  -3   46.50    3.30
   8   3   3   44.20    2.40
  -8  -3   3   40.20    2.70
   8  -3  -3   43.20    3.10
  -8  -3   3   47.40    3.10
   8   3   3   39.90    3.20
  -8   3  -3   40.70    3.10
   8  -3   3   45.80    2.20
  -8   3   3   50.39    3.30
  -8   3   3   46.60    2.90
   8   3  -3   43.30    2.20
   8   3  -3   46.00    3.10
  -8  -3  -3   43.50    3.10
  -8  -3  -3   44.50    2.40
   8  -3   3   46.20    3.10
  -8  -4   3    1.50    1.30
   8  -4  -3    0.00    1.40
   8  -4  -3   -0.50    0.90
  -8   4  -3    0.50    1.60
   8   4   3    1.50    1.70
   8   4   3   -1.50    1.10
  -8  -4   3   -1.80    1.10
  -8   4  -3   -0.80    1.40
  -8   4  -3   -1.00    0.90
  -8  -4   3    0.30    1.20
   8  -4   3    2.80    1.50
  -8  -4  -3    0.70    1.00
  -8   4   3    1.80    1.60
  -8  -4  -3    1.30    1.50
   8   4  -3    0.20    0.90
   8  -4   3   -1.40    1.00
   8   4  -3    0.10    1.60
  -8   4   3   -0.50    1.40
   8  -5  -3   17.50    2.20
  -8  -5   3   18.90    2.20
  -8   5  -3   19.90    2.10
  -8  -5   3   17.60    2.10
  -8   5  -3   18.80    2.60
   8  -5  -3   19.10    2.50
  -8  -5   3   19.20    2.40
   8   5   3   19.70    2.30
  -8   5  -3   27.60    3.30
  -8  -5   3   22.60    2.80
   8   5   3   22.70    2.80
  -8  -5  -3   23.90    3.00
  -8  -5  -3   16.40    1.80
   8   5  -3   19.50    2.60
   8   5  -3   19.40    2.20
  -8  -5  -3   17.40    1.70
  -8   5   3   19.00    1.90
  -8   5   3   22.90    2.50
   8  -5   3   20.90    2.50
  -8   5   3   17.50    2.40
  -8   6  -3   86.09    3.80
  -8  -6   3   88.79    3.90
  -8  -6   3   92.79    3.80
  -8   6  -3   86.49    5.00
  -8  -6   3   85.29    4.70
  -8  -6   3   89.59    4.40
   8   6   3   86.59    4.40
   8  -6  -3   87.19    4.80
  -8   6  -3   85.49    4.90
  -8  -6  -3   88.19    3.20
   8  -6   3   88.79    4.60
  -8   6   3   86.89    3.60
   8  -6   3   87.29    4.10
   8   6  -3   83.19    4.00
  -8   6   3   79.89    4.90
  -8   6   3   89.49    4.50
  -8  -6  -3   89.19    4.80
   8   6  -3   81.59    4.90
  -8  -6  -3   85.19    3.00
  -8  -7   3   20.50    2.30
  -8   7  -3   13.90    2.60
  -8  -7   3   19.30    2.90
   8  -7  -3   13.30    2.60
  -8   7  -3   15.40    2.20
  -8   7  -3   10.30    2.90
  -8  -7   3   15.00    2.20
   8   7   3   18.30    3.20
   8   7   3   13.60    2.50
  -8  -7   3   14.70    2.70
   8  -7  -3   12.40    2.20
  -8   7   3   15.60    2.20
   8   7  -3   14.20    2.30
  -8  -7  -3   16.30    1.60
   8  -7   3   20.40    3.00
  -8  -7  -3   11.60    2.20
   8   7  -3   19.30    3.40
   8  -7   3   12.70    2.50
  -8   7   3   14.20    2.50
  -8   7   3   14.60    3.10
  -8  -7  -3   13.30    1.60
  -8   8  -3   17.80    3.30
  -8  -8   3   26.40    3.60
   8   8   3   21.30    3.80
   8  -8  -3   24.60    3.10
   8   8   3   30.30    3.70
  -8  -8   3   20.50    2.50
  -8   8  -3   24.30    2.80
   8  -8  -3   24.80    3.30
  -8  -8   3   22.80    2.60
  -8  -8   3   20.90    3.20
  -8   8   3   21.50    2.60
  -8  -8  -3   26.10    3.50
  -8   8   3   24.30    3.10
   8  -8   3   21.80    3.20
   8   8  -3   21.30    2.90
  -8   8   3   18.40    3.90
   8   8  -3   17.90    3.50
   8  -8   3   26.10    3.40
  -8  -8  -3   21.70    2.10
  -8   9  -3    0.50    3.10
  -8  -9   3    2.40    2.30
  -8   9  -3    0.80    2.00
  -8  -9   3    3.30    3.30
  -8  -9   3    1.60    1.60
   8   9   3    1.20    3.20
  -8   9  -3    2.70    2.90
   8  -9  -3    5.60    3.00
  -8  -9   3    3.60    2.80
   8   9   3    1.10    2.40
   8  -9  -3    0.60    2.40
  -8  -9  -3   -0.90    1.30
   8  -9   3    0.40    2.50
   8  -9   3   -2.40    2.90
  -8  -9  -3    1.50    2.50
   8   9  -3   -0.90    3.50
  -8   9   3    3.00    2.70
  -8  -9  -3    2.80    1.70
   8   9  -3    1.50    2.20
  -8   9   3    3.80    2.20
   8  10   3   -1.30    4.20
  -8 -10   3    3.20    2.50
  -8  10  -3    5.80    2.70
   8  10   3    3.80    2.80
   8 -10  -3   -0.30    3.60
  -8 -10   3    1.40    1.90
  -8  10  -3    2.10    4.20
  -8 -10   3    2.40    3.10
   8 -10  -3    9.90    3.00
  -8  10   3    2.90    2.50
   8  10  -3    5.70    2.60
   8 -10   3    4.90    3.50
   8  10  -3    6.40    4.50
  -8  10   3    7.30    3.30
  -8 -10  -3    4.90    3.50
   8  11   3    5.90    3.30
  -8 -11   3    9.80    2.40
  -8 -11   3    7.40    4.00
  -8  11  -3    7.20    3.10
   8  11   3    5.80    6.70
  -8 -11   3    4.90    3.40
   8 -11  -3   12.40    3.60
   8  11  -3    5.80    5.90
   8  11  -3   10.30    3.30
  -8 -11  -3    2.60    3.90
   8 -11   3    9.10    3.50
  -8  11   3    8.00    3.30
  -8 -12   3   42.80    4.30
   8 -12  -3   40.60    5.00
   8  12   3   59.69    6.70
  -8  12  -3   37.40    4.80
  -8 -12   3   42.20    5.80
  -8  12   3   54.29    6.00
   8  12  -3   52.89    5.70
   8 -12   3   48.50    5.60
  -8  13  -3    1.70    4.20
   8  13   3   -0.70    4.50
   8 -13  -3    5.30    4.80
   8  13  -3   -1.00    4.40
  -8  13   3    3.70    4.30
   8 -13   3    4.80    4.70
   9   0   3    0.60    1.30
   9   0   3    0.20    0.70
  -9   0  -3    1.50    1.50
  -9   0  -3   -1.60    1.20
   9   0  -3    1.60    1.30
  -9   0   3    1.10    1.50
  -9   0   3   -0.60    1.20
   9   0   3   -1.50    1.40
   9   0  -3   -0.20    1.40
   9  -1  -3    8.60    1.60
   9   1   3    9.50    1.20
  -9  -1   3    8.10    1.80
  -9   1  -3    6.40    1.70
   9   1   3    9.60    1.30
   9  -1  -3    5.00    1.60
   9   1   3    7.00    1.70
  -9   1  -3    3.80    1.60
   9   1   3    7.00    1.50
  -9  -1   3    8.90    1.90
  -9  -1  -3    9.90    1.80
  -9   1   3   13.00    2.00
   9   1  -3    9.50    1.80
   9   1  -3   11.60    1.80
  -9   1   3    9.50    1.80
   9  -1   3   11.00    1.10
   9  -1   3   10.50    1.90
   9  -1   3    7.90    1.80
  -9  -1  -3   10.90    1.70
   9  -2  -3   98.99    4.40
   9   2   3   95.99    3.20
  -9  -2   3   96.79    4.40
  -9   2  -3   93.69    4.40
  -9  -2   3   94.49    4.10
  -9   2  -3   85.49    3.40
   9   2   3   85.59    4.30
   9  -2  -3   90.79    3.90
   9   2   3   86.19    3.70
   9   2   3   95.39    3.50
  -9   2  -3   93.19    4.30
  -9  -2  -3   93.99    3.80
   9  -2   3   93.79    4.30
   9   2  -3   87.99    4.00
   9  -2   3   96.99    4.40
  -9  -2  -3   91.79    4.40
  -9   2   3  102.19    4.20
   9  -2   3   88.29    3.00
   9   2  -3   90.19    4.20
  -9   2   3   91.49    4.50
   9   3   3  116.99    4.20
   9   3   3  120.89    4.30
  -9   3  -3  115.39    3.70
  -9   3  -3  110.09    5.10
  -9  -3   3  123.09    4.70
   9  -3  -3  124.49    5.10
   9   3   3  121.79    4.00
  -9  -3   3  116.29    5.10
  -9   3  -3  124.99    5.20
   9   3   3  113.39    5.10
   9   3  -3  121.99    5.10
  -9   3   3  121.89    5.30
   9  -3   3  123.09    3.80
  -9  -3  -3  118.19    5.10
   9  -3   3  117.59    5.00
  -9   3   3  123.29    4.80
   9   3  -3  119.09    3.70
  -9   4  -3  183.98    5.30
   9   4   3  195.48    6.90
   9  -4  -3  183.58    4.90
  -9   4  -3  184.48    6.70
  -9  -4   3  190.78    6.80
  -9   4  -3  189.28    6.80
  -9  -4   3  187.98    6.00
   9  -4  -3  188.98    6.80
   9   4   3  181.28    5.90
   9   4  -3  178.18    5.40
  -9  -4  -3  175.78    6.70
   9  -4   3  187.98    6.70
  -9   4   3  186.88    6.40
   9   4  -3  190.78    6.80
  -9  -4  -3  189.08    5.50
  -9   4   3  179.78    6.80
   9  -4   3  193.98    5.50
  -9  -5   3    5.50    1.70
  -9   5  -3    3.60    2.00
   9   5   3    5.90    2.30
   9  -5  -3    2.60    1.90
  -9  -5   3    5.30    1.50
   9  -5  -3    5.50    1.30
  -9  -5   3    4.40    1.70
   9   5   3    3.10    1.50
  -9   5  -3    6.20    1.30
  -9   5  -3    3.10    2.30
  -9  -5   3    5.20    2.00
   9   5  -3   10.80    2.50
   9   5  -3    2.30    1.30
   9  -5   3    4.80    1.90
  -9   5   3    6.00    1.20
  -9  -5  -3    5.40    2.00
  -9   5   3    5.70    2.30
  -9  -5  -3    6.20    1.40
  -9   5   3    5.20    1.80
   9   6   3  231.18    7.30
  -9  -6   3  211.38    8.00
   9  -6  -3  232.78    7.90
  -9  -6   3  197.68    7.00
  -9  -6   3  216.18    6.70
   9  -6  -3  198.38    7.10
  -9   6  -3  213.98    6.50
   9   6   3  220.38    8.00
  -9   6  -3  220.88    8.00
  -9   6  -3  213.48    8.00
  -9  -6   3  214.98    6.50
  -9   6   3  203.68    7.90
  -9  -6  -3  205.58    5.80
  -9   6   3  221.08    7.50
   9  -6   3  216.48    6.80
  -9  -6  -3  217.18    7.90
   9   6  -3  214.48    8.10
   9  -6   3  214.58    7.80
  -9   6   3  214.18    6.20
   9   6  -3  209.08    6.70
  -9  -6  -3  219.48    5.90
   9   7   3    0.80    1.80
  -9  -7   3   -1.90    1.90
   9  -7  -3   -1.20    1.80
  -9   7  -3    1.00    1.60
   9   7   3    1.00    2.70
  -9   7  -3    3.50    2.40
  -9  -7   3    0.90    1.40
  -9  -7   3   -0.60    2.20
   9  -7  -3    1.60    2.30
  -9  -7   3    0.30    2.20
   9  -7   3   -0.70    2.00
  -9   7   3    1.50    2.00
  -9  -7  -3    0.70    1.10
  -9   7   3    0.00    1.50
   9  -7   3    2.60    2.10
   9   7  -3    4.00    2.90
  -9  -7  -3   -0.10    2.10
   9   7  -3    0.00    1.60
  -9  -7  -3    0.00    1.40
  -9  -8   3  151.18    5.70
  -9  -8   3  139.69    5.20
  -9   8  -3  143.59    7.00
  -9   8  -3  151.78    5.80
  -9  -8   3  134.89    7.00
  -9  -8   3  136.39    6.60
   9   8   3  158.68    6.60
   9  -8  -3  148.49    6.30
   9   8   3  142.79    7.70
   9  -8  -3  160.78    7.00
   9  -8   3  140.39    6.50
   9   8  -3  151.98    6.20
   9   8  -3  137.39    7.80
  -9  -8  -3  150.58    7.00
  -9  -8  -3  148.19    4.40
   9  -8   3  139.59    6.80
  -9   8   3  142.79    6.60
  -9  -8  -3  142.79    4.20
  -9   8   3  143.39    5.60
  -9  -9   3    1.60    3.70
  -9   9  -3   11.70    3.40
   9   9   3    5.90    2.70
  -9  -9   3    3.60    1.90
  -9  -9   3    2.00    2.40
  -9  -9   3    4.40    2.90
   9  -9  -3    6.00    2.90
  -9   9  -3    3.60    3.60
   9  -9  -3   -4.70    2.90
  -9   9  -3    3.00    2.40
   9   9   3   10.20    4.20
   9   9  -3    9.10    4.20
  -9  -9  -3    5.10    3.00
   9   9  -3    6.80    2.50
  -9   9   3    0.30    2.90
  -9  -9  -3    4.20    1.50
   9  -9   3    3.10    3.30
  -9   9   3    1.90    2.90
  -9   9   3    3.30    2.30
  -9 -10   3   14.10    2.90
  -9 -10   3   10.30    3.70
  -9  10  -3   17.20    4.90
   9  10   3   15.30    3.90
  -9  10  -3   19.90    3.30
   9 -10  -3   20.50    3.70
   9  10   3   17.30    5.20
  -9 -10   3   16.50    2.40
  -9  10  -3   16.80    5.60
   9 -10  -3   10.00    4.10
   9  10  -3   23.90    3.60
   9 -10   3   19.40    3.80
  -9  10   3   14.50    3.80
   9  10  -3   19.90    5.30
  -9 -10  -3   24.80    4.20
  -9  10   3   12.00    3.00
  -9  10   3   15.10    4.20
  -9  11  -3    0.30    3.10
   9  11   3   -1.10    3.20
  -9 -11   3   -0.20    4.00
  -9 -11   3    0.00    2.30
  -9  11  -3   -3.60    4.00
   9 -11  -3   -0.60    3.70
   9 -11   3   -0.40    3.60
  -9  11   3    1.80    3.70
  -9  11   3    3.50    3.10
   9  11  -3    4.80    3.20
  -9 -11  -3    4.70    4.40
   9  11  -3    5.20    6.90
  -9  12  -3   26.60    4.50
  -9 -12   3   21.30    6.00
  -9 -12   3   24.00    3.30
   9 -12  -3   21.60    5.00
  -9  12  -3   24.50    5.20
   9  12   3   22.70    4.70
  -9  12   3   30.40    4.60
  -9  12   3   28.70    5.10
   9  12  -3   32.20    5.00
   9 -12   3   23.40    5.00
 -10   0  -3   -2.70    1.50
  10   0   3   -0.80    0.80
  10   0   3   -0.30    1.40
  10   0  -3   -2.80    1.60
  10   0  -3   -0.50    1.50
 -10   0  -3   -1.10    1.50
  10   0   3    0.60    1.70
 -10   0   3    2.80    1.60
 -10   0   3    1.40    1.70
 -10  -1   3   15.40    2.30
 -10  -1   3   15.10    2.30
 -10   1  -3   13.80    2.10
  10   1   3   13.60    1.40
  10  -1  -3   12.20    2.10
  10  -1  -3   13.10    2.10
  10   1   3   15.50    2.10
 -10   1  -3   12.80    2.30
  10   1   3   16.60    1.70
  10   1   3   12.30    2.60
 -10   1   3   16.10    2.20
 -10  -1  -3   12.50    2.20
  10  -1   3   14.70    2.20
  10   1  -3   15.70    2.20
 -10  -1  -3   14.60    2.10
  10  -1   3   14.40    2.30
 -10   1   3   17.60    2.50
  10   1  -3   13.60    2.20
 -10  -2   3   50.29    3.60
  10   2   3   46.80    2.40
 -10   2  -3   46.80    2.80
 -10  -2   3   49.90    3.60
  10   2   3   54.79    3.90
  10  -2  -3   52.59    3.70
 -10   2  -3   47.50    3.70
  10  -2  -3   45.90    3.30
 -10   2  -3   46.60    3.80
  10   2   3   46.00    3.10
  10   2   3   49.90    2.60
  10  -2   3   50.09    2.20
 -10   2   3   47.30    3.40
  10   2  -3   53.39    3.60
  10  -2   3   48.70    3.70
 -10  -2  -3   53.49    3.70
  10   2  -3   50.49    3.40
 -10  -2  -3   47.90    3.20
  10  -2   3   48.90    3.50
 -10   2   3   46.70    4.00
  10   3   3   37.00    2.60
 -10  -3   3   37.80    3.40
  10  -3  -3   35.70    3.40
  10   3   3   40.10    3.70
  10   3   3   32.20    2.70
 -10   3  -3   33.50    2.10
 -10   3  -3   33.30    3.40
 -10   3  -3   33.90    3.80
  10   3   3   34.90    2.40
 -10  -3   3   36.40    3.20
 -10   3   3   41.30    3.80
  10   3  -3   36.00    3.60
  10  -3   3   33.50    3.40
  10   3  -3   35.00    2.00
 -10  -3  -3   32.40    2.80
  10  -3   3   37.10    2.20
 -10  -3  -3   30.70    3.30
 -10   3   3   40.50    3.30
 -10  -4   3    2.20    1.90
  10   4   3    1.20    1.40
  10  -4  -3   -2.00    1.70
  10   4   3    0.00    1.30
  10   4   3    2.20    2.10
 -10  -4   3    3.70    1.80
 -10   4  -3    0.10    2.10
 -10   4  -3   -0.90    1.00
 -10   4  -3    1.90    1.90
 -10  -4  -3    1.00    1.40
 -10   4   3    3.20    1.90
  10   4  -3    0.80    2.30
 -10  -4  -3    1.60    1.80
 -10   4   3   -1.20    2.20
  10   4  -3    1.50    1.10
  10  -4   3   -2.00    1.60
  10  -4   3    2.30    1.30
 -10   5  -3   -0.40    1.30
 -10  -5   3   -0.10    1.80
 -10   5  -3   -0.70    2.10
  10   5   3   -3.10    2.50
 -10   5  -3   -5.50    2.40
 -10  -5   3   -0.10    1.40
  10  -5  -3    2.60    2.10
  10   5   3   -0.20    1.50
 -10  -5   3    1.60    1.90
  10  -5  -3   -0.50    1.20
 -10   5   3   -1.60    1.00
  10   5  -3    0.10    2.60
  10   5  -3   -0.10    1.30
 -10  -5  -3    1.40    1.80
 -10   5   3   -0.80    2.50
  10  -5   3   -1.90    1.70
 -10   5   3   -1.70    1.80
 -10  -6   3    5.80    2.20
 -10  -6   3    1.40    1.90
  10  -6  -3    0.60    1.60
  10   6   3    1.40    3.00
  10   6   3    5.80    2.00
 -10  -6   3    4.40    2.00
 -10   6  -3   -0.70    2.30
 -10  -6   3    4.50    1.60
 -10   6  -3    3.80    1.60
  10  -6  -3    3.40    2.30
 -10   6   3    3.00    2.20
 -10  -6  -3    4.40    1.60
  10  -6   3    8.00    2.00
 -10  -6  -3    4.70    1.30
 -10   6   3    3.40    1.40
  10   6  -3    3.10    2.80
 -10  -6  -3    4.90    2.30
  10   6  -3    5.30    1.70
  10  -6   3    0.40    2.00
 -10  -7   3   18.00    2.90
  10   7   3   15.80    3.80
 -10  -7   3   20.00    3.00
 -10   7  -3   20.80    3.60
 -10  -7   3   17.20    2.30
 -10  -7   3   19.40    2.70
  10   7   3   15.90    2.70
  10  -7  -3   22.80    2.70
  10  -7  -3   20.50    3.40
 -10   7  -3   19.00    2.50
 -10   7   3   23.40    2.40
 -10  -7  -3   21.80    3.20
  10   7  -3   23.70    2.80
  10  -7   3   19.00    3.10
 -10   7   3   19.10    3.10
 -10  -7  -3   18.70    2.00
  10  -7   3   14.80    2.70
  10   7  -3   18.20    3.70
 -10  -7  -3   19.00    1.90
  10   8   3    2.40    3.90
 -10   8  -3    2.10    3.10
 -10  -8   3   -2.20    2.20
 -10  -8   3    2.80    2.90
 -10  -8   3   -1.10    2.50
  10  -8  -3   -2.70    2.50
  10   8   3    1.90    2.30
  10  -8  -3   -0.20    2.90
 -10   8  -3   -1.30    2.00
 -10  -8   3   -0.20    1.70
 -10  -8  -3    0.00    1.30
 -10   8   3    2.70    1.90
  10  -8   3   -2.30    2.80
 -10   8   3    1.80    2.80
  10   8  -3    0.70    3.70
 -10  -8  -3   -1.50    2.50
 -10  -8  -3   -0.50    1.60
  10   8  -3   -0.20    2.00
 -10  -9   3    9.60    2.20
 -10   9  -3    1.00    3.40
  10  -9  -3    5.90    3.30
 -10  -9   3   12.30    3.50
  10   9   3    7.30    4.90
 -10   9  -3   10.50    2.60
  10   9   3   10.20    3.10
 -10   9  -3    8.00    4.40
  10  -9  -3   11.80    3.40
 -10  -9   3    5.70    2.80
  10   9  -3    1.50    4.50
 -10   9   3    6.60    2.50
 -10  -9  -3    7.50    1.60
 -10   9   3    6.40    3.20
 -10  -9  -3    7.70    3.40
  10  -9   3    2.30    3.30
 -10  -9  -3   10.10    1.80
  10  -9   3    9.60    3.60
  10   9  -3    9.80    2.80
  10  10   3    5.00    3.80
 -10 -10   3   -1.20    3.60
  10  10   3   -1.80    6.90
  10 -10  -3    3.90    4.20
 -10  10  -3    1.10    3.70
  10 -10  -3    1.80    3.70
 -10  10  -3   -0.20    2.60
 -10 -10   3    0.10    2.20
 -10  10   3    1.30    3.50
 -10 -10  -3    3.70    3.90
  10 -10   3   -1.10    3.40
  10  10  -3   -4.00    2.80
 -10  10   3    3.30    2.80
  10 -11  -3   -0.20    4.00
 -10 -11   3   -2.70    2.50
  10  11   3    7.90    3.80
 -10  11  -3    4.40    4.20
 -10  11  -3   -4.60    4.30
 -10 -11   3   -4.00    4.30
  10 -11   3   -4.00    3.90
 -10  11   3    1.20    4.00
  10  11  -3   -5.90    3.30
 -10  11   3    1.50    3.10
 -10  12  -3    7.10    5.10
  10  12   3    2.00    4.30
 -10  12  -3   -1.90    3.90
  10 -12  -3    6.70    4.90
 -10  12   3   -5.20    4.50
  10  12  -3    9.70    4.50
  10 -12   3   -4.90    4.60
 -10  12   3   -0.50    3.80
  11   0   3    1.60    1.70
 -11   0  -3    3.20    1.90
 -11   0   3   -0.40    2.10
 -11   0   3    2.90    1.80
 -11   0  -3    0.20    1.90
  11   0   3    1.10    2.10
  11   0  -3   -1.80    1.90
  11   0  -3    0.60    1.60
  11  -1  -3  157.18    6.30
  11   1   3  160.48    6.60
 -11   1  -3  155.78    6.30
  11  -1  -3  154.58    6.00
 -11  -1   3  152.28    6.20
 -11  -1   3  162.08    6.30
  11   1   3  158.08    4.40
  11   1   3  158.58    5.90
 -11   1  -3  162.28    6.30
  11   1   3  161.68    4.70
  11   1  -3  156.58    6.10
 -11  -1  -3  166.28    6.50
  11  -1   3  158.08    6.50
 -11  -1  -3  159.38    6.00
  11  -1   3  163.18    6.20
 -11   1   3  155.68    6.40
 -11   1   3  154.18    6.20
  11   1  -3  157.88    6.10
  11  -2  -3   70.99    4.40
 -11   2  -3   66.09    4.70
  11   2   3   66.99    4.80
 -11  -2   3   65.59    4.40
  11   2   3   69.09    3.10
  11  -2  -3   62.09    4.10
 -11  -2   3   67.39    4.40
  11   2   3   68.29    2.90
 -11   2  -3   66.89    4.30
  11   2   3   68.29    3.80
  11  -2   3   68.79    4.30
 -11  -2  -3   68.99    4.00
  11   2  -3   71.49    4.10
 -11   2   3   60.69    4.00
  11  -2   3   67.79    4.50
 -11   2   3   70.39    4.70
  11   2  -3   64.99    4.40
 -11  -2  -3   75.09    4.50
  11   3   3   17.20    1.90
  11   3   3   16.00    2.20
  11   3   3   16.50    2.00
 -11  -3   3   18.80    2.60
 -11   3  -3   17.20    2.70
 -11   3  -3   17.30    3.20
 -11  -3   3   14.60    2.50
  11   3   3   12.50    2.50
  11  -3  -3   15.30    2.70
 -11   3  -3   15.90    1.80
 -11   3   3   17.70    2.90
 -11  -3  -3   17.60    2.40
  11  -3   3   16.40    2.60
 -11   3   3   17.60    2.60
  11   3  -3   14.90    2.90
  11   3  -3   15.90    1.70
 -11  -3  -3   11.70    2.50
  11  -4  -3   13.20    2.80
 -11  -4   3   23.80    2.90
  11   4   3   18.40    2.10
  11   4   3   19.50    2.30
 -11   4  -3   15.00    3.10
 -11   4  -3   15.90    2.00
 -11  -4   3   14.20    2.50
 -11   4  -3   19.00    3.10
  11   4   3   15.30    3.00
  11  -4   3   16.30    1.90
 -11   4   3   22.10    2.90
  11   4  -3   17.10    3.30
 -11   4   3   17.30    3.60
  11  -4   3   21.00    3.20
 -11  -4  -3   20.50    3.30
  11   4  -3   15.50    2.00
 -11  -4  -3   13.50    2.30
  11   5   3   17.30    3.70
 -11  -5   3   24.40    3.30
 -11  -5   3   20.90    2.60
 -11   5  -3   21.10    2.10
  11   5   3   19.80    2.50
  11  -5  -3   18.50    3.10
  11   5   3   19.10    2.50
 -11   5  -3   19.10    3.20
 -11  -5   3   22.00    2.80
  11   5  -3   18.70    3.60
 -11   5   3   15.40    2.80
 -11  -5  -3   26.50    3.50
  11  -5   3   19.70    3.10
 -11  -5  -3   16.70    2.30
  11   5  -3   14.90    2.00
  11   6   3    2.20    3.40
 -11   6  -3    3.60    2.70
 -11  -6   3   -1.30    2.50
  11  -6  -3    1.00    2.30
  11  -6  -3    2.00    1.60
 -11  -6   3    2.50    1.70
  11   6   3   -0.60    1.90
 -11   6  -3    4.20    1.80
 -11  -6   3   -1.70    2.30
 -11  -6  -3    1.10    1.90
  11   6  -3    3.60    1.70
 -11   6   3    3.50    2.30
  11  -6   3   -0.30    2.30
 -11   6   3    3.60    1.40
 -11  -6  -3   -2.30    2.10
  11   6  -3   -0.60    3.40
 -11  -6  -3    2.10    1.50
  11  -6   3   -0.10    2.00
 -11  -7   3    8.30    2.70
 -11  -7   3   10.00    2.10
 -11  -7   3    7.20    2.50
 -11   7  -3    9.10    3.20
  11  -7  -3    8.90    2.10
  11   7   3    9.50    4.10
  11   7   3    3.70    2.40
 -11   7  -3    6.40    2.00
 -11  -7  -3    6.00    1.60
  11   7  -3   -1.50    3.90
  11   7  -3    4.20    2.20
 -11   7   3    9.90    2.70
 -11  -7  -3    8.30    2.90
 -11   7   3    4.30    1.80
  11  -7   3    4.30    2.50
 -11  -8   3   52.99    5.70
  11  -8  -3   48.80    4.60
  11   8   3   57.39    7.40
  11   8   3   58.49    4.90
  11  -8  -3   58.49    5.80
 -11  -8   3   54.59    5.00
 -11  -8   3   58.69    3.90
 -11   8  -3   57.79    4.10
 -11   8  -3   55.69    5.80
  11   8  -3   60.49    4.60
  11   8  -3   51.59    5.80
 -11   8   3   59.99    3.90
 -11  -8  -3   57.59    3.00
  11  -8   3   61.89    5.70
 -11   8   3   60.09    5.60
 -11  -8  -3   58.09    3.60
 -11  -8  -3   47.70    5.50
  11  -8   3   61.09    5.20
 -11   9  -3    0.80    3.70
  11  -9  -3    3.20    3.60
 -11  -9   3    2.90    3.70
 -11  -9   3    2.40    2.20
 -11   9  -3    8.30    2.80
  11   9   3    4.20    2.90
  11   9   3   -2.10    4.50
  11  -9  -3    4.40    3.50
 -11  -9   3    2.90    3.20
  11  -9   3   -2.90    3.70
 -11   9   3    0.40    2.50
 -11  -9  -3    3.10    3.40
 -11  -9  -3    2.20    1.60
  11   9  -3    3.70    2.90
  11  -9   3    0.60    3.20
 -11   9   3    2.40    3.50
 -11 -10   3   11.00    2.70
 -11 -10   3    9.80    4.40
 -11  10  -3   13.50    3.40
 -11  10  -3   11.30    4.30
  11  10   3    6.00    3.40
  11 -10  -3    7.50    4.20
 -11  10   3    6.20    3.90
 -11 -10  -3    6.70    4.20
  11  10  -3    1.40    5.40
  11 -10   3    8.30    4.10
 -11  10   3    6.50    3.10
  11 -11  -3   19.20    5.10
 -11 -11   3   20.30    3.80
 -11  11  -3   25.10    5.50
  11  11   3   14.30    4.60
 -11 -11   3   20.90    5.70
 -11  11   3   15.90    3.90
  11 -11   3   25.30    5.10
  11  11  -3   19.50    4.30
 -11  11   3   26.10    5.10
  12   0  -3    1.30    2.10
 -12   0  -3    2.60    2.30
 -12   0   3    2.70    2.40
 -12   0   3   -1.90    1.70
  12   0   3    0.60    2.50
  12   0  -3    3.20    2.40
 -12   0  -3    4.30    2.10
  12   0   3   -0.10    1.80
  12   1   3  183.68    6.70
  12   1   3  193.68    7.60
 -12  -1   3  188.58    7.20
 -12   1  -3  187.38    7.30
 -12  -1   3  189.38    7.30
  12  -1  -3  192.28    7.30
  12  -1  -3  165.48    6.90
 -12   1  -3  193.78    7.40
 -12  -1  -3  186.78    7.30
  12   1  -3  179.68    7.20
 -12   1   3  196.48    7.20
  12  -1   3  171.68    7.30
 -12   1   3  183.18    7.60
  12  -1   3  178.98    7.00
 -12  -1  -3  182.98    6.90
  12   1  -3  181.88    7.00
  12   2   3   90.49    4.70
  12   2   3   91.99    3.60
 -12  -2   3   82.99    5.20
  12  -2  -3   95.79    5.30
  12   2   3   91.99    3.40
 -12  -2   3   95.09    5.40
  12  -2  -3   92.89    5.80
 -12   2  -3   94.69    5.70
  12   2   3   82.59    5.70
 -12   2  -3  102.49    5.40
 -12  -2  -3  102.79    5.00
 -12   2   3   90.59    5.00
  12   2  -3   95.59    5.00
 -12   2   3   85.59    5.70
  12  -2   3   94.49    5.20
  12  -2   3   84.49    5.60
 -12  -2  -3   97.99    5.40
  12   2  -3   91.79    5.50
  12   3   3   73.49    5.50
  12  -3  -3   78.09    5.00
 -12  -3   3   63.69    4.90
  12   3   3   64.09    3.40
 -12   3  -3   68.19    4.90
 -12  -3   3   76.19    5.10
  12   3   3   67.79    4.10
  12   3   3   64.99    3.20
 -12  -3  -3   73.69    4.50
  12   3  -3   64.59    5.20
 -12  -3  -3   67.99    4.80
  12  -3   3   74.39    5.00
 -12   3   3   66.99    4.50
  12  -4  -3    7.40    2.70
  12   4   3    6.20    1.80
 -12  -4   3    4.70    2.40
  12   4   3    4.10    3.00
 -12  -4   3    6.90    2.70
 -12   4  -3   11.90    2.70
  12   4   3    7.40    1.80
  12   4  -3    7.70    1.40
 -12  -4  -3    6.60    2.30
  12  -4   3   10.50    2.70
  12   4  -3    9.80    1.70
 -12   4   3    8.80    2.60
 -12  -4  -3    7.60    2.60
  12   4  -3    2.40    3.10
  12   5   3    1.00    1.90
 -12  -5   3    3.70    2.50
 -12   5  -3    0.80    1.40
  12   5   3    1.30    3.40
 -12   5  -3    1.90    2.60
 -12  -5   3    0.40    2.70
  12   5   3    3.40    2.00
  12  -5  -3   -2.70    2.50
  12  -5   3    2.00    1.80
  12   5  -3    0.40    3.60
  12   5  -3    0.00    1.50
 -12   5   3    2.30    2.30
  12  -5   3    3.50    2.50
 -12  -5  -3    4.70    2.60
 -12  -5  -3    3.10    2.20
 -12   6  -3   30.80    3.90
  12   6   3   35.40    5.00
 -12   6  -3   35.20    3.00
 -12  -6   3   34.40    3.80
 -12  -6   3   28.30    3.80
  12   6   3   37.20    3.70
  12  -6  -3   42.10    4.60
  12   6   3   33.00    3.30
 -12  -6   3   31.70    3.60
  12  -6   3   30.10    4.80
 -12   6   3   33.20    4.00
  12   6  -3   29.00    3.10
 -12  -6  -3   35.70    3.00
 -12  -6  -3   30.90    3.70
  12  -6   3   34.50    3.20
 -12  -6  -3   37.90    4.50
 -12  -7   3   17.80    3.60
 -12  -7   3   14.20    3.30
  12  -7  -3   28.70    4.20
 -12  -7   3   23.00    2.80
 -12   7  -3   20.60    4.00
 -12   7  -3   19.80    2.60
  12   7   3   20.60    3.10
  12  -7  -3   21.50    2.90
  12   7   3   16.30    4.90
 -12  -7  -3   18.30    2.60
 -12   7   3   18.70    3.60
  12  -7   3   18.50    3.10
  12   7  -3   18.00    2.70
 -12  -7  -3   19.30    3.60
  12  -7   3   19.30    3.60
 -12  -7  -3   22.10    2.70
 -12   7   3   18.50    2.20
  12  -8  -3    2.00    3.00
  12   8   3    5.30    3.00
 -12   8  -3    6.70    3.80
 -12   8  -3    0.90    2.30
  12  -8  -3    5.10    3.40
 -12  -8   3    2.90    3.40
  12   8   3    2.80    5.30
 -12  -8   3    2.70    3.50
 -12  -8   3    7.30    2.30
  12  -8   3    7.50    3.50
 -12   8   3    2.20    3.20
 -12  -8  -3    6.00    1.80
 -12  -8  -3    0.10    3.50
  12   8  -3    0.60    2.50
  12  -8   3    5.20    3.40
 -12   8   3    6.20    2.20
  12   9   3    0.50    3.20
 -12   9  -3   -0.10    3.90
 -12  -9   3   -1.30    2.40
  12  -9  -3    2.10    3.80
 -12  -9   3   -1.00    3.20
 -12   9  -3    1.30    2.70
  12   9  -3   -2.40    2.80
 -12   9   3    2.40    2.60
 -12  -9  -3    1.10    1.80
 -12  -9  -3   -0.30    4.00
  12  -9   3   -1.80    3.60
 -12   9   3   -2.90    3.60
 -12  10  -3   26.70    3.90
 -12 -10   3   24.60    5.00
 -12  10  -3   24.50    5.00
  12 -10  -3   29.90    5.20
  12  10   3   29.20    4.50
 -12 -10   3   23.60    3.30
  12  10  -3   19.50    4.10
  12 -10   3   20.90    4.90
 -12  10   3   22.00    4.70
 -12  10   3   25.60    3.80
 -13   0  -3   -0.10    2.70
  13   0   3   -0.90    1.90
  13   0   3    1.00    3.10
 -13   0   3    1.70    2.10
  13   0  -3    2.70    2.10
 -13   0  -3    2.40    2.40
  13   1   3  110.69    5.50
 -13  -1   3  107.79    5.80
 -13  -1   3   99.39    6.10
  13  -1  -3  108.49    5.90
  13   1   3  107.09    6.70
 -13   1  -3  109.39    7.00
 -13   1  -3  109.09    5.90
 -13  -1  -3  102.79    5.70
 -13   1   3  110.99    5.80
 -13  -1  -3  106.29    6.00
  13   1  -3  110.89    5.70
  13  -1   3  111.99    5.80
  13  -1   3   87.99    6.30
 -13   2  -3    7.10    2.50
  13   2   3   10.50    2.50
 -13  -2   3    9.40    3.20
  13  -2  -3    7.40    2.80
  13   2   3    7.80    3.40
 -13  -2   3    7.40    2.60
  13   2  -3   10.00    2.60
 -13  -2  -3    8.50    2.90
  13  -2   3    9.80    2.80
 -13  -2  -3    9.00    2.80
 -13   2   3    9.60    2.60
  13   3   3    1.00    1.60
  13   3   3    1.70    1.90
 -13   3  -3    2.30    2.40
  13  -3  -3    1.40    2.40
  13   3   3   -2.00    3.30
  13   3   3    0.60    1.40
 -13  -3   3    3.60    2.40
 -13  -3   3    1.10    2.80
 -13  -3  -3    2.80    2.60
  13  -3   3    2.40    2.40
 -13   3   3    1.10    2.30
 -13  -3  -3   -0.80    2.50
  13   4   3   90.49    4.10
 -13  -4   3   89.89    5.80
  13   4   3   85.19    4.20
  13   4   3   75.89    6.60
 -13  -4   3  104.79    6.30
 -13   4  -3   94.89    5.90
 -13  -4  -3   85.49    6.00
 -13  -4  -3   98.19    5.30
 -13   4   3   85.29    5.60
  13  -4   3   92.59    6.10
  13  -5  -3   -1.80    2.80
  13   5   3    2.80    2.20
  13   5   3   -9.40    3.60
 -13  -5   3   -0.70    2.80
 -13   5  -3    3.50    3.00
 -13  -5   3    0.20    3.20
 -13   5  -3   -1.30    1.40
  13   5   3    0.40    1.90
 -13  -5  -3    5.30    2.80
  13   5  -3    1.20    1.90
  13  -5   3   -1.00    1.80
 -13  -5  -3    3.20    2.60
  13   5  -3    2.30    1.50
 -13   5   3   -0.90    2.80
  13  -5   3    2.30    2.80
  13  -6  -3  151.98    8.00
 -13   6  -3  159.48    7.90
  13   6   3  157.78    6.40
 -13  -6   3  164.78    8.10
  13   6   3  153.98    6.40
  13   6   3  153.08    9.30
 -13   6  -3  152.08    5.30
 -13  -6   3  161.78    6.60
 -13  -6   3  168.48    7.20
 -13   6   3  153.28    7.60
 -13  -6  -3  161.28    6.40
 -13  -6  -3  153.28    8.20
 -13  -6  -3  159.78    5.80
  13  -6   3  148.19    5.90
  13  -6   3  148.59    7.90
  13   6  -3  159.88    5.70
  13   7   3    4.60    3.40
  13  -7  -3    8.10    3.60
 -13   7  -3    6.10    2.20
  13   7   3    8.60    7.40
 -13  -7   3    7.50    3.70
 -13  -7   3    4.70    3.60
 -13  -7   3    8.90    2.50
  13   7   3    8.00    2.90
 -13   7  -3    1.30    3.20
  13  -7   3    3.30    3.50
  13   7  -3   10.30    2.50
 -13  -7  -3    6.70    2.10
 -13  -7  -3    0.10    3.10
  13  -7   3    6.10    4.30
 -13   7   3   11.70    3.30
 -13   8  -3    8.80    3.90
 -13  -8   3    4.40    2.60
 -13  -8   3   14.20    4.00
 -13   8  -3    6.20    2.60
  13  -8  -3    7.10    4.00
  13   8   3   12.40    3.30
 -13  -8  -3    9.90    2.20
  13  -8   3    9.80    3.90
  13   8  -3    8.60    3.00
 -13   8   3   11.90    3.70
 -13  -8  -3    3.80    3.80
 -13   8   3   10.90    2.50
  13   9   3    2.80    3.90
 -13  -9   3   -0.40    2.70
 -13   9  -3    1.70    3.10
 -13   9  -3    8.40    4.50
 -13  -9   3    4.40    4.00
  13  -9  -3    9.90    4.40
  13  -9   3   12.20    4.40
 -13   9   3    0.40    2.80
  13   9  -3    1.80    3.30
 -13   9   3   -3.40    3.90
 -13  -9  -3    2.70    4.80
  13  10   3   91.69    7.40
 -13  10  -3   86.29    6.60
 -13 -10   3   93.19    9.70
 -13  10  -3   91.89    9.00
  13 -10  -3  100.29    8.70
  13 -10   3   81.59    8.20
  13  10  -3   95.19    7.00
 -13  10   3   85.09    8.50
  14   0   3   -1.60    2.30
  14   0  -3   -3.50    2.30
 -14   0   3    1.90    2.30
 -14   0  -3   -1.90    2.40
  14   1   3    2.10    2.40
  14  -1  -3   -3.90    2.30
 -14  -1   3    1.60    2.40
 -14   1  -3    2.80    2.80
  14  -1   3   -3.90    2.20
 -14   1   3    3.10    2.60
 -14  -1  -3    0.20    3.50
 -14  -1  -3   -1.70    2.50
  14   1  -3    3.30    2.50
  14   2   3   -2.20    2.10
 -14   2  -3   -2.40    2.40
 -14  -2   3    3.70    2.70
  14  -2   3    0.10    2.50
 -14  -2  -3    4.00    2.90
 -14  -2  -3    0.90    3.10
 -14   2   3   -1.40    2.30
 -14  -3   3    4.90    3.00
  14   3   3    3.30    2.40
  14  -3  -3    0.80    2.80
 -14   3  -3   -1.70    2.50
  14  -3   3    0.60    3.50
 -14   3   3    0.40    2.50
 -14  -3  -3   -1.60    2.70
 -14  -3  -3    5.90    3.10
 -14  -4   3   19.40    3.80
  14   4   3   22.90    2.50
  14   4   3   19.70    2.50
  14  -4  -3   21.70    3.90
 -14   4  -3   15.20    3.40
  14  -4   3   23.60    4.10
 -14  -4  -3   25.20    3.50
 -14  -4  -3   16.10    3.60
 -14   4   3   17.60    4.30
 -14  -5   3    0.70    3.80
  14  -5  -3    3.30    3.20
  14   5   3    5.70    2.40
 -14  -5   3    2.90    3.40
 -14   5  -3   10.00    3.30
  14   5   3    1.00    2.40
 -14  -5  -3    6.80    3.50
  14  -5   3    6.20    3.20
 -14  -5  -3    5.70    3.20
  14   5  -3    4.10    1.70
 -14   5   3    1.90    2.90
 -14  -6   3    3.90    2.60
 -14  -6   3   12.80    4.20
  14   6   3   -3.20    2.30
 -14  -6   3    4.50    3.10
 -14   6  -3    1.50    3.50
  14  -6  -3    0.50    3.40
 -14  -6  -3   -7.40    3.60
 -14   6   3    1.90    3.20
  14  -6   3    5.30    3.60
 -14  -6  -3   -1.30    2.20
  14   6  -3   -0.70    2.00
  14  -7  -3    2.60    3.80
 -14   7  -3    1.90    2.20
 -14  -7   3    4.00    4.00
 -14  -7   3    3.80    2.70
 -14   7  -3    6.00    3.90
  14   7   3    3.00    2.80
  14  -7   3    3.70    3.80
 -14   7   3   -0.60    3.50
 -14  -7  -3    0.30    3.50
 -14  -7  -3   -0.80    2.20
  14   7  -3    6.40    2.60
 -14  -8   3    6.90    3.00
  14  -8  -3    7.80    4.40
 -14   8  -3    3.00    2.70
 -14   8  -3    5.50    4.20
 -14  -8   3   -0.80    4.20
  14   8   3    2.30    3.30
 -14   8   3   13.70    3.90
  14  -8   3   -3.20    4.00
 -14  -8  -3    4.60    4.50
  14   8  -3    4.70    3.00
  14   9   3   -2.20    4.70
  14  -9  -3   -1.80    4.70
 -14   9  -3   -0.30    4.50
 -14  -9   3   -1.40    5.50
 -14  -9   3    1.30    3.30
 -14   9   3    3.90    4.50
  14  -9   3    8.90    4.80
  14   9  -3    6.10    3.60
 -15   0   3   -2.60    2.60
  15   0   3    0.10    2.80
 -15   0  -3   -0.20    2.70
  15   0  -3    0.50    2.90
 -15  -1   3    4.10    2.90
  15   1   3    6.50    2.90
 -15   1  -3    0.20    3.10
  15  -1  -3    2.40    2.90
 -15  -1  -3    4.20    3.10
  15   1  -3    4.20    3.60
 -15   1   3    6.10    3.30
  15   2   3    8.70    2.90
 -15  -2   3    8.60    3.40
  15  -2  -3    2.30    3.00
 -15   2  -3    6.20    3.00
  15  -2   3    7.10    3.00
 -15  -2  -3    6.50    3.10
 -15   2   3    9.20    3.20
 -15  -3   3    6.20    3.10
 -15   3  -3    7.20    3.10
  15   3   3   -1.10    2.70
  15  -3  -3   -1.20    3.10
  15  -3   3    3.80    3.10
 -15  -3  -3    4.20    3.50
 -15   3   3    2.30    2.80
 -15  -4   3   50.89    5.60
  15   4   3   35.20    3.40
  15  -4  -3   47.90    6.00
 -15  -4  -3   34.60    4.60
 -15  -4  -3   38.80    5.20
 -15   4   3   33.40    4.30
  15  -4   3   47.20    5.40
  15  -5  -3   -1.90    3.50
  15   5   3   -0.80    2.20
 -15   5  -3    5.10    3.60
 -15  -5   3   -7.60    3.50
  15  -5   3    0.00    3.30
 -15   5   3   -2.90    3.20
 -15  -5  -3    1.80    3.60
  15   6   3   26.80    3.30
 -15  -6   3   24.60    4.30
 -15  -6   3   24.30    3.70
 -15   6  -3   25.50    4.60
  15  -6  -3   24.30    4.80
  15  -6   3   19.90    4.30
 -15  -6  -3   25.20    3.20
 -15   6   3   25.40    4.50
 -15  -6  -3   19.00    4.90
  15   6  -3   28.10    2.90
 -15  -7   3    3.20    4.20
  15   7   3    3.40    3.10
  15  -7  -3   -2.20    4.10
 -15  -7   3    4.20    3.30
 -15   7  -3    0.10    4.10
  15   7  -3    2.60    2.80
  15  -7   3    7.60    4.20
 -15   7   3    3.30    3.80
 -15  -7  -3   -6.10    4.30
 -15  -7  -3    0.90    2.80
 -16   0  -3   -1.10    3.30
  16   0   3   -0.40    3.00
 -16   0   3    4.00    3.40
  16   0  -3    4.70    3.40
 -16   1  -3   34.00    4.70
  16   1   3   35.20    5.10
  16  -1  -3   36.80    4.90
 -16  -1   3   38.20    5.00
  16   1  -3   39.40    4.80
  16  -1   3   31.70    4.50
 -16  -1  -3   36.70    4.90
 -16   1   3   31.20    4.20
 -16  -2   3   11.30    4.00
  16  -2  -3   14.60    3.80
  16   2   3   15.20    3.60
 -16  -2  -3   11.70    4.20
  16  -2   3   14.90    3.70
 -16   2   3    9.10    3.40
  16  -3  -3    4.70    3.80
 -16   3  -3    1.00    3.40
 -16  -3   3    1.70    4.30
 -16  -3  -3    6.80    4.20
  16  -3   3    0.60    3.40
 -16   3   3   -0.50    3.40
 -16   4  -3   -3.10    3.40
  16  -4  -3   -1.10    3.80
 -16  -4   3    9.60    5.30
 -16   4   3    0.40    3.30
 -16  -4  -3    7.10    4.20
  16  -4   3   -5.40    3.50
  16  -5  -3    3.90    4.20
 -16   5  -3    6.50    4.00
 -16  -5   3   -7.00    4.90
 -16  -5  -3    7.40    4.30
  16  -5   3   -4.40    4.00
 -16   5   3   -0.10    3.80
 -16   6  -3    3.10    4.00
 -16  -6   3    8.60    4.60
  16  -6  -3   13.70    4.80
 -16   6   3   20.20    4.30
  16  -6   3    9.80    4.60
 -16  -6  -3   15.20    4.90
 -16  -6  -3   14.20    3.30
 -17   0   3   -2.90    3.50
 -17   0  -3    2.40    3.90
  17   0  -3   -2.30    3.70
  17   0   3   -1.50    3.60
  17  -1  -3   61.09    6.90
 -17   1  -3   67.29    7.20
 -17  -1   3   57.19    7.00
  17   1   3   51.79    6.50
 -17   1   3   44.40    5.30
  17   1  -3   55.49    6.90
  17  -1   3   51.69    5.70
  17  -2  -3   -2.90    4.00
 -17  -2   3    3.10    4.00
 -17   2  -3   -0.20    3.90
  17   2   3    5.60    3.80
 -17   2   3    0.10    3.60
 -17  -2  -3   -3.20    4.80
  17  -2   3    4.20    3.90
  17  -3  -3   59.49    7.40
 -17   3  -3   52.69    5.90
 -17  -3   3   58.39    6.60
  17  -3   3   66.49    7.50
 -17   3   3   53.29    6.80
 -17  -3  -3   61.99    6.70
 -17   4  -3   -4.70    3.90
 -17  -4   3   -2.90    4.30
  17  -4  -3   -3.00    4.60
 -17  -4  -3    8.40    5.10
  17  -4   3    4.60    4.30
 -17   4   3   11.70    4.30
   0   0  -4  695.63   13.80
   0   0   4  705.83   13.80
   0   0   4  598.54   13.60
   0   0  -4  685.63   13.60
   0   0  -4  670.73   13.60
   0   0  -4  685.93   13.80
   0  -1   4    0.10    0.30
   0  -1   4   -0.20    0.30
   0   1   4    0.30    0.20
   0   1   4    0.10    0.30
   0   1  -4   -0.10    0.30
   0   1  -4   -0.20    0.30
   0   1   4   -0.10    0.10
   0  -1   4    0.30    0.30
   0   1  -4    0.20    0.30
   0   2   4  757.12   15.70
   0   2   4  730.03   15.10
   0  -2   4  750.42   15.60
   0   2  -4  741.23   15.60
   0   2  -4  743.33   15.50
   0  -2  -4  729.23   15.00
   0  -2   4  740.13   15.70
   0   2   4  742.53   15.10
   0  -2   4  736.63   15.50
   0   2  -4  726.53   15.60
   0  -2  -4  745.63   15.10
   0   3   4   -0.10    0.40
   0  -3   4   -0.40    0.50
   0  -3  -4   -0.30    0.30
   0   3   4   -0.80    0.50
   0  -3  -4   -0.10    0.30
   0   3  -4   -0.50    0.50
   0   3   4   -0.40    0.40
   0   3  -4    0.10    0.50
   0   3  -4    0.40    0.50
   0  -3  -4   -0.20    0.50
   0  -3   4    0.00    0.50
   0  -4   4  307.17    7.40
   0   4   4  305.37    6.80
   0  -4   4  302.37    7.70
   0   4  -4  315.47    7.40
   0   4   4  296.27    7.20
   0  -4  -4  310.27    7.70
   0  -4  -4  297.37    7.10
   0  -4   4  305.57    7.70
   0   4  -4  294.77    7.50
   0   4   4  299.17    7.70
   0   4  -4  308.87    7.70
   0  -4  -4  299.17    6.80
   0   5  -4   -0.10    0.90
   0   5  -4   -0.80    0.90
   0  -5   4   -1.00    0.80
   0  -5  -4    0.40    0.80
   0  -5   4    0.80    0.80
   0   5   4   -1.00    0.70
   0   5   4    0.80    0.90
   0  -5  -4    0.00    0.50
   0  -5  -4    0.10    0.60
   0   5  -4   -0.40    0.80
   0  -5   4   -0.60    0.80
   0   5   4    0.30    0.60
   0   6  -4  501.25   11.50
   0  -6  -4  480.65   12.00
   0  -6   4  489.25   12.10
   0  -6  -4  495.25   11.40
   0   6   4  464.05   12.00
   0   6   4  477.05   11.60
   0   6   4  493.35   10.80
   0  -6   4  494.55   12.10
   0  -6  -4  480.75   10.80
   0   6  -4  484.45   12.10
   0  -6   4  471.15   11.40
   0   6  -4  468.05   11.90
   0  -7   4   -0.80    1.50
   0   7   4    0.30    1.30
   0   7   4    0.90    1.20
   0  -7  -4    1.00    1.30
   0  -7   4   -0.60    1.10
   0   7  -4    1.70    1.60
   0   7  -4    0.10    1.20
   0   7  -4   -1.00    1.20
   0  -7  -4    0.40    0.90
   0  -7  -4    0.00    1.00
   0  -7   4    0.90    1.20
   0   7   4   -1.60    0.90
   0  -8   4    1.90    2.00
   0   8   4    3.00    1.40
   0   8  -4    1.90    1.50
   0  -8  -4    1.80    1.80
   0  -8  -4    2.50    1.40
   0   8  -4    3.70    1.60
   0   8   4    2.00    1.50
   0  -8   4    4.20    1.70
   0  -8  -4    2.50    1.10
   0  -8   4    5.50    1.50
   0   8   4    5.50    1.40
   0   8  -4   -0.20    1.80
   0  -9   4   -0.40    1.50
   0   9  -4    1.90    2.10
   0  -9  -4    0.40    2.00
   0   9  -4    1.10    1.90
   0   9   4    1.50    1.70
   0   9   4   -0.90    1.60
   0  -9   4    0.80    2.30
   0   9  -4    1.00    1.80
   0  -9  -4   -0.30    1.20
   0  -9   4    0.50    1.60
   0  10   4    8.00    2.30
   0 -10   4    9.20    2.10
   0  10  -4    7.00    2.40
   0 -10  -4    4.10    1.70
   0  10   4   10.80    2.60
   0 -10   4    7.90    2.30
   0 -10  -4   11.50    3.00
   0  10  -4    9.20    3.20
   0  10   4    4.80    2.10
   0 -10   4    9.80    4.50
   0  10  -4    3.40    2.50
   0  11   4   -0.40    2.90
   0  11   4    1.20    2.30
   0 -11   4   -4.00    2.00
   0 -11  -4    1.00    1.90
   0  11   4    0.50    2.40
   0  11  -4    7.00    2.70
   0  11  -4   -0.50    5.10
   0  11  -4   -1.30    2.90
   0  12  -4   20.30    4.90
   0  12  -4   13.30    3.30
   0  12   4   19.10    3.30
   0 -12   4   18.00    3.10
   0  12  -4   22.00    4.00
   0 -12  -4   21.10    2.90
   0  12   4   16.90    3.90
   0  12   4   17.90    3.70
   0 -13   4   -3.00    3.00
   0 -13  -4   -2.00    2.80
   0  13   4    3.80    3.60
   0  13  -4    1.20    3.40
   0 -14   4   73.09    6.50
   0  14  -4   67.79    7.50
   0 -14  -4   67.89    5.60
   0  14   4   75.79    7.70
  -1   0   4  423.56    8.60
   1   0   4  419.86    8.70
  -1   0  -4  418.56    8.70
   1   0   4  396.76    8.70
  -1   0  -4  423.06    8.80
   1   0  -4  412.56    8.40
   1   0   4  417.66    8.80
  -1   0   4  406.36    8.50
   1   0  -4  418.36    8.60
   1   1   4  562.54   11.60
  -1  -1   4  538.55   11.50
   1  -1  -4  558.74   11.50
   1   1   4  537.35   11.10
  -1  -1   4  553.24   11.40
  -1   1  -4  549.74   11.50
  -1   1  -4  550.14   11.50
   1   1   4  546.05   11.30
  -1  -1   4  541.75   11.50
  -1  -1  -4  536.35   11.10
  -1   1   4  563.54   11.50
   1   1  -4  556.44   11.60
   1  -1   4  546.65   11.50
   1   1  -4  546.55   11.50
   1   1  -4  543.55   11.40
  -1  -1  -4  548.55   11.30
   1  -1   4  536.15   11.50
  -1   2  -4  824.42   17.10
  -1   2  -4  815.12   17.30
  -1  -2   4  812.02   17.10
   1   2   4  797.42   16.90
   1   2   4  827.32   17.30
  -1  -2   4  834.52   17.10
   1  -2  -4  827.12   16.90
  -1   2  -4  810.02   17.10
   1  -2  -4  829.52   17.10
   1  -2   4  825.22   17.10
   1  -2   4  807.82   17.10
   1   2  -4  827.72   17.10
  -1  -2  -4  795.12   16.80
  -1   2   4  821.12   17.10
   1   2  -4  834.52   17.20
   1   2  -4  780.62   17.00
  -1   2   4  835.72   16.90
   1   3   4  424.96    8.70
  -1   3  -4  432.36    9.60
   1   3   4  419.96    9.80
   1  -3  -4  434.16    9.30
  -1  -3   4  410.76    9.50
  -1  -3   4  426.46    9.70
   1  -3  -4  427.06    9.70
  -1   3  -4  416.56    9.60
   1   3   4  417.36    9.40
  -1   3  -4  436.16    9.90
  -1  -3   4  431.86    9.80
   1   3  -4  412.86    9.60
   1   3  -4  443.06    9.80
   1   3  -4  425.46    9.50
  -1  -3  -4  421.36    8.70
   1  -3   4  419.06    9.60
  -1  -3  -4  414.16    9.80
  -1  -3  -4  425.16    9.30
   1  -3   4  418.16    9.60
  -1   3   4  431.26    9.20
  -1   3   4  415.96    9.20
   1  -4  -4  374.96    8.60
  -1   4  -4  391.56    9.40
  -1   4  -4  386.76    9.00
   1   4   4  384.96    8.90
  -1  -4   4  374.46    9.30
   1  -4  -4  369.36    9.10
   1   4   4  378.46    9.30
  -1  -4   4  392.86    9.30
   1   4   4  381.66    8.10
  -1   4  -4  370.56    9.10
  -1  -4   4  380.66    8.80
  -1  -4  -4  383.56    9.30
   1  -4   4  393.46    9.30
   1  -4   4  377.96    9.00
   1   4  -4  383.46    8.80
   1  -4   4  384.46    9.20
   1   4  -4  364.56    9.10
  -1  -4  -4  390.06    8.90
  -1   4   4  384.96    8.80
   1   4  -4  397.66    9.30
  -1  -4  -4  374.16    8.10
  -1   4   4  378.06    9.20
  -1   4   4  374.66    8.60
  -1   5  -4  614.44   14.30
   1   5   4  642.24   14.20
  -1  -5   4  615.14   14.60
   1  -5  -4  612.14   13.60
  -1   5  -4  628.14   14.00
  -1  -5   4  635.14   14.60
  -1   5  -4  640.94   14.60
   1   5   4  638.84   13.10
   1   5   4  612.04   14.60
  -1  -5   4  619.34   13.80
   1  -5  -4  635.34   14.50
   1  -5   4  613.94   14.60
  -1  -5  -4  605.34   13.10
  -1  -5  -4  624.24   14.00
  -1   5   4  632.04   14.00
  -1   5   4  629.54   14.50
   1   5  -4  603.74   14.30
  -1  -5  -4  561.54   15.20
   1   5  -4  637.84   13.90
  -1   5   4  643.84   13.70
   1  -5   4  625.14   14.10
   1   5  -4  651.33   14.60
   1   6   4   17.90    2.20
  -1   6  -4   22.30    2.30
  -1  -6   4   29.30    3.20
   1   6   4   16.70    2.10
  -1   6  -4   17.80    2.00
   1  -6  -4   19.10    2.20
  -1  -6   4   19.50    2.30
   1   6   4   16.50    1.30
   1  -6  -4   16.30    1.60
  -1  -6   4   18.70    1.80
  -1   6   4   18.80    1.90
   1   6  -4   15.40    1.80
  -1  -6  -4   17.90    1.80
  -1  -6  -4   17.80    1.30
   1  -6   4   21.80    2.30
   1  -6   4   17.90    1.90
   1  -6   4   20.90    2.10
  -1   6   4   19.00    2.10
   1   6  -4   21.80    2.30
   1   6  -4   12.20    1.70
  -1   6   4   16.70    1.70
  -1  -6  -4   22.30    2.30
  -1  -7   4    1.60    1.00
  -1   7  -4    2.10    1.40
  -1   7  -4   -0.20    1.20
  -1  -7   4    1.50    1.10
   1   7   4    0.90    0.90
   1  -7  -4   -1.60    0.90
   1   7   4    1.20    1.30
   1  -7  -4    0.10    1.50
  -1   7  -4    0.90    1.50
  -1  -7   4   -0.10    1.40
   1   7   4    2.50    1.30
  -1  -7  -4   -1.20    1.00
   1  -7   4    0.30    1.10
   1  -7   4    2.80    1.40
   1   7  -4   -1.00    1.50
  -1   7   4    1.30    1.20
  -1   7   4   -0.10    1.00
   1   7  -4   -2.20    1.20
  -1  -7  -4    0.80    0.80
  -1  -7  -4    0.30    1.40
   1   7  -4    2.20    1.30
  -1   7   4    0.20    1.20
   1  -7   4   -1.00    1.10
   1  -8  -4    0.40    1.10
  -1  -8   4    3.60    1.50
  -1  -8   4    3.30    1.30
  -1   8  -4    6.70    1.70
   1   8   4    3.60    1.60
   1   8   4    3.50    1.20
  -1  -8   4    2.90    2.00
   1  -8  -4    1.60    1.90
  -1   8  -4    2.40    1.60
  -1   8  -4    2.00    1.90
   1   8   4    0.50    1.50
   1  -8   4    3.10    1.90
  -1   8   4    0.90    1.50
   1   8  -4    3.20    1.60
  -1  -8  -4    0.70    1.30
  -1  -8  -4   -1.00    1.80
   1  -8   4    0.20    1.40
  -1   8   4    2.30    1.70
   1   8  -4    2.10    1.50
   1   8  -4    3.00    2.00
  -1  -8  -4    1.60    1.00
  -1  -9   4    2.10    1.50
   1  -9  -4   -0.30    2.10
  -1   9  -4   -0.60    1.70
  -1  -9   4    0.60    2.00
   1   9   4   -0.60    1.80
  -1   9  -4   -2.30    1.90
   1  -9  -4    0.20    1.40
   1   9   4    0.90    1.30
  -1   9  -4   -1.90    1.90
  -1  -9   4    0.40    2.30
   1   9   4   -1.00    1.70
   1   9  -4    0.50    1.70
  -1   9   4   -2.90    1.70
  -1  -9  -4    2.20    1.60
  -1   9   4    0.50    1.70
   1  -9   4    0.20    1.60
   1  -9   4   -1.40    2.30
  -1   9   4    2.90    1.70
  -1  -9  -4   -0.10    2.30
   1   9  -4    1.70    2.40
   1   9  -4    2.90    1.80
  -1  -9  -4    0.40    1.20
   1  10   4    2.90    2.30
   1 -10  -4   -0.60    2.80
  -1  10  -4    4.20    2.40
   1 -10  -4   -3.10    1.60
  -1 -10   4    2.20    1.70
  -1  10  -4    0.60    2.00
  -1 -10   4   -0.20    2.70
   1  10   4    0.20    1.90
  -1  10  -4   -5.60    2.60
  -1  10   4    3.00    2.20
   1  10  -4    3.30    2.30
  -1 -10  -4    0.50    1.50
  -1 -10  -4    1.10    4.60
  -1  10   4    1.30    2.10
  -1  10   4    2.90    2.30
   1 -10   4    2.30    3.50
   1 -10   4    0.10    2.00
   1  10  -4   -2.20    1.90
   1  10  -4    0.50    3.10
  -1 -10  -4    0.00    1.70
  -1  11  -4   23.70    3.50
  -1 -11   4   27.40    3.50
   1  11   4   27.80    3.00
  -1  11  -4   32.60    3.90
   1  11   4   25.60    3.70
  -1 -11   4   15.50    3.60
   1  11   4   30.10    4.00
  -1  11  -4   25.40    4.70
   1 -11  -4   27.00    3.20
  -1 -11  -4   25.50    2.90
  -1  11   4   25.10    3.70
   1  11  -4   26.30    3.40
   1 -11   4   32.10    3.70
   1  11  -4   25.30    3.50
  -1 -11  -4   27.00    3.20
  -1  11   4   23.50    3.50
  -1  11   4   26.70    3.30
   1  11  -4   28.00    4.30
   1  12   4  117.49    7.80
  -1  12  -4   96.49    7.50
   1  12   4  111.99    7.30
   1  12   4  106.19    5.50
  -1  12  -4  121.89    8.60
  -1 -12   4  111.79    7.20
  -1 -12   4  122.39    5.90
  -1  12  -4  134.49    7.20
   1 -12  -4  128.29    5.60
   1 -12   4  128.49    6.20
   1  12  -4  133.39    7.30
   1  12  -4  111.59    6.80
  -1 -12  -4  118.79    4.90
   1  12  -4  114.09    8.80
  -1  12   4  113.49    6.50
  -1  12   4  124.19    7.20
  -1  12   4  111.59    7.70
  -1 -13   4    5.00    3.00
   1 -13  -4   -1.90    2.70
  -1  13  -4   -2.90    3.40
   1  13   4   10.30    4.00
   1  13  -4    7.00    4.60
   1  13  -4   -6.10    3.40
   1 -13   4    7.80    3.20
  -1  13   4    0.00    4.70
  -1 -13  -4    1.40    2.60
  -1  13   4    0.30    3.40
  -1 -14   4   87.69    6.50
   1 -14  -4   70.29    6.00
   1  14   4   81.79    7.90
  -1  14  -4   97.29    8.10
  -1 -14  -4   75.59    5.50
   1  14  -4   83.39    8.00
  -1  14   4  101.69    8.20
   2   0   4   22.20    1.10
   2   0   4   22.90    1.00
   2   0  -4   22.30    0.80
  -2   0   4   22.60    0.80
   2   0   4   23.50    1.10
  -2   0   4   21.50    0.90
   2   0  -4   22.40    0.90
  -2   0  -4   23.10    1.10
   2   0  -4   24.20    1.20
  -2   0   4   23.80    1.20
  -2   0  -4   23.90    1.00
  -2   0  -4   19.10    1.10
  -2   1  -4 1703.63   35.00
   2   1   4 1746.03   35.00
   2  -1  -4 1763.12   35.20
  -2   1  -4 1708.23   35.10
   2   1   4 1715.73   34.60
  -2  -1   4 1740.53   34.80
   2   1   4 1756.62   35.00
  -2   1  -4 1753.72   35.20
  -2  -1   4 1714.53   35.00
   2  -1   4 1760.92   35.20
  -2   1   4 1709.53   34.60
  -2   1   4 1763.72   35.10
   2   1  -4 1736.43   34.80
   2  -1   4 1706.23   35.10
   2   1  -4 1712.23   35.00
   2  -1   4 1748.93   35.00
  -2  -2   4  612.94   13.20
  -2   2  -4  603.54   13.20
  -2  -2   4  622.14   13.20
   2   2   4  631.54   13.50
   2  -2  -4  631.34   13.10
  -2  -2   4  616.84   13.40
   2  -2  -4  633.34   13.30
  -2   2  -4  633.54   13.40
   2   2   4  614.74   13.20
   2   2  -4  635.84   13.30
   2   2  -4  614.14   13.10
   2   2  -4  622.04   13.40
   2  -2   4  550.24   13.70
   2  -2   4  628.84   13.20
  -2   2   4  640.04   13.30
  -2   2   4  622.64   13.10
   2   3   4  274.57    6.90
  -2   3  -4  271.57    6.60
   2   3   4  271.87    6.60
  -2   3  -4  272.87    6.70
  -2  -3   4  273.27    6.70
   2  -3  -4  276.27    6.60
  -2  -3   4  277.97    6.80
  -2   3  -4  270.27    6.80
   2   3  -4  268.87    6.50
   2   3  -4  270.37    6.80
   2   3  -4  273.97    6.60
  -2   3   4  257.87    6.70
   2  -3   4  276.77    6.70
  -2  -3  -4  276.17    6.80
   2  -3   4  269.07    6.60
  -2   3   4  265.87    6.50
  -2   4  -4   56.99    2.70
   2   4   4   56.59    1.50
  -2   4  -4   56.79    2.50
  -2  -4   4   55.29    2.20
  -2   4  -4   50.99    2.40
   2  -4  -4   56.39    2.50
  -2  -4   4   56.99    2.60
  -2  -4   4   56.39    2.60
   2  -4  -4   55.79    2.30
   2   4   4   56.19    2.60
   2   4   4   55.39    2.40
   2   4  -4   53.89    2.60
  -2   4   4   56.99    2.20
  -2  -4  -4   53.49    1.40
   2   4  -4   55.39    2.50
   2  -4   4   56.29    2.50
  -2  -4  -4   55.19    2.60
   2   4  -4   59.19    2.30
   2  -4   4   53.59    2.50
  -2   4   4   55.49    2.40
  -2   4   4   59.69    2.30
   2   5   4   22.00    2.00
   2   5   4   22.00    1.00
   2  -5  -4   21.80    1.90
  -2  -5   4   13.20    1.90
   2   5   4   23.80    1.90
  -2  -5   4   16.50    1.90
  -2   5  -4   20.10    1.80
  -2  -5   4   20.60    1.60
   2  -5  -4   22.30    1.70
  -2   5  -4   23.30    1.90
  -2   5   4   21.40    1.90
  -2  -5  -4   20.20    1.00
   2  -5   4   20.50    2.00
   2   5  -4   19.30    1.90
  -2   5   4   21.40    1.70
   2   5  -4   18.30    2.00
   2  -5   4   18.10    1.80
   2   5  -4   21.50    1.70
  -2  -5  -4   19.50    2.40
  -2   5   4   20.10    1.70
  -2  -6   4   -0.50    1.10
   2   6   4   -0.10    0.60
  -2   6  -4   -0.60    1.20
  -2   6  -4    1.20    1.00
  -2   6  -4    0.20    1.10
  -2  -6   4    0.30    0.80
   2   6   4   -2.20    0.80
   2   6   4    1.00    1.10
   2  -6  -4    0.10    0.90
   2  -6  -4    0.40    1.10
   2   6  -4   -0.50    1.20
  -2   6   4    1.30    1.10
   2   6  -4    0.20    1.00
  -2   6   4    0.90    0.90
  -2  -6  -4    0.20    0.60
  -2   6   4    1.10    1.00
   2   6  -4   -0.10    0.90
   2  -6   4   -0.90    1.00
  -2  -6  -4    0.10    1.10
   2  -6   4    0.70    1.20
  -2  -7   4    6.60    2.20
   2  -7  -4    4.10    1.20
  -2  -7   4    6.80    1.30
  -2   7  -4    3.90    1.60
   2   7   4    4.80    0.90
  -2   7  -4    6.50    1.80
   2   7   4    4.60    1.50
  -2   7  -4    4.20    1.50
   2   7   4    2.20    1.30
  -2  -7   4    5.70    1.70
   2  -7  -4    7.10    1.70
   2   7  -4    5.10    1.70
   2  -7   4    4.50    1.40
  -2  -7  -4    4.50    0.90
   2   7  -4    5.50    1.50
  -2   7   4    4.60    1.40
  -2  -7  -4    3.10    1.60
  -2   7   4    4.80    1.40
   2  -7   4    7.20    1.70
  -2  -8   4  135.59    5.90
   2   8   4  138.99    5.50
  -2   8  -4  132.29    5.70
  -2  -8   4  129.49    4.60
  -2   8  -4  132.19    5.40
   2  -8  -4  129.89    5.60
   2  -8  -4  129.79    4.70
  -2   8  -4  131.49    5.20
   2   8   4  132.29    5.60
   2   8   4  133.79    4.00
  -2  -8   4  129.19    5.60
   2   8  -4  137.29    5.80
   2   8  -4  132.19    4.80
  -2   8   4  130.29    5.40
  -2  -8  -4  122.39    5.70
   2   8  -4  122.69    5.30
  -2  -8  -4  125.29    3.80
   2  -8   4  133.69    5.80
  -2   8   4  127.49    4.70
   2  -8   4  132.79    5.10
  -2   8   4  133.99    5.30
   2   9   4   12.20    1.60
   2   9   4    9.30    2.30
  -2   9  -4   11.00    2.40
  -2   9  -4   11.30    2.30
   2   9   4    6.30    2.20
  -2  -9   4   12.80    3.00
  -2   9  -4   14.10    3.00
   2  -9  -4   10.60    1.90
  -2  -9   4   10.20    1.90
  -2  -9   4    9.90    2.30
   2  -9  -4    7.10    2.70
  -2   9   4    8.90    2.10
   2   9  -4   10.00    2.30
  -2  -9  -4    9.10    1.40
  -2  -9  -4    8.40    2.70
  -2   9   4   10.70    2.30
   2   9  -4   16.60    3.20
  -2   9   4   12.50    2.20
   2  -9   4    9.10    2.10
   2  -9   4    7.90    2.60
   2   9  -4   10.30    2.20
  -2  -9  -4   12.40    3.00
   2  10   4   20.10    3.10
  -2 -10   4   22.30    3.10
   2 -10  -4   23.20    2.70
  -2  10  -4   16.90    2.70
  -2  10  -4   26.40    3.40
   2  10   4   17.80    2.00
   2  10   4   21.90    3.50
  -2 -10   4   23.40    2.70
   2 -10  -4   17.70    3.30
  -2  10  -4   16.90    3.20
  -2  10   4   16.80    2.80
   2  10  -4   22.00    3.20
   2  10  -4   23.90    4.00
  -2 -10  -4   18.40    2.20
   2  10  -4   21.40    2.80
  -2  10   4   21.60    3.20
   2 -10   4   23.50    2.90
   2 -10   4   17.10    4.00
  -2  10   4   20.60    2.90
  -2  11  -4   23.70    4.00
  -2 -11   4   27.30    3.40
   2  11   4   36.70    4.60
  -2  11  -4   35.60    4.40
  -2 -11   4   31.10    3.60
   2  11   4   35.30    4.60
   2 -11  -4   29.20    3.10
  -2  11  -4   28.40    4.10
  -2  11   4   41.30    4.70
   2 -11   4   37.30    4.00
   2  11  -4   30.60    4.00
  -2  11   4   27.40    3.80
  -2 -11  -4   33.60    4.20
  -2 -11  -4   36.00    2.80
   2  11  -4   30.70    3.60
   2  11  -4   26.30    4.70
  -2  11   4   30.90    3.60
   2  12   4   10.70    4.20
  -2 -12   4    4.90    3.10
  -2  12  -4   14.30    3.50
   2  12   4   10.80    2.80
   2 -12  -4   15.90    3.00
  -2  12  -4    6.20    4.60
   2  12   4    9.20    3.40
  -2 -12   4   11.20    2.90
  -2 -12  -4   11.20    3.10
   2  12  -4   13.50    4.00
  -2  12   4   13.10    3.80
  -2  12   4   14.90    4.00
   2 -12   4   11.50    3.10
  -2  12   4   11.40    3.60
  -2 -12  -4    9.70    2.10
   2  12  -4   14.40    3.40
   2  12  -4   11.50    4.80
   2  13   4   15.60    4.20
   2 -13  -4   13.20    3.20
  -2 -13   4   14.60    3.30
  -2  13  -4   11.90    4.10
  -2 -13   4    7.30    4.20
  -2 -13  -4   11.60    2.60
  -2  13   4   16.80    4.10
  -2  13   4    7.10    4.40
   2  13  -4   11.80    4.00
   2  13  -4    9.70    4.50
   2 -13   4   13.90    3.70
  -2 -14   4   10.80    3.90
   2 -14  -4    9.00    3.90
  -2  14  -4   11.40    4.40
   2  14   4   17.20    5.00
  -2 -14  -4   11.90    3.40
   2 -14   4   18.70    4.50
  -2  14   4   18.60    4.90
   2  14  -4    9.30    4.50
  -3   0   4   73.49    2.20
  -3   0   4   76.39    2.50
  -3   0  -4   74.59    2.20
  -3   0  -4   72.29    2.20
   3   0  -4   77.19    2.50
  -3   0  -4   73.99    2.40
   3   0   4   73.99    2.40
   3   0  -4   71.69    2.10
   3   0   4   72.89    2.30
   3   0   4   75.19    2.20
  -3   1  -4   34.60    1.40
  -3  -1   4   33.90    1.20
  -3  -1   4   32.20    1.60
   3   1   4   35.50    1.40
   3   1   4   32.70    1.20
   3   1   4   32.00    1.60
  -3   1  -4   31.80    1.60
  -3   1  -4   34.20    1.50
  -3  -1   4   32.60    1.50
  -3   1   4   30.60    1.60
   3   1  -4   33.10    1.20
  -3   1   4   32.30    1.00
  -3  -1  -4   28.90    1.50
   3  -1   4   32.70    1.60
   3  -1   4   33.40    1.40
  -3  -1  -4   32.60    1.20
   3   1  -4   32.40    1.40
   3  -1   4   32.80    1.60
  -3   1   4   31.80    1.10
  -3   2  -4  246.58    6.10
  -3  -2   4  221.58    6.10
   3  -2  -4  246.98    5.50
  -3   2  -4  245.68    5.80
  -3   2  -4  240.48    6.00
  -3  -2   4  223.08    6.40
   3   2   4  243.38    5.90
   3  -2  -4  239.58    6.00
  -3  -2   4  245.18    5.70
   3   2   4  240.98    5.10
   3   2  -4  239.48    5.60
  -3   2   4  229.68    5.90
   3   2  -4  243.78    5.90
   3  -2   4  237.28    5.70
  -3   2   4  243.18    5.50
  -3  -2  -4  243.38    5.90
  -3  -2  -4  236.48    5.10
   3  -2   4  238.98    6.00
  -3  -3   4   92.49    3.10
  -3   3  -4   94.69    3.20
   3  -3  -4   93.29    2.90
   3   3   4   92.59    3.20
   3  -3  -4   87.49    3.10
  -3  -3   4   90.09    2.90
   3   3   4   94.99    3.10
  -3   3  -4   92.09    3.00
  -3   3   4   95.09    3.10
   3   3  -4   91.89    3.20
   3   3  -4   94.69    3.00
   3  -3   4   93.59    3.00
   3  -3   4   88.39    3.20
  -3   3   4   90.09    2.90
   3   4   4    6.50    1.20
  -3  -4   4    6.90    1.30
   3   4   4    4.80    1.10
  -3  -4   4    6.40    1.20
  -3   4  -4    6.00    1.20
  -3   4  -4    5.90    1.00
  -3  -4   4    7.80    1.00
   3  -4  -4    6.70    1.10
   3  -4  -4    4.50    1.00
  -3  -4  -4    5.50    1.10
   3  -4   4    7.90    1.30
   3   4  -4    4.40    1.00
  -3   4   4    4.90    1.00
   3   4  -4    4.40    1.00
   3  -4   4    6.00    1.10
   3   4  -4    6.40    1.00
  -3  -4  -4    4.10    0.90
  -3   4   4    5.90    1.00
  -3   5  -4   41.30    2.30
  -3   5  -4   40.10    2.70
   3   5   4   42.50    2.70
  -3   5  -4   35.50    2.40
   3   5   4   41.20    2.50
  -3  -5   4   39.40    2.00
   3  -5  -4   42.00    2.40
   3  -5  -4   40.70    2.30
  -3  -5   4   39.60    2.60
   3   5  -4   40.60    2.10
  -3  -5  -4   42.60    2.70
   3   5  -4   40.90    2.40
  -3   5   4   39.20    2.40
   3   5  -4   38.70    2.60
   3  -5   4   39.40    3.00
   3  -5   4   38.80    2.40
  -3   5   4   41.80    2.20
  -3  -5  -4   37.10    2.20
  -3   5   4   44.40    2.40
  -3  -5  -4   41.00    1.30
  -3   6  -4    3.30    1.50
   3  -6  -4    0.50    1.20
   3   6   4    3.10    1.30
   3   6   4    3.50    1.20
  -3  -6   4    2.80    1.00
  -3   6  -4    1.30    1.10
   3  -6  -4    1.50    1.00
  -3  -6   4    2.60    1.30
   3   6   4    2.50    0.60
  -3  -6   4    3.40    1.40
  -3   6  -4    3.20    1.30
  -3  -6  -4    1.40    1.30
  -3  -6  -4    2.30    1.00
   3   6  -4    3.10    1.50
  -3   6   4    1.20    1.00
  -3  -6  -4    1.90    0.60
   3   6  -4    0.90    1.10
   3  -6   4    0.50    1.20
  -3   6   4    3.30    1.20
   3   6  -4    2.30    1.10
   3  -6   4    1.50    1.10
  -3   7  -4  194.78    6.40
   3   7   4  191.68    6.70
   3   7   4  198.78    6.50
  -3   7  -4  188.88    6.70
   3   7   4  194.48    4.80
  -3  -7   4  197.88    6.70
  -3  -7   4  193.38    5.70
  -3  -7   4  198.08    6.80
  -3   7  -4  200.48    6.40
   3  -7  -4  193.78    6.50
   3  -7  -4  198.48    6.00
   3   7  -4  196.58    6.50
   3   7  -4  206.28    6.90
  -3   7   4  190.28    6.40
   3  -7   4  194.08    6.30
  -3  -7  -4  201.08    6.80
   3   7  -4  184.08    6.30
   3  -7   4  198.18    6.60
  -3   7   4  195.08    6.00
  -3   7   4  189.08    6.20
  -3  -7  -4  193.78    4.70
   3   8   4   85.69    2.90
   3   8   4   83.89    4.60
  -3  -8   4   83.19    4.80
  -3  -8   4   86.89    3.70
  -3   8  -4   89.89    4.40
  -3   8  -4   88.09    4.60
   3  -8  -4   93.09    4.00
   3   8   4   91.49    4.70
  -3  -8   4   84.39    4.70
  -3   8  -4   83.09    4.90
   3  -8  -4   96.29    4.80
   3  -8   4   95.19    4.40
  -3   8   4   87.99    4.50
  -3  -8  -4   85.49    3.00
   3   8  -4   88.99    4.40
  -3   8   4   93.79    4.30
  -3  -8  -4   77.99    4.70
  -3   8   4   82.19    4.30
   3  -8   4   91.39    4.80
   3   8  -4   97.39    5.20
   3   8  -4   91.29    4.00
   3   9   4  157.98    6.60
  -3   9  -4  162.08    6.30
  -3   9  -4  154.48    6.90
   3  -9  -4  148.39    6.60
   3   9   4  146.39    6.50
  -3   9  -4  154.88    6.30
   3   9   4  147.19    4.50
  -3  -9   4  147.29    6.40
  -3  -9   4  154.78    5.30
  -3  -9   4  148.29    6.90
   3  -9  -4  150.58    5.60
   3  -9   4  155.98    6.00
  -3  -9  -4  143.99    6.80
   3   9  -4  150.38    8.10
  -3   9   4  136.09    6.00
   3   9  -4  148.79    5.60
   3  -9   4  148.49    6.80
   3   9  -4  156.88    6.40
  -3   9   4  169.98    6.00
  -3  -9  -4  149.99    4.30
  -3   9   4  151.18    6.20
  -3  10  -4    0.60    2.20
  -3  10  -4    4.80    2.80
  -3  10  -4    1.90    2.80
   3  10   4    3.00    2.30
   3 -10  -4    0.70    1.90
   3 -10  -4    6.10    2.90
   3  10   4    4.70    2.70
  -3 -10   4    2.40    2.30
  -3 -10   4    3.20    1.80
   3  10   4    1.50    1.50
  -3  10   4    2.40    2.10
   3 -10   4    4.40    2.10
  -3 -10  -4    2.60    1.30
  -3  10   4    4.70    2.50
   3  10  -4   -0.20    2.00
   3  10  -4    2.10    2.30
   3 -10   4    2.60    4.00
  -3  10   4    2.90    2.50
   3  10  -4    4.60    3.10
  -3 -11   4   43.70    3.70
  -3  11  -4   44.30    4.70
   3  11   4   52.29    5.20
   3  11   4   39.20    3.30
   3 -11  -4   37.00    4.00
  -3  11  -4   48.20    6.10
  -3  11  -4   38.30    4.50
  -3 -11   4   37.10    4.70
   3  11   4   47.80    5.10
  -3  11   4   40.50    5.00
  -3 -11  -4   43.90    2.80
   3  11  -4   45.00    4.90
   3  11  -4   40.70    4.50
   3 -11   4   43.90    4.30
  -3  11   4   45.50    4.90
  -3  11   4   32.90    4.00
   3  11  -4   53.19    6.00
   3  12   4   63.49    7.40
   3 -12  -4   58.09    4.90
  -3 -12   4   53.89    4.30
  -3 -12   4   60.59    6.10
  -3  12  -4   53.49    5.60
   3  12   4   65.19    6.20
   3  12  -4   45.30    5.50
   3  12  -4   67.49    5.90
  -3  12   4   61.39    6.60
  -3  12   4   56.39    5.80
   3  12  -4   53.99    6.60
  -3  12   4   50.59    5.10
  -3 -12  -4   59.59    3.40
  -3 -12  -4   53.29    5.30
   3 -12   4   64.99    5.20
  -3  13  -4    0.20    3.40
   3 -13  -4    0.30    3.20
  -3 -13   4    0.10    2.90
   3  13   4    2.10    3.50
  -3 -13   4   -3.90    3.90
  -3 -13  -4    4.40    2.40
   3  13  -4    3.70    3.60
  -3  13   4   -0.20    3.50
  -3  14  -4   37.10    5.70
   3 -14  -4   33.70    4.70
  -3 -14   4   25.70    4.20
   3  14   4   34.50    5.80
  -3  14   4   42.30    5.70
   3 -14   4   33.30    5.00
   3  14  -4   28.30    5.40
  -4   0   4   55.69    2.00
   4   0   4   55.89    2.30
   4   0   4   55.69    2.00
  -4   0  -4   54.89    1.90
   4   0  -4   53.99    2.30
  -4   0  -4   54.39    2.00
  -4   0   4   54.29    2.20
   4   0  -4   53.79    1.90
  -4   0  -4   56.29    2.20
   4   0   4   54.49    1.80
  -4  -1   4   58.09    1.70
   4  -1  -4   55.29    2.30
   4   1   4   57.59    1.90
  -4   1  -4   56.79    2.30
  -4  -1   4   57.19    2.20
   4   1   4   56.09    2.00
   4  -1  -4   54.39    1.90
   4   1   4   58.09    2.30
  -4  -1   4   54.39    2.20
  -4   1  -4   55.79    1.90
  -4   1  -4   54.79    2.20
  -4   1   4   58.69    2.40
  -4  -1  -4   53.19    2.20
   4   1  -4   56.19    2.10
  -4  -1  -4   55.59    1.90
   4  -1   4   55.69    1.90
   4  -1   4   55.29    2.30
   4   1  -4   56.59    1.60
  -4   1   4   56.09    2.00
   4  -1   4   55.89    2.20
  -4  -2   4   31.50    1.70
   4   2   4   33.50    1.30
  -4   2  -4   32.60    1.80
  -4   2  -4   30.80    1.60
  -4  -2   4   32.50    1.80
   4   2   4   34.60    1.80
  -4   2  -4   35.50    2.00
   4   2   4   33.60    1.90
   4  -2  -4   34.50    1.90
  -4  -2   4   34.60    1.50
   4  -2  -4   35.10    1.30
  -4   2   4   35.10    1.60
  -4  -2  -4   35.00    1.90
   4  -2   4   35.50    1.90
  -4   2   4   34.20    1.90
   4  -2   4   34.60    1.60
   4   2  -4   33.70    1.50
  -4  -2  -4   35.10    1.30
  -4   2   4   34.90    1.40
   4   2  -4   35.70    1.90
  -4   3  -4   77.19    3.00
   4  -3  -4   70.99    2.40
   4   3   4   71.89    2.90
   4  -3  -4   72.59    2.90
   4   3   4   69.39    2.80
  -4   3  -4   74.79    3.00
  -4   3  -4   72.29    2.60
  -4  -3   4   70.09    2.60
  -4  -3   4   68.99    2.90
  -4  -3   4   69.79    2.60
  -4  -3  -4   71.49    1.90
  -4   3   4   70.39    2.90
   4  -3   4   70.19    2.60
   4  -3   4   69.59    2.90
  -4  -3  -4   76.29    2.90
   4   3  -4   71.19    2.90
   4   3  -4   71.99    2.60
  -4   3   4   71.69    2.40
  -4  -4   4   14.80    1.70
   4   4   4   17.10    1.80
   4  -4  -4   16.50    1.70
   4   4   4   13.30    1.70
  -4  -4   4   16.50    1.40
  -4   4  -4   16.40    1.50
  -4  -4   4   17.50    1.90
   4  -4  -4   15.50    1.60
  -4  -4  -4   16.50    1.70
  -4  -4  -4   15.70    0.80
   4   4  -4   16.00    1.80
   4  -4   4   17.10    1.70
  -4   4   4   15.80    1.70
   4   4  -4   14.10    1.50
  -4   4   4   17.00    1.50
  -4  -4  -4   15.80    0.80
   4  -4   4   13.30    1.70
   4   5   4  165.68    5.30
   4  -5  -4  169.88    5.10
   4   5   4  158.98    5.40
   4  -5  -4  164.88    5.20
  -4   5  -4  165.08    5.30
  -4  -5   4  163.48    4.70
  -4   5  -4  163.78    5.10
  -4  -5  -4  165.68    3.70
  -4  -5  -4  163.28    3.70
  -4  -5  -4  165.48    5.20
   4   5  -4  162.98    5.20
   4   5  -4  168.48    5.60
   4  -5   4  165.58    5.30
  -4   5   4  163.08    5.00
  -4   5   4  166.78    5.20
  -4  -5  -4  159.98    5.40
  -4  -6   4    1.80    1.40
  -4   6  -4   -0.80    1.10
   4  -6  -4   -0.60    1.10
  -4   6  -4   -1.90    1.30
  -4  -6   4    0.00    0.90
  -4   6  -4    0.80    1.40
   4  -6  -4    0.50    1.10
   4   6   4    1.90    1.20
   4   6   4    0.50    1.20
  -4  -6   4    0.40    1.30
  -4  -6  -4   -0.20    0.50
   4   6  -4    0.30    1.40
  -4  -6  -4    0.20    1.20
  -4  -6  -4    3.00    1.20
   4   6  -4   -1.00    1.00
  -4   6   4    0.10    1.10
   4   6  -4    1.00    1.10
   4  -6   4   -0.10    1.30
  -4   6   4    0.20    1.30
  -4   6   4    0.80    1.10
  -4  -6  -4    1.00    0.50
   4  -6   4    1.90    1.20
  -4   7  -4    9.30    1.90
  -4   7  -4   12.30    2.10
  -4  -7   4   13.70    2.10
   4  -7  -4   14.70    2.30
   4   7   4   11.90    2.20
  -4  -7   4   20.30    2.70
   4   7   4   16.60    2.30
   4  -7  -4   10.80    1.80
  -4   7  -4   12.90    2.00
  -4  -7   4   14.20    1.70
   4   7  -4   11.30    1.90
   4  -7   4   16.20    2.20
  -4   7   4   13.10    2.10
  -4   7   4   16.30    2.10
  -4  -7  -4   13.30    1.10
   4   7  -4   17.60    2.60
  -4  -7  -4   16.50    2.10
  -4   7   4   12.40    1.90
  -4  -7  -4   11.10    2.20
   4  -7   4   13.50    2.30
   4  -8  -4   -2.50    1.40
  -4   8  -4   -3.00    1.40
  -4  -8   4    0.30    2.10
   4   8   4    3.50    2.10
  -4  -8   4   -1.80    1.20
  -4   8  -4   -1.30    2.10
   4  -8  -4   -2.40    1.70
   4   8   4    1.80    1.80
  -4  -8   4    1.00    1.60
  -4   8  -4   -1.70    1.80
  -4  -8  -4    0.10    0.80
   4  -8   4    0.40    1.60
  -4   8   4    1.00    1.60
  -4   8   4    1.40    1.80
  -4  -8  -4    1.80    2.10
   4   8  -4   -2.00    1.50
   4  -8   4   -0.50    1.90
  -4   8   4   -1.40    1.40
   4   8  -4   -0.90    1.50
   4   8  -4    1.10    2.20
  -4  -8  -4   -1.90    1.50
  -4  -9   4    2.70    1.90
   4   9   4   -0.80    2.20
   4  -9  -4    1.80    1.90
  -4   9  -4   -1.70    2.40
  -4  -9   4    1.00    1.50
   4  -9  -4    2.40    2.40
  -4   9  -4    0.70    1.80
  -4  -9   4    0.90    2.70
  -4   9  -4    4.00    2.70
   4   9   4    4.70    2.30
  -4  -9  -4    4.80    2.70
  -4   9   4    1.90    1.90
  -4  -9  -4   -1.80    1.70
   4   9  -4    2.30    1.90
   4  -9   4   -1.50    2.40
  -4   9   4    2.10    2.30
   4   9  -4   -0.30    2.60
  -4   9   4   -0.50    2.00
   4   9  -4    0.30    1.90
   4  -9   4    1.20    1.90
  -4  -9  -4    0.50    1.40
   4 -10  -4   58.99    5.70
  -4  10  -4   50.09    5.40
   4  10   4   69.19    5.10
  -4 -10   4   57.19    4.80
  -4 -10   4   55.69    3.60
   4  10   4   66.39    5.60
  -4  10  -4   55.69    5.40
   4 -10  -4   59.39    4.20
  -4  10  -4   63.89    4.60
  -4  10   4   55.09    4.90
  -4  10   4   60.79    4.60
   4 -10   4   52.89    8.10
  -4  10   4   60.19    4.90
   4  10  -4   48.40    4.20
   4  10  -4   54.59    4.70
   4  10  -4   60.79    5.90
   4 -10   4   69.49    4.60
  -4 -10  -4   49.10    4.40
  -4 -10  -4   54.89    2.70
  -4  11  -4   23.20    4.20
  -4 -11   4   20.90    3.40
  -4  11  -4   18.10    3.30
   4  11   4   25.60    5.20
  -4 -11   4   25.20    2.90
   4  11   4   27.70    4.70
   4 -11  -4   22.20    3.20
  -4  11   4   16.70    3.50
  -4  11   4   23.20    3.90
  -4  11   4   16.10    3.30
   4  11  -4   23.50    3.80
   4 -11   4   25.30    3.60
  -4 -11  -4   19.40    2.30
   4  11  -4   14.70    3.30
   4  11  -4   26.30    4.90
  -4  12  -4    9.60    3.50
  -4 -12   4   11.60    2.70
   4 -12  -4   13.50    3.20
   4  12   4   16.50    5.00
   4  12   4   12.70    3.60
  -4 -12   4    6.50    3.40
  -4 -12  -4   11.50    1.90
   4  12  -4   11.40    5.20
   4  12  -4    9.50    3.60
  -4  12   4    5.10    3.70
   4 -12   4    8.40    3.20
   4  12  -4   10.10    3.30
  -4  12   4   12.00    3.40
  -4 -13   4    5.90    4.30
  -4  13  -4    1.90    3.60
  -4 -13   4    3.00    3.00
   4  13   4    1.20    3.70
   4 -13  -4   -1.00    3.40
  -4  13   4    7.30    3.90
   4  13  -4    2.70    3.80
  -4 -13  -4    5.20    2.20
   4 -13   4   -1.70    3.70
  -4  14  -4   -6.70    4.20
  -4 -14   4    2.60    3.70
   4 -14  -4   -2.30    4.00
   4  14   4    0.10    4.70
  -4  14   4    4.20    4.50
   4  14  -4    1.40    4.60
   4 -14   4    9.00    4.40
  -5   0  -4  739.03   16.10
  -5   0   4  749.62   16.40
   5   0   4  740.93   15.70
   5   0   4  762.12   16.50
   5   0  -4  738.63   16.10
  -5   0  -4  760.32   15.80
   5   0  -4  750.92   16.50
  -5   0   4  744.13   16.20
  -5   0  -4  767.82   16.50
   5   0   4  754.72   16.20
   5   1   4   26.80    1.40
   5   1   4   28.20    1.80
   5   1   4   26.00    1.50
  -5   1  -4   27.00    2.20
  -5  -1   4   27.80    1.70
   5  -1  -4   28.60    1.50
  -5   1  -4   29.00    1.40
   5  -1  -4   28.40    1.90
  -5   1  -4   26.10    1.70
  -5  -1   4   25.70    1.70
   5   1  -4   27.20    1.80
  -5  -1  -4   26.50    1.50
   5  -1   4   27.40    1.40
  -5   1   4   26.60    1.80
   5   1  -4   28.10    1.80
   5  -1   4   25.00    1.70
   5  -1   4   25.70    1.80
  -5   1   4   26.30    1.60
  -5  -1  -4   27.80    1.80
  -5  -2   4  148.39    4.30
   5   2   4  148.69    3.80
  -5  -2   4  152.68    3.90
  -5   2  -4  148.19    4.50
   5  -2  -4  141.19    4.60
   5   2   4  145.79    4.60
   5   2   4  150.28    4.30
   5   2   4  143.79    4.10
  -5   2  -4  149.88    4.70
  -5  -2   4  144.89    4.50
  -5  -2  -4  147.19    3.80
  -5  -2  -4  144.79    4.50
  -5   2   4  149.39    4.60
   5  -2   4  144.39    4.00
  -5   2   4  149.49    4.20
   5  -2   4  142.29    4.50
   5   2  -4  150.48    3.80
   5   2  -4  148.09    4.40
   5   3   4  292.97    7.60
  -5  -3   4  302.17    7.40
  -5   3  -4  302.97    7.20
   5  -3  -4  304.37    7.00
  -5  -3   4  300.57    7.30
   5  -3  -4  297.07    7.80
   5   3   4  302.07    7.80
   5   3   4  302.97    6.70
  -5   3  -4  295.87    7.90
  -5  -3   4  293.17    7.90
  -5  -3   4  306.57    7.50
  -5   3   4  293.57    7.30
  -5   3   4  305.47    6.90
  -5  -3  -4  294.17    6.60
   5   3  -4  297.97    7.20
   5  -3   4  301.37    7.80
   5  -3   4  294.47    7.30
  -5   3   4  275.07    8.20
  -5  -3  -4  294.17    7.80
   5   3  -4  302.67    7.80
  -5  -4   4  129.19    4.70
   5  -4  -4  128.39    4.00
   5   4   4  127.49    4.50
  -5  -4   4  129.59    4.10
  -5   4  -4  139.09    4.70
  -5   4  -4  131.79    4.60
   5  -4  -4  134.49    4.60
  -5  -4   4  126.79    4.30
  -5   4  -4  130.59    4.10
   5   4   4  129.69    4.50
  -5   4   4  127.29    4.50
  -5   4   4  129.49    3.90
   5   4  -4  128.99    4.20
  -5  -4  -4  136.89    4.60
   5  -4   4  130.09    4.60
   5  -4   4  134.69    4.20
   5   4  -4  131.89    4.60
  -5  -4  -4  131.69    3.20
  -5  -4  -4  129.69    3.20
   5   5   4   21.90    2.30
   5  -5  -4   25.20    2.30
  -5  -5   4   23.90    1.80
  -5  -5   4   21.00    2.30
   5  -5  -4   23.90    2.00
   5   5   4   22.70    2.50
  -5  -5   4   21.20    2.60
  -5   5  -4   29.30    2.60
  -5   5  -4   29.90    2.10
  -5  -5  -4   23.50    1.20
  -5  -5  -4   28.90    2.40
  -5   5   4   24.80    2.00
  -5  -5  -4   24.60    1.10
  -5  -5  -4   22.50    2.20
   5  -5   4   24.70    2.30
   5   5  -4   26.60    2.50
   5   5  -4   22.60    2.00
  -5   5   4   26.80    2.40
   5   6   4   30.20    2.90
  -5  -6   4   25.40    2.70
  -5   6  -4   27.10    2.70
  -5   6  -4   28.90    3.00
   5   6   4   29.40    2.70
  -5   6  -4   26.60    2.40
  -5  -6   4   28.50    2.10
  -5  -6   4   27.60    2.80
   5  -6  -4   28.90    2.50
   5  -6  -4   27.10    2.60
  -5  -6  -4   28.50    2.90
  -5  -6  -4   29.90    2.60
   5   6  -4   28.00    3.50
  -5  -6  -4   30.10    1.30
  -5   6   4   28.10    2.30
   5   6  -4   28.30    2.40
   5  -6   4   26.40    2.70
  -5   6   4   29.10    2.70
  -5  -6  -4   28.20    1.30
   5  -6   4   31.30    2.70
   5  -7  -4    1.60    1.50
  -5  -7   4    0.00    1.00
  -5   7  -4    3.10    1.90
  -5   7  -4    1.70    1.40
   5   7   4   -1.10    1.80
  -5   7  -4   -0.50    1.80
  -5  -7   4    1.40    1.70
   5   7   4    1.60    1.60
   5  -7  -4    3.00    1.50
  -5  -7   4    1.50    1.70
  -5   7   4   -0.30    1.30
   5  -7   4   -1.10    1.50
   5   7  -4    1.80    1.30
  -5   7   4    2.40    1.80
  -5   7   4    2.80    1.50
  -5  -7  -4    1.60    0.70
  -5  -7  -4    2.90    1.50
  -5  -7  -4    3.60    1.80
  -5  -7  -4    1.30    0.60
   5   7  -4    1.60    1.70
   5  -7   4    0.60    1.50
   5   8   4   10.30    2.50
  -5  -8   4   13.70    1.80
  -5   8  -4   11.70    2.60
   5   8   4   12.70    2.50
  -5   8  -4    9.60    2.10
   5  -8  -4    9.50    2.50
  -5  -8   4    6.60    2.60
  -5   8  -4   11.00    2.80
  -5  -8   4   13.90    2.40
   5  -8  -4   11.20    2.10
  -5  -8  -4    8.80    2.50
  -5  -8  -4   11.20    1.10
   5  -8   4    8.90    2.40
  -5  -8  -4   13.00    1.40
  -5   8   4    8.60    2.00
   5   8  -4   21.40    3.20
  -5   8   4   11.90    2.20
  -5  -8  -4   13.70    2.40
  -5   8   4    8.50    2.30
   5  -8   4   16.90    2.60
   5   8  -4   10.40    2.20
  -5   9  -4   68.69    4.50
  -5  -9   4   60.79    5.10
   5  -9  -4   72.89    5.10
  -5   9  -4   60.59    4.80
  -5   9  -4   63.89    5.40
   5   9   4   57.09    4.50
  -5  -9   4   61.19    4.80
   5  -9  -4   65.09    4.20
   5   9   4   59.19    5.10
  -5  -9   4   64.69    3.50
  -5   9   4   60.69    4.50
  -5  -9  -4   55.69    5.20
  -5  -9  -4   66.89    4.60
  -5  -9  -4   64.79    2.30
  -5   9   4   60.89    4.30
   5  -9   4   64.89    4.40
   5   9  -4   69.29    4.50
   5  -9   4   65.19    5.10
  -5  -9  -4   65.99    2.40
  -5   9   4   67.79    4.90
   5   9  -4   56.99    5.50
  -5 -10   4  126.59    6.70
   5  10   4  122.59    6.60
  -5  10  -4  129.29    7.50
  -5 -10   4  125.99    5.10
   5 -10  -4  122.39    7.00
   5  10   4  113.19    7.20
  -5  10  -4  128.59    6.10
   5 -10  -4  124.89    5.80
   5  10  -4  119.19    7.60
  -5  10   4  133.99    6.10
   5  10  -4  126.39    6.30
  -5 -10  -4  127.29    6.30
  -5 -10  -4  127.39    3.70
  -5  10   4  117.99    6.30
   5 -10   4  135.89    6.30
  -5  10   4  133.09    6.80
   5  11   4    9.70    4.10
  -5 -11   4   14.70    2.40
  -5 -11   4   10.80    3.10
  -5  11  -4   12.70    3.20
   5  11   4    8.90    4.10
  -5  11  -4   14.30    4.40
   5 -11  -4   19.30    3.20
   5  11  -4   16.30    5.10
  -5  11   4   13.60    4.60
   5  11  -4   10.90    3.60
  -5  11   4   13.60    3.40
  -5  11   4   15.80    3.10
  -5 -11  -4   13.70    3.10
   5 -11   4   18.00    3.60
  -5 -12   4   34.80    4.00
   5  12   4   28.20    4.60
  -5  12  -4   29.40    4.10
   5 -12  -4   42.00    5.10
  -5 -12   4   42.00    5.20
  -5  12   4   35.50    4.50
   5 -12   4   24.50    5.10
   5  12  -4   38.30    4.90
  -5 -12  -4   29.00    2.70
   5  12  -4   34.60    6.50
  -5  12   4   17.40    4.20
  -5 -13   4   25.00    5.20
  -5 -13   4   19.60    3.40
  -5  13  -4   16.00    4.20
   5  13   4   19.60    4.80
   5 -13   4   18.60    4.20
  -5  13   4   13.20    4.20
   5  13  -4   22.10    4.60
  -5 -14   4   23.00    4.10
  -5  14  -4   16.10    4.90
   5 -14  -4   28.20    4.80
   5  14   4   14.90    5.50
  -5  14   4   18.20    5.00
   5  14  -4   22.70    5.50
   5 -14   4   22.70    4.80
   6   0   4   -0.50    0.90
  -6   0  -4   -1.30    0.50
  -6   0  -4   -0.30    0.70
  -6   0   4   -0.10    0.80
  -6   0  -4    0.50    0.80
   6   0  -4   -0.10    0.80
   6   0  -4   -0.70    0.80
   6   0   4    0.70    0.80
   6   0   4    1.10    0.60
  -6   0   4    1.00    0.80
  -6   1  -4  109.69    3.70
  -6  -1   4  107.79    3.70
  -6   1  -4  110.99    3.10
  -6  -1   4  110.09    3.80
   6   1   4  111.09    3.90
   6  -1  -4  104.39    3.90
   6   1   4  108.29    3.20
   6  -1  -4   95.49    3.70
  -6   1  -4  105.59    3.90
   6   1   4  109.79    3.50
  -6  -1  -4  103.19    3.90
   6   1  -4  108.89    3.60
   6   1  -4  104.89    3.80
   6  -1   4  109.39    3.70
  -6  -1  -4  103.69    3.40
   6  -1   4  108.59    3.10
   6  -1   4  106.89    3.80
  -6   1   4  103.69    4.30
  -6   1   4  107.39    3.60
   6   2   4   23.30    2.00
   6   2   4   22.10    1.80
   6   2   4   21.50    1.60
   6  -2  -4   23.80    2.10
  -6   2  -4   21.50    1.40
  -6   2  -4   26.40    2.10
  -6  -2   4   22.90    1.80
  -6  -2   4   24.10    2.00
  -6  -2   4   23.20    1.40
   6   2   4   21.10    1.70
   6   2  -4   24.10    2.00
   6  -2   4   23.80    1.90
  -6   2   4   20.50    1.70
   6   2  -4   22.90    1.30
   6  -2   4   18.20    2.00
  -6  -2  -4   26.10    2.00
   6  -2   4   24.50    1.50
  -6   2   4   20.20    2.00
  -6  -2  -4   23.60    1.50
   6  -3  -4   57.39    2.10
  -6  -3   4   58.29    3.00
  -6   3  -4   57.59    3.10
   6   3   4   56.49    2.20
   6   3   4   61.59    2.80
  -6  -3   4   56.49    2.70
   6  -3  -4   53.89    2.90
  -6   3  -4   58.79    3.00
   6   3   4   55.19    3.00
  -6  -3   4   57.69    2.50
  -6   3  -4   59.09    2.40
  -6  -3  -4   60.79    3.00
  -6  -3  -4   58.99    2.10
  -6   3   4   59.99    2.70
  -6   3   4   60.29    2.10
   6  -3   4   60.19    3.00
   6   3  -4   58.89    2.40
   6  -3   4   57.19    2.40
  -6   3   4   58.69    3.00
   6   3  -4   60.29    3.00
  -6   4  -4    0.30    0.90
  -6  -4   4   -0.10    1.10
  -6  -4   4    0.10    0.90
   6   4   4    0.20    1.00
  -6  -4   4    1.00    0.90
   6   4   4   -0.10    1.20
  -6  -4   4    1.00    0.90
  -6   4  -4    0.80    1.20
  -6   4  -4    2.60    1.30
   6  -4  -4   -0.10    0.80
   6  -4  -4    1.00    1.10
  -6  -4  -4    1.80    1.10
   6  -4   4   -0.30    0.90
  -6   4   4   -0.10    0.70
  -6   4   4    1.50    1.00
   6   4  -4    0.10    0.80
  -6  -4  -4    0.30    0.60
  -6   4   4    0.90    1.20
   6  -4   4   -0.90    1.00
  -6   5  -4   30.20    2.80
   6  -5  -4   30.50    2.70
   6   5   4   23.90    2.70
  -6  -5   4   28.20    2.50
   6   5   4   29.60    2.60
  -6  -5   4   31.20    2.80
  -6  -5   4   29.80    2.10
  -6   5  -4   32.20    2.80
  -6  -5   4   26.80    2.20
  -6   5  -4   26.90    2.20
   6  -5  -4   27.60    2.20
  -6  -5  -4   30.40    2.70
  -6  -5  -4   29.00    1.40
   6  -5   4   27.90    2.40
   6   5  -4   25.20    2.20
  -6   5   4   26.80    2.10
  -6  -5  -4   33.00    1.40
   6   5  -4   27.30    2.70
  -6   5   4   28.50    2.80
   6  -5   4   27.00    2.50
  -6  -6   4    3.50    1.50
  -6   6  -4    4.70    1.90
  -6   6  -4    5.20    1.40
   6   6   4    7.10    1.70
   6  -6  -4    6.40    1.50
   6   6   4    5.60    2.00
   6  -6  -4    5.10    1.60
  -6  -6   4    7.90    1.30
  -6  -6   4    7.20    1.90
  -6  -6  -4    5.50    0.80
   6   6  -4    4.50    1.40
   6  -6   4    5.30    1.60
  -6   6   4    4.70    1.90
  -6  -6  -4    6.70    0.80
  -6   6   4    5.80    1.40
   6   6  -4    6.30    2.10
   6  -6   4    3.70    1.50
  -6  -6  -4    4.40    1.40
  -6  -7   4    2.10    1.50
   6  -7  -4    2.30    1.70
   6   7   4   -2.50    1.40
  -6   7  -4    1.00    1.80
  -6  -7   4    0.50    1.90
   6   7   4   -1.00    2.00
  -6  -7   4    1.80    1.20
  -6   7  -4   -0.50    1.90
  -6   7  -4    0.10    1.50
   6  -7  -4    1.50    1.60
  -6  -7  -4    1.20    1.50
   6   7  -4    2.30    1.60
  -6  -7  -4    0.30    0.70
  -6   7   4    4.70    2.20
  -6  -7  -4    1.30    2.00
   6  -7   4   -3.00    1.60
  -6   7   4    1.60    1.40
   6   7  -4   -3.10    2.10
  -6  -7  -4   -0.50    0.80
   6  -7   4    1.60    1.70
  -6   8  -4  121.89    6.30
  -6  -8   4  126.99    6.00
  -6   8  -4  126.49    5.30
   6  -8  -4  121.99    5.50
  -6  -8   4  118.39    4.50
   6  -8  -4  120.59    5.50
  -6  -8   4  113.19    5.80
   6   8   4  120.79    5.70
   6   8   4  119.09    6.10
  -6   8  -4  118.09    6.00
   6  -8   4  127.39    5.80
  -6  -8  -4  124.09    3.20
   6   8  -4  118.39    5.40
  -6   8   4  120.09    5.10
  -6  -8  -4  111.39    5.80
   6  -8   4  118.99    5.80
  -6  -8  -4  116.79    3.20
  -6   8   4  126.29    5.60
  -6  -8  -4  125.29    5.70
  -6   8   4  116.79    5.80
   6   8  -4  122.19    6.40
  -6   9  -4    2.20    3.00
  -6  -9   4   -0.40    2.30
   6   9   4    2.70    2.20
   6  -9  -4    4.30    2.70
   6  -9  -4    2.40    2.20
  -6  -9   4    2.30    3.10
  -6   9  -4    2.10    2.00
  -6   9  -4   -0.90    3.00
  -6  -9   4    3.50    1.60
   6   9   4    4.30    3.00
  -6   9   4    5.70    2.30
  -6   9   4    1.20    1.90
   6   9  -4    0.60    2.90
  -6   9   4    8.50    2.90
   6  -9   4    1.30    2.80
   6  -9   4    0.50    2.00
  -6  -9  -4    0.50    2.90
  -6  -9  -4    2.20    2.30
   6   9  -4    2.80    2.20
   6  10   4   63.19    6.10
   6 -10  -4   47.40    4.80
  -6  10  -4   61.29    6.50
  -6 -10   4   65.09    5.40
  -6  10  -4   62.19    4.70
   6 -10  -4   67.19    4.90
  -6 -10   4   67.89    3.90
   6  10   4   69.59    5.40
   6  10  -4   51.39    6.60
  -6 -10  -4   60.99    5.40
   6  10  -4   59.69    5.00
  -6  10   4   69.59    5.70
  -6  10   4   61.29    4.70
   6 -10   4   62.29    5.00
  -6  10   4   53.79    5.70
  -6  11  -4    1.50    2.70
  -6  11  -4    0.40    4.20
   6  11   4    3.80    3.00
  -6 -11   4    3.70    2.20
   6 -11  -4    2.80    2.70
  -6 -11   4    2.00    3.30
  -6 -11  -4    0.70    3.10
   6  11  -4   -5.00    4.90
   6 -11   4    4.30    3.00
  -6  11   4    1.20    3.40
   6  11  -4   -8.90    4.80
  -6  11   4    5.10    2.80
   6  12   4   12.30    4.00
  -6  12  -4   18.30    3.80
  -6 -12   4   18.30    4.10
  -6 -12   4   14.10    2.80
   6 -12  -4   17.60    4.20
  -6 -12  -4    7.90    3.90
   6  12  -4   14.90    5.30
   6 -12   4   19.50    4.00
  -6  12   4   17.80    3.80
   6  12  -4   16.90    3.90
   6  13   4    6.90    4.20
   6 -13  -4    3.30    3.80
  -6 -13   4    2.80    3.10
  -6  13  -4    0.00    3.70
   6  13  -4    8.10    4.30
   6 -13   4   -3.80    3.90
  -6  13   4   -5.00    3.80
   7   0   4   13.70    1.60
  -7   0   4   10.70    1.50
  -7   0  -4   10.20    1.60
  -7   0  -4   14.20    1.60
  -7   0   4   16.10    1.90
   7   0   4   10.40    1.10
   7   0   4   11.40    1.60
   7   0  -4   13.50    1.60
   7   0  -4   10.60    1.60
  -7  -1   4  294.47    8.10
   7   1   4  312.07    8.30
  -7   1  -4  305.27    8.10
  -7  -1   4  297.67    8.00
  -7   1  -4  308.97    8.30
   7  -1  -4  298.97    8.20
   7  -1  -4  313.17    7.80
   7   1   4  311.67    7.30
   7   1   4  304.37    7.70
   7   1  -4  312.07    8.10
  -7   1   4  312.17    8.20
  -7   1   4  302.47    7.90
   7  -1   4  313.97    7.20
  -7  -1  -4  308.67    7.70
   7  -1   4  306.67    8.10
   7   1  -4  305.97    8.00
  -7  -1  -4  309.77    8.30
  -7   2  -4   22.50    2.20
   7   2   4   19.80    1.70
   7  -2  -4   16.70    2.10
  -7  -2   4   19.30    2.10
   7   2   4   16.60    2.10
   7   2   4   16.20    1.70
   7   2   4   17.90    1.60
  -7  -2   4   19.00    1.30
  -7   2  -4   19.50    2.20
  -7   2  -4   17.40    1.40
   7  -2   4   19.80    2.20
  -7  -2  -4   19.40    2.10
  -7   2   4   18.90    1.90
  -7  -2  -4   17.20    1.60
   7  -2   4   19.50    1.50
   7   2  -4   20.20    1.20
  -7   2   4   24.50    2.30
   7  -2   4   18.40    2.00
   7   2  -4   16.80    2.10
   7   3   4   10.90    1.50
   7  -3  -4    8.50    1.60
  -7  -3   4    9.00    1.30
[truncated: 1,713,069 more chars]
