# Supplementary material for: Synthesis and crystal structure of 2-(anthracen-9-yl)-1-(tert-butyl­dimethyl­sil­yl)-3,6-di­hydro-1λ4,2λ4-aza­borinine
Source: Acta Crystallogr E Crystallogr Commun. 2023 Oct 10;79(Pt 11):1012–6. doi: 10.1107/S2056989023008381 (PMC10626957; doi:10.1107/S2056989023008381)
Supplement: Supplementary file 2 [file e-79-01012-Isup3.hkl]

data_I                                                                          
_shelx_title ' gliesep200207_0ma_a.res in Pbca'                                 
_shelx_refln_list_code          4                                               
_shelx_F_calc_maximum      373.33                                               
_exptl_crystal_F_000      1600.00                                               
_reflns_d_resolution_high  0.7500                                               
                                                                                
loop_                                                                           
 _space_group_symop_operation_xyz                                               
 'x, y, z'                                                                      
 '-x+1/2, -y, z+1/2'                                                            
 '-x, y+1/2, -z+1/2'                                                            
 'x+1/2, -y+1/2, -z'                                                            
 '-x, -y, -z'                                                                   
 'x-1/2, y, -z-1/2'                                                             
 'x, -y-1/2, z-1/2'                                                             
 '-x-1/2, y-1/2, z'                                                             
                                                                                
_cell_length_a    13.3292                                                       
_cell_length_b    11.1365                                                       
_cell_length_c    28.5973                                                       
_cell_angle_alpha  90.000                                                       
_cell_angle_beta   90.000                                                       
_cell_angle_gamma  90.000                                                       
                                                                                
_shelx_F_squared_multiplier     1.000                                           
                                                                                
loop_                                                                           
 _refln_index_h                                                                 
 _refln_index_k                                                                 
 _refln_index_l                                                                 
 _refln_F_squared_calc                                                          
 _refln_F_squared_meas                                                          
 _refln_F_squared_sigma                                                         
 _refln_observed_status                                                         
   2   0   0       9773.86       9355.09       211.92 o                         
   4   0   0       1548.21       1615.73        23.39 o                         
   6   0   0         67.90        225.48        16.05 o                         
   8   0   0       8926.52       9330.63       108.53 o                         
  10   0   0       1915.06       1715.42        37.37 o                         
  12   0   0       2518.12       2313.41        83.69 o                         
  14   0   0        544.70        572.59        45.74 o                         
  16   0   0        762.18        644.54        81.62 o                         
   2   1   0        392.18        388.86         6.11 o                         
   4   1   0        992.43        949.88        10.37 o                         
   6   1   0         39.30         42.18         5.35 o                         
   8   1   0        303.09        361.99        11.48 o                         
  10   1   0         71.68        102.54         9.39 o                         
  12   1   0       2876.85       2691.00        36.30 o                         
  14   1   0        336.63        357.77        25.57 o                         
  16   1   0        441.55        421.78        30.72 o                         
   0   2   0       1370.05       1369.04        17.85 o                         
   2   2   0       1810.38       1844.65        16.11 o                         
   4   2   0       6459.31       6929.51        48.41 o                         
   6   2   0      10524.21      11420.10        78.05 o                         
   8   2   0         22.39         11.86         4.86 o                         
  10   2   0         24.76         36.08         7.70 o                         
  12   2   0        363.67        450.70        18.18 o                         
  14   2   0       2087.72       2115.21        47.28 o                         
  16   2   0       1916.25       1741.97        60.53 o                         
   2   3   0        607.96        550.22         8.13 o                         
   4   3   0        310.31        294.25         6.39 o                         
   6   3   0       1731.77       2019.60        19.61 o                         
   8   3   0       4130.66       4275.10        37.45 o                         
  10   3   0        950.66        940.29        17.00 o                         
  12   3   0       2935.53       2932.42        41.68 o                         
  14   3   0          0.05         24.50        19.81 o                         
  16   3   0        170.12        178.88        30.48 o                         
   0   4   0         30.73          4.43         4.27 o                         
   2   4   0        854.36        915.01        12.92 o                         
   4   4   0        642.05        604.28        10.34 o                         
   6   4   0       7680.02       9100.43        62.47 o                         
   8   4   0         16.71         33.50         6.06 o                         
  10   4   0        504.26        513.98        15.46 o                         
  12   4   0       1270.46       1073.89        24.36 o                         
  14   4   0         51.32         27.76        24.58 o                         
  16   4   0        701.49        807.02        52.93 o                         
   2   5   0       7688.51       7510.26        52.19 o                         
   4   5   0       1913.25       2155.00        23.91 o                         
   6   5   0      12682.96      12655.38        84.89 o                         
   8   5   0       6534.28       6470.86        51.45 o                         
  10   5   0        885.71        821.23        17.54 o                         
  12   5   0       2074.29       2125.37        33.78 o                         
  14   5   0          9.77         16.67        14.65 o                         
  16   5   0       1346.68       1340.25        65.07 o                         
   0   6   0       9529.40      11532.24       105.04 o                         
   2   6   0       4114.97       4271.16        34.02 o                         
   4   6   0       2421.18       2676.31        26.45 o                         
   6   6   0       3362.76       3276.05        30.78 o                         
   8   6   0          5.90         10.59         6.39 o                         
  10   6   0        129.42        120.47         9.83 o                         
  12   6   0        134.25        163.94        11.88 o                         
  14   6   0         20.55         42.72        16.51 o                         
  16   6   0          0.21         35.11        27.90 o                         
   2   7   0        256.68        160.53         7.00 o                         
   4   7   0        896.73        979.97        16.14 o                         
   6   7   0          4.03         11.31         6.31 o                         
   8   7   0       8328.58       8092.20        61.45 o                         
  10   7   0        153.45        165.03        11.32 o                         
  12   7   0         44.11         72.22        11.99 o                         
  14   7   0        210.83        205.33        21.86 o                         
   0   8   0       2089.41       1850.59        29.25 o                         
   2   8   0         29.80         29.08         6.28 o                         
   4   8   0       1103.11        897.47        15.99 o                         
   6   8   0       2142.30       2097.34        25.65 o                         
   8   8   0        592.82        536.86        15.80 o                         
  10   8   0        758.54        692.38        21.26 o                         
  12   8   0        387.62        451.25        18.88 o                         
  14   8   0         29.01         19.58        25.06 o                         
   2   9   0        170.31        147.29         9.63 o                         
   4   9   0        778.84        745.37        18.77 o                         
   6   9   0          1.56          2.93         9.32 o                         
   8   9   0        324.83        304.66        13.89 o                         
  10   9   0          1.53          0.57        16.68 o                         
  12   9   0       1900.83       1659.71        48.03 o                         
  14   9   0         14.85          0.93        29.50 o                         
   0  10   0       1340.09       1298.36        29.11 o                         
   2  10   0        163.06        157.79        10.90 o                         
   4  10   0       2341.63       2127.16        31.04 o                         
   6  10   0         94.81         97.16        15.46 o                         
   8  10   0          1.82          0.84        14.52 o                         
  10  10   0        460.13        481.69        32.48 o                         
  12  10   0         11.20         70.97        24.95 o                         
   2  11   0        363.85        429.38        17.23 o                         
   4  11   0         20.10         27.34        12.25 o                         
   6  11   0       3699.36       3781.80        91.71 o                         
   8  11   0       1849.23       1743.48        41.22 o                         
  10  11   0        856.30        822.29        34.07 o                         
   0  12   0        385.60        398.86        28.19 o                         
   2  12   0        164.08        181.51        15.88 o                         
   4  12   0       2346.81       2254.46        58.30 o                         
   6  12   0         14.76         -0.24        18.20 o                         
   8  12   0        236.37        249.31        23.33 o                         
  10  12   0          0.08         -9.46        30.08 o                         
   2  13   0         67.04         69.26        21.23 o                         
   4  13   0       1045.73       1073.88        70.69 o                         
   6  13   0        210.10        185.86        30.06 o                         
   8  13   0        721.18        740.97        48.63 o                         
   0  14   0        609.02        515.13        47.58 o                         
   2  14   0        290.71        440.72        32.07 o                         
   4  14   0       1778.31       2048.81        90.76 o                         
   1   1   1      12344.34      11223.02        58.79 o                         
   2   1   1      48304.13      47020.92       640.88 o                         
   3   1   1       1120.77       1237.15         7.69 o                         
   4   1   1       1314.63       1418.89         9.15 o                         
   5   1   1        577.36        542.65         5.45 o                         
   6   1   1      11899.43      12186.82        55.70 o                         
   7   1   1       1808.49       1831.48        13.54 o                         
   8   1   1        208.37        147.84         5.22 o                         
   9   1   1         64.80        104.67         4.95 o                         
  10   1   1        129.16         83.73         6.23 o                         
  11   1   1        256.60        305.91         9.81 o                         
  12   1   1        170.72        199.34         9.79 o                         
  13   1   1        543.45        566.36        17.90 o                         
  14   1   1         78.13         93.10        13.68 o                         
  15   1   1          2.62         11.38        14.24 o                         
  16   1   1        140.71        197.85        20.50 o                         
  17   1   1        389.69        399.96        24.21 o                         
   0   2   1       3829.62       3631.30        25.00 o                         
   1   2   1          7.65          9.28         1.12 o                         
   2   2   1       2161.36       2198.65        12.98 o                         
   3   2   1        112.27         99.86         2.83 o                         
   4   2   1        819.59        819.81         6.48 o                         
   5   2   1        695.62        772.97         6.66 o                         
   6   2   1          2.47          0.75         2.58 o                         
   7   2   1       5007.74       5557.96        30.21 o                         
   8   2   1         23.42         15.15         3.10 o                         
   9   2   1         23.74         30.49         3.81 o                         
  10   2   1        517.33        536.62        10.01 o                         
  11   2   1       1685.22       1707.00        18.08 o                         
  12   2   1        539.59        537.28        14.23 o                         
  13   2   1       2457.70       2329.43        29.31 o                         
  14   2   1        322.04        418.76        18.52 o                         
  15   2   1          0.47         26.13        14.66 o                         
  16   2   1         53.60         59.12        25.38 o                         
  17   2   1        444.95        443.26        26.91 o                         
   1   3   1        139.56        114.13         2.83 o                         
   2   3   1        128.69        156.68         3.34 o                         
   3   3   1        244.31        240.43         3.98 o                         
   4   3   1       1895.74       2154.01        13.89 o                         
   5   3   1       2493.89       2754.45        16.87 o                         
   6   3   1        346.27        305.70         5.90 o                         
   7   3   1        667.20        830.02         9.50 o                         
   8   3   1        514.98        511.55         9.42 o                         
   9   3   1        374.16        380.64         8.25 o                         
  10   3   1        308.68        280.98         8.14 o                         
  11   3   1          5.98         17.37         6.32 o                         
  12   3   1       1468.08       1395.83        19.46 o                         
  13   3   1       1187.02       1159.35        24.28 o                         
  14   3   1        248.70        278.78        18.42 o                         
  15   3   1        166.11        200.32        21.37 o                         
  16   3   1        324.78        309.47        24.25 o                         
  17   3   1        114.85        130.49        27.95 o                         
   0   4   1         57.95         29.62         3.48 o                         
   1   4   1         69.81         97.18         2.88 o                         
   2   4   1       4907.37       5145.38        25.88 o                         
   3   4   1        202.65        239.02         4.69 o                         
   4   4   1       3760.12       3439.68        20.68 o                         
   5   4   1        119.76         86.78         4.08 o                         
   6   4   1        538.87        476.90         6.69 o                         
   7   4   1        264.50        285.49         6.66 o                         
   8   4   1        519.87        516.85         9.40 o                         
   9   4   1        562.43        547.93         9.64 o                         
  10   4   1       2293.67       2190.51        20.17 o                         
  11   4   1        241.17        231.53         8.77 o                         
  12   4   1        172.67        179.86         8.95 o                         
  13   4   1       2172.01       1932.64        27.04 o                         
  14   4   1        739.23        767.28        27.85 o                         
  15   4   1        145.00        126.59        20.09 o                         
  16   4   1         14.59         22.83        21.07 o                         
  17   4   1         23.16        -12.66        29.27 o                         
   1   5   1       9791.06      10736.00        49.33 o                         
   2   5   1       5333.82       5773.98        30.33 o                         
   3   5   1       1192.03       1310.61        10.66 o                         
   4   5   1        737.93        761.32         9.20 o                         
   5   5   1         65.84         49.16         3.50 o                         
   6   5   1       4008.87       3934.46        22.96 o                         
   7   5   1        691.49        725.67         8.98 o                         
   8   5   1        409.86        362.08         7.70 o                         
   9   5   1        132.12        148.23         6.02 o                         
  10   5   1        226.64        218.18         7.47 o                         
  11   5   1          8.83         14.01         6.14 o                         
  12   5   1         85.03         80.41         7.77 o                         
  13   5   1          0.01          0.78         9.09 o                         
  14   5   1         34.23         25.27        10.84 o                         
  15   5   1        154.80        120.15        17.87 o                         
  16   5   1         50.36         63.25        23.61 o                         
   0   6   1       8264.17       7718.59        54.69 o                         
   1   6   1       2618.08       2637.13        16.43 o                         
   2   6   1       2745.30       3007.57        19.19 o                         
   3   6   1         93.64        156.08         4.65 o                         
   4   6   1       2656.47       2544.44        18.08 o                         
   5   6   1        333.46        330.59         7.72 o                         
   6   6   1        629.15        621.89         8.99 o                         
   7   6   1        499.13        488.03         8.44 o                         
   8   6   1        316.71        334.80         8.26 o                         
   9   6   1       2252.33       2259.52        18.21 o                         
  10   6   1       1629.89       1640.38        17.54 o                         
  11   6   1        140.03        153.02         7.57 o                         
  12   6   1        181.36        205.05         8.95 o                         
  13   6   1         49.70         82.42        11.80 o                         
  14   6   1       1147.39       1172.33        23.91 o                         
  15   6   1        172.24        168.86        15.23 o                         
  16   6   1         12.63         30.91        26.26 o                         
   1   7   1       1648.80       1991.58        14.93 o                         
   2   7   1          0.07          1.74         3.38 o                         
   3   7   1        627.47        650.68         8.74 o                         
   4   7   1         25.41         15.74         4.17 o                         
   5   7   1        346.91        330.05         8.03 o                         
   6   7   1       1219.55       1125.85        12.47 o                         
   7   7   1       1989.82       1932.83        17.11 o                         
   8   7   1       1116.80       1132.52        13.40 o                         
   9   7   1        859.84        843.84        12.86 o                         
  10   7   1        246.55        276.86         9.07 o                         
  11   7   1        380.46        369.59        11.47 o                         
  12   7   1         30.45         40.43         8.41 o                         
  13   7   1        854.95        802.13        17.53 o                         
  14   7   1        107.87        109.25        14.25 o                         
  15   7   1          7.46         36.61        15.62 o                         
   0   8   1        340.69        328.12        12.77 o                         
   1   8   1          3.27          0.00         4.25 o                         
   2   8   1        104.03        114.43         5.15 o                         
   3   8   1        131.47        141.25         5.65 o                         
   4   8   1        251.11        228.21         6.85 o                         
   5   8   1        956.96        976.22        13.06 o                         
   6   8   1       8691.78       8356.62        46.21 o                         
   7   8   1       2333.71       2184.00        18.25 o                         
   8   8   1        392.72        389.67        10.60 o                         
   9   8   1         13.54          6.59         6.60 o                         
  10   8   1       1327.40       1226.77        17.77 o                         
  11   8   1        236.37        270.33        10.56 o                         
  12   8   1        319.30        315.20        11.78 o                         
  13   8   1       1394.05       1442.92        24.86 o                         
  14   8   1        695.65        616.40        21.84 o                         
   1   9   1         23.07         13.53         5.04 o                         
   2   9   1       1581.57       1304.84        14.18 o                         
   3   9   1       1944.97       1835.90        17.07 o                         
   4   9   1          0.66         -5.35         5.66 o                         
   5   9   1       1251.61       1331.98        16.07 o                         
   6   9   1        583.17        533.94        11.67 o                         
   7   9   1       2818.49       2743.39        23.36 o                         
   8   9   1        312.15        282.42         9.29 o                         
   9   9   1          2.68         -7.32         7.32 o                         
  10   9   1         46.27         48.95         8.94 o                         
  11   9   1          0.45          3.94         9.45 o                         
  12   9   1        311.92        348.58        15.93 o                         
  13   9   1         84.11        109.32        14.28 o                         
  14   9   1          4.78         23.51        21.73 o                         
   0  10   1       2694.22       2488.63        30.33 o                         
   1  10   1        562.57        532.57        11.55 o                         
   2  10   1        151.78        182.23         7.98 o                         
   3  10   1          6.95         15.40         6.88 o                         
   4  10   1        131.16        143.87         8.40 o                         
   5  10   1        188.88        193.42         9.55 o                         
   6  10   1        167.85        204.24        10.22 o                         
   7  10   1         24.58         20.06         7.95 o                         
   8  10   1        932.16        928.40        17.05 o                         
   9  10   1        660.99        628.79        15.35 o                         
  10  10   1        984.70        939.01        27.48 o                         
  11  10   1          3.77         30.85        13.20 o                         
  12  10   1        137.11        147.38        16.71 o                         
  13  10   1         19.02         40.84        25.27 o                         
   1  11   1       1051.69        853.87        16.34 o                         
   2  11   1       1200.36       1191.72        17.58 o                         
   3  11   1        419.10        374.44        14.02 o                         
   4  11   1         10.93          5.41         8.47 o                         
   5  11   1        393.26        363.51        14.30 o                         
   6  11   1        265.73        275.70        13.75 o                         
   7  11   1        481.29        525.88        21.83 o                         
   8  11   1         20.55         17.91        12.80 o                         
   9  11   1         56.58         57.48        12.37 o                         
  10  11   1          0.07        -10.40        14.72 o                         
  11  11   1         86.25         55.39        19.85 o                         
   0  12   1         63.62         86.38        17.02 o                         
   1  12   1        105.79         97.20        10.67 o                         
   2  12   1         99.81         92.79        10.53 o                         
   3  12   1          9.37         17.22         9.99 o                         
   4  12   1         13.81         19.26        13.10 o                         
   5  12   1         17.63         28.37        11.72 o                         
   6  12   1         44.94         45.67        13.48 o                         
   7  12   1         15.55         47.69        13.64 o                         
   8  12   1         27.19         35.56        17.21 o                         
   9  12   1         69.75         66.68        20.17 o                         
  10  12   1        167.57        192.48        23.13 o                         
   1  13   1         19.32          0.72        13.64 o                         
   2  13   1       1681.45       1639.72        31.90 o                         
   3  13   1        498.90        556.67        32.69 o                         
   4  13   1         62.61         51.31        16.70 o                         
   5  13   1       1667.52       1753.04        35.88 o                         
   6  13   1       1150.09       1189.39        42.21 o                         
   7  13   1        526.23        607.50        32.40 o                         
   8  13   1         62.57        101.77        32.69 o                         
   0  14   1        248.21        368.40        31.20 o                         
   1  14   1         26.34         52.47        21.97 o                         
   2  14   1         82.03         77.06        19.35 o                         
   3  14   1        146.59        178.60        21.53 o                         
   4  14   1        310.33        339.09        25.39 o                         
   5  14   1        414.06        529.08        39.97 o                         
   2   0   2        415.62        473.17         5.25 o                         
   3   0   2      23894.25      22770.38       145.65 o                         
   4   0   2      33568.04      32488.29       248.92 o                         
   5   0   2       8026.40       7590.38        53.23 o                         
   6   0   2         27.74          9.91         3.50 o                         
   7   0   2        254.86        285.79         8.53 o                         
   8   0   2        242.56        243.57         8.63 o                         
   9   0   2        373.40        325.27        11.82 o                         
  10   0   2        323.74        306.84        13.36 o                         
  11   0   2       1951.66       1899.26        28.52 o                         
  12   0   2       3236.66       3197.74        40.04 o                         
  13   0   2       1029.84       1006.76        27.90 o                         
  14   0   2        915.88        925.53        36.88 o                         
  15   0   2          0.12         38.24        22.41 o                         
  16   0   2        384.69        394.32        31.36 o                         
  17   0   2        787.95        867.22        49.05 o                         
   1   1   2       8662.53       8394.79        47.95 o                         
   2   1   2       3068.22       3105.01        15.60 o                         
   3   1   2      11190.19      11190.04        52.07 o                         
   4   1   2        940.81        935.42         6.83 o                         
   5   1   2       1026.31       1117.24         8.62 o                         
   6   1   2          8.91         22.04         2.77 o                         
   7   1   2        605.04        726.67         7.91 o                         
   8   1   2         61.78         97.18         4.18 o                         
   9   1   2         26.91         29.38         4.22 o                         
  10   1   2          5.56          3.24         4.78 o                         
  11   1   2        114.40        104.59         7.58 o                         
  12   1   2         68.44        100.14         8.49 o                         
  13   1   2       2398.08       2382.52        29.41 o                         
  14   1   2        451.67        474.42        20.76 o                         
  15   1   2          0.01        -14.14        14.14 o                         
  16   1   2         62.58         44.18        18.82 o                         
  17   1   2          0.38         20.72        19.32 o                         
   0   2   2      55943.73      55390.27       633.91 o                         
   1   2   2      12038.53      11587.73        55.03 o                         
   2   2   2         30.46         39.45         1.70 o                         
   3   2   2       1297.75       1244.77         8.97 o                         
   4   2   2         49.39         51.16         2.22 o                         
   5   2   2        318.26        419.54         5.12 o                         
   6   2   2       4652.81       5510.79        30.99 o                         
   7   2   2        528.72        591.80         7.19 o                         
   8   2   2         37.08         37.68         3.43 o                         
   9   2   2        358.17        412.07         7.52 o                         
  10   2   2         76.48         86.70         5.71 o                         
  11   2   2       1317.68       1157.27        14.43 o                         
  12   2   2        737.15        732.24        15.44 o                         
  13   2   2        417.93        461.97        16.50 o                         
  14   2   2        125.37        168.59        14.65 o                         
  15   2   2       1539.04       1512.77        35.69 o                         
  16   2   2        115.01        155.24        21.60 o                         
  17   2   2          0.00         10.44        21.17 o                         
   1   3   2        551.61        510.61         5.19 o                         
   2   3   2         11.92         10.90         1.58 o                         
   3   3   2        393.84        364.10         4.85 o                         
   4   3   2       1192.95       1118.99         9.18 o                         
   5   3   2       4239.50       4668.84        26.18 o                         
   6   3   2         21.83         32.16         3.04 o                         
   7   3   2       7047.58       7612.93        40.49 o                         
   8   3   2        309.58        229.06         6.49 o                         
   9   3   2       2302.72       2292.73        18.09 o                         
  10   3   2         80.96         79.19         5.01 o                         
  11   3   2       1054.41       1074.09        13.90 o                         
  12   3   2        226.73        231.76        10.16 o                         
  13   3   2          1.50         -8.44         8.44 o                         
  14   3   2         13.17          4.90        13.49 o                         
  15   3   2         75.88         74.48        18.77 o                         
  16   3   2        135.14        136.82        22.70 o                         
  17   3   2        159.24        215.86        27.84 o                         
   0   4   2      10526.86      11430.40        77.66 o                         
   1   4   2      12967.76      13587.43        64.41 o                         
   2   4   2        195.99        173.08         3.65 o                         
   3   4   2       1873.58       1958.07        13.50 o                         
   4   4   2        233.31        202.05         4.75 o                         
   5   4   2        798.46        787.25         7.92 o                         
   6   4   2        943.94       1017.61         9.86 o                         
   7   4   2         61.48         95.10         4.46 o                         
   8   4   2         27.39         10.23         3.84 o                         
   9   4   2        933.38        913.63        11.90 o                         
  10   4   2         99.05        146.32         6.72 o                         
  11   4   2         91.66         77.79         6.40 o                         
  12   4   2        264.28        271.77        10.58 o                         
  13   4   2         16.92         34.40         9.98 o                         
  14   4   2        886.88        800.42        22.75 o                         
  15   4   2        202.08        220.63        25.38 o                         
  16   4   2         34.81         23.23        21.80 o                         
  17   4   2        421.18        393.74        29.95 o                         
   1   5   2       6471.72       7630.99        38.17 o                         
   2   5   2       5027.73       4908.73        25.84 o                         
   3   5   2       3819.33       3852.54        22.03 o                         
   4   5   2        659.17        724.20         9.14 o                         
   5   5   2        345.44        311.21         6.47 o                         
   6   5   2         45.72         27.40         3.74 o                         
   7   5   2       3654.16       3434.32        21.68 o                         
   8   5   2       1726.47       1679.28        14.51 o                         
   9   5   2        142.60        153.37         6.14 o                         
  10   5   2        522.97        475.58        10.06 o                         
  11   5   2       1837.16       1708.92        19.54 o                         
  12   5   2        546.93        518.78        13.21 o                         
  13   5   2          3.96         -5.60         9.11 o                         
  14   5   2         14.54         35.06        10.54 o                         
  15   5   2        708.58        706.73        30.00 o                         
  16   5   2         63.12         13.45        23.91 o                         
   0   6   2         84.89         68.90         5.02 o                         
   1   6   2         98.62         82.04         3.71 o                         
   2   6   2         96.21        110.58         4.12 o                         
   3   6   2       1188.25       1165.24        10.34 o                         
   4   6   2        118.89        127.45         4.80 o                         
   5   6   2        687.57        687.49         9.12 o                         
   6   6   2        866.92        807.72        10.04 o                         
   7   6   2        633.02        569.30         8.79 o                         
   8   6   2       1664.49       1614.53        14.64 o                         
   9   6   2         93.41         92.09         6.09 o                         
  10   6   2        151.81        150.70         7.46 o                         
  11   6   2       1709.78       1554.48        17.15 o                         
  12   6   2          4.18         17.19         7.77 o                         
  13   6   2         11.80         15.10        10.63 o                         
  14   6   2        407.36        430.28        18.12 o                         
  15   6   2         45.18         55.96        14.17 o                         
  16   6   2          7.42         55.69        20.50 o                         
   1   7   2        733.61        626.91         8.60 o                         
   2   7   2        398.46        396.03         7.21 o                         
   3   7   2         15.14         20.91         4.01 o                         
   4   7   2        302.75        307.66         7.42 o                         
   5   7   2         15.77         19.02         4.16 o                         
   6   7   2       2547.29       2528.18        20.26 o                         
   7   7   2        108.92        116.81         6.06 o                         
   8   7   2       1139.63       1081.84        12.95 o                         
   9   7   2        787.24        744.38        12.26 o                         
  10   7   2         93.99         86.77         7.03 o                         
  11   7   2       1908.18       1839.25        20.21 o                         
  12   7   2        747.49        726.84        15.13 o                         
  13   7   2        435.17        425.84        14.64 o                         
  14   7   2          6.66         -0.64        12.84 o                         
  15   7   2        101.37        127.28        17.45 o                         
   0   8   2       1121.68       1027.47        16.17 o                         
   1   8   2          7.12          9.28         4.21 o                         
   2   8   2         66.58         73.87         4.97 o                         
   3   8   2        160.04        151.76         5.80 o                         
   4   8   2          9.82          8.58         4.82 o                         
   5   8   2       7674.72       7466.66        44.18 o                         
   6   8   2          0.08         16.89         5.34 o                         
   7   8   2        195.71        200.76         7.43 o                         
   8   8   2        299.95        294.35        11.02 o                         
   9   8   2        315.81        316.03         9.83 o                         
  10   8   2         83.46         88.88         7.81 o                         
  11   8   2          8.69          5.84         8.54 o                         
  12   8   2         22.73         28.17        11.75 o                         
  13   8   2         34.23         61.35        11.81 o                         
  14   8   2        152.59        189.59        15.69 o                         
   1   9   2        132.68        129.49         6.44 o                         
   2   9   2          0.09          1.66         5.04 o                         
   3   9   2        182.39        244.77         7.61 o                         
   4   9   2        450.60        410.54         9.92 o                         
   5   9   2        667.11        631.50        12.38 o                         
   6   9   2        737.27        701.40        12.87 o                         
   7   9   2       6306.01       6162.74        37.77 o                         
   8   9   2       1608.53       1539.78        17.21 o                         
   9   9   2        513.78        499.51        12.35 o                         
  10   9   2         15.94         20.03         8.27 o                         
  11   9   2        227.12        252.55        11.92 o                         
  12   9   2        144.67        174.14        13.09 o                         
  13   9   2         88.91         85.68        15.57 o                         
  14   9   2          1.04         52.67        24.61 o                         
   0  10   2       1513.52       1449.70        22.55 o                         
   1  10   2       1131.82        935.21        13.99 o                         
   2  10   2        677.88        584.09        13.91 o                         
   3  10   2        259.85        213.91         8.52 o                         
   4  10   2        634.27        606.74        12.69 o                         
   5  10   2        323.99        321.33        11.48 o                         
   6  10   2       1354.18       1341.47        25.23 o                         
   7  10   2        395.76        433.81        12.25 o                         
   8  10   2        264.24        277.53        11.52 o                         
   9  10   2        306.98        323.49        11.95 o                         
  10  10   2         79.85        106.34        14.25 o                         
  11  10   2         13.33          3.14        13.82 o                         
  12  10   2         43.65         44.89        18.60 o                         
  13  10   2        170.36        229.47        22.12 o                         
   1  11   2       1096.69       1016.89        17.96 o                         
   2  11   2        332.46        354.70        12.04 o                         
   3  11   2        277.15        290.27        10.72 o                         
   4  11   2        497.80        470.82        13.69 o                         
   5  11   2         39.61         31.60        10.61 o                         
   6  11   2        128.60        129.12        10.61 o                         
   7  11   2        700.82        711.13        16.73 o                         
   8  11   2        220.62        251.01        15.59 o                         
   9  11   2        142.25        147.40        15.14 o                         
  10  11   2          2.96         -1.98        15.16 o                         
  11  11   2        649.03        701.61        27.59 o                         
   0  12   2       2966.57       2811.64        62.10 o                         
   1  12   2         69.60        103.49        10.73 o                         
   2  12   2          0.92         -9.97         9.97 o                         
   3  12   2         70.34         54.86        10.45 o                         
   4  12   2        520.38        535.90        17.29 o                         
   5  12   2        908.30        873.17        22.77 o                         
   6  12   2        111.77        166.85        14.69 o                         
   7  12   2       1649.79       1724.00        31.48 o                         
   8  12   2         25.03         -7.28        17.01 o                         
   9  12   2         14.15         37.33        22.01 o                         
  10  12   2        128.77        180.79        22.82 o                         
   1  13   2         77.96        100.02        14.98 o                         
   2  13   2         50.36         85.39        14.77 o                         
   3  13   2         48.32         70.42        15.53 o                         
   4  13   2         43.80         29.62        15.97 o                         
   5  13   2        164.08        156.75        20.93 o                         
   6  13   2          8.85         18.65        19.62 o                         
   7  13   2        103.04         87.43        22.47 o                         
   8  13   2         11.57         25.58        25.12 o                         
   0  14   2        886.65       1053.17        47.17 o                         
   1  14   2        525.67        540.39        25.29 o                         
   2  14   2          0.48         13.17        20.25 o                         
   3  14   2        779.97        772.81        30.72 o                         
   4  14   2         19.89         39.54        22.04 o                         
   5  14   2        723.70        749.14        35.81 o                         
   1   1   3      19947.44      18035.19        97.31 o                         
   2   1   3       1217.44       1171.41         7.71 o                         
   3   1   3       7013.86       6937.89        33.32 o                         
   4   1   3         16.75         29.59         1.82 o                         
   5   1   3       8487.36       9392.50        48.26 o                         
   6   1   3       5572.66       6316.89        34.65 o                         
   7   1   3       9682.57       9578.48        50.78 o                         
   8   1   3        250.01        348.88         6.64 o                         
   9   1   3        175.19        131.66         5.75 o                         
  10   1   3        205.15        204.95         6.96 o                         
  11   1   3       2207.77       2233.03        19.74 o                         
  12   1   3       2698.18       2601.37        25.29 o                         
  13   1   3       1535.27       1505.05        23.33 o                         
  14   1   3          7.57          3.82        12.12 o                         
  15   1   3         34.28         55.52        16.43 o                         
  16   1   3        452.62        497.73        23.57 o                         
  17   1   3        789.01        775.42        33.96 o                         
   0   2   3       4631.98       4533.72        28.88 o                         
   1   2   3       2262.64       2250.17        13.27 o                         
   2   2   3       1339.82       1320.85         9.64 o                         
   3   2   3        614.23        657.56         5.70 o                         
   4   2   3          0.69         -0.11         1.64 o                         
   5   2   3          3.06          4.70         2.00 o                         
   6   2   3        315.33        307.60         5.38 o                         
   7   2   3          2.46         10.25         2.99 o                         
   8   2   3        112.74        159.23         5.28 o                         
   9   2   3       1315.35       1302.39        12.39 o                         
  10   2   3        657.05        691.29        10.14 o                         
  11   2   3        956.45        956.03        13.52 o                         
  12   2   3       1286.23       1306.46        16.49 o                         
  13   2   3         94.67        125.39        11.69 o                         
  14   2   3          2.31          2.16        13.36 o                         
  15   2   3        101.51         97.17        16.35 o                         
  16   2   3        135.55        184.50        21.58 o                         
  17   2   3         13.87         15.26        21.07 o                         
   1   3   3          2.92          5.04         1.48 o                         
   2   3   3          1.55         -0.64         1.44 o                         
   3   3   3         11.84         52.60         2.66 o                         
   4   3   3        238.25        258.70         4.80 o                         
   5   3   3        142.96        174.79         4.48 o                         
   6   3   3        473.72        622.97         7.11 o                         
   7   3   3       2866.26       2731.48        17.55 o                         
   8   3   3        552.32        630.80         8.95 o                         
   9   3   3       1849.91       1684.30        15.54 o                         
  10   3   3        473.57        499.92         9.52 o                         
  11   3   3        270.51        228.40         8.00 o                         
  12   3   3       1060.09        970.83        17.35 o                         
  13   3   3          4.67         18.23         8.75 o                         
  14   3   3         34.15         20.76        13.70 o                         
  15   3   3         20.13         41.39        16.12 o                         
  16   3   3         11.48         31.13        21.23 o                         
  17   3   3        843.13        823.98        38.79 o                         
   0   4   3       6424.22       6447.24        44.15 o                         
   1   4   3       6398.28       6461.76        31.47 o                         
   2   4   3        102.43        110.99         3.04 o                         
   3   4   3       1110.95       1302.22        10.35 o                         
   4   4   3        789.64        790.32         7.90 o                         
   5   4   3       6045.93       6207.39        32.98 o                         
   6   4   3        947.00        997.64         9.73 o                         
   7   4   3       2188.73       2225.93        16.06 o                         
   8   4   3          2.62          0.43         3.97 o                         
   9   4   3       2780.06       2621.29        20.87 o                         
  10   4   3          8.26         12.01         5.29 o                         
  11   4   3        257.22        247.49         9.06 o                         
  12   4   3        114.07        108.74         8.27 o                         
  13   4   3       1280.29       1274.92        27.87 o                         
  14   4   3        255.55        293.02        15.60 o                         
  15   4   3        580.09        566.01        36.29 o                         
  16   4   3          0.15          7.86        28.34 o                         
  17   4   3          1.42         29.90        37.03 o                         
   1   5   3       2422.52       2653.41        16.77 o                         
   2   5   3        110.90        117.45         3.74 o                         
   3   5   3       1188.75       1240.35        11.03 o                         
   4   5   3          0.22         -0.99         2.70 o                         
   5   5   3       1283.55       1281.43        11.69 o                         
   6   5   3        666.32        698.28         8.75 o                         
   7   5   3        213.16        183.04         6.04 o                         
   8   5   3        285.01        276.60         7.24 o                         
   9   5   3         65.57         73.64         5.36 o                         
  10   5   3          0.05         -5.53         5.53 o                         
  11   5   3        282.37        276.10         9.91 o                         
  12   5   3         39.70         23.51         7.79 o                         
  13   5   3          0.40          7.56         8.94 o                         
  14   5   3         56.59         60.81        11.75 o                         
  15   5   3          6.44        -13.24        16.66 o                         
  16   5   3         60.40         16.83        30.73 o                         
   0   6   3         14.33          9.44         4.47 o                         
   1   6   3         40.48         -2.70         2.70 o                         
   2   6   3          1.25          0.49         2.74 o                         
   3   6   3        322.83        221.03         5.37 o                         
   4   6   3        318.44        324.94         6.95 o                         
   5   6   3       7429.59       7072.83        39.65 o                         
   6   6   3       1125.04       1026.53        10.94 o                         
   7   6   3        829.75        720.82        10.37 o                         
   8   6   3       1303.85       1224.10        13.36 o                         
   9   6   3       2993.69       3019.40        21.79 o                         
  10   6   3         52.80         52.47         6.00 o                         
  11   6   3         23.97         20.05         6.56 o                         
  12   6   3        533.81        476.00        12.92 o                         
  13   6   3       2215.28       2208.25        23.89 o                         
  14   6   3          0.00         15.99        16.53 o                         
  15   6   3        313.07        354.87        17.18 o                         
  16   6   3        110.07        180.18        23.80 o                         
   1   7   3         72.08         99.45         4.46 o                         
   2   7   3        136.28        112.18         4.93 o                         
   3   7   3        258.26        210.59         5.81 o                         
   4   7   3        571.11        505.61         8.62 o                         
   5   7   3        234.18        242.32         6.61 o                         
   6   7   3       2425.25       2400.22        18.71 o                         
   7   7   3         50.32         76.96         5.39 o                         
   8   7   3        186.09        216.15         7.27 o                         
   9   7   3          9.26          8.24         5.77 o                         
  10   7   3        276.78        275.82         8.78 o                         
  11   7   3         76.86         95.76         9.28 o                         
  12   7   3        293.00        281.22        10.51 o                         
  13   7   3        101.47         93.60        11.01 o                         
  14   7   3         21.40         37.07        12.56 o                         
  15   7   3         15.06         25.78        15.67 o                         
   0   8   3         73.79         58.65         6.94 o                         
   1   8   3       2235.72       2146.28        17.40 o                         
   2   8   3        849.22        848.89        10.80 o                         
   3   8   3       1041.91       1054.78        11.77 o                         
   4   8   3       1997.24       1865.81        16.85 o                         
   5   8   3        631.99        617.21        10.35 o                         
   6   8   3       9859.45       9610.18        51.45 o                         
   7   8   3        300.43        326.20         8.84 o                         
   8   8   3        320.64        322.76         9.83 o                         
   9   8   3       2104.04       2053.65        20.21 o                         
  10   8   3          3.16          0.26         7.30 o                         
  11   8   3        852.87        806.60        15.48 o                         
  12   8   3         52.07         57.82         9.99 o                         
  13   8   3        128.56        128.98        12.52 o                         
  14   8   3         43.00         64.48        15.79 o                         
   1   9   3        400.04        307.65         8.32 o                         
   2   9   3         70.39         63.79         5.82 o                         
   3   9   3        287.15        280.35         8.03 o                         
   4   9   3         34.13         41.68         6.00 o                         
   5   9   3        708.30        652.49        13.47 o                         
   6   9   3         33.36         24.50         7.04 o                         
   7   9   3         74.44         92.65         8.75 o                         
   8   9   3         22.27         21.56         7.18 o                         
   9   9   3         71.48         57.59         8.69 o                         
  10   9   3        114.33        113.97         9.06 o                         
  11   9   3         54.47         34.08        10.17 o                         
  12   9   3         11.14         -1.37        11.72 o                         
  13   9   3         51.65         44.49        15.69 o                         
  14   9   3          1.41         27.80        21.34 o                         
   0  10   3       1078.19        705.73        17.84 o                         
   1  10   3        504.13        633.58        12.16 o                         
   2  10   3        224.30        138.38         7.94 o                         
   3  10   3          5.36          0.01         6.45 o                         
   4  10   3        188.24        177.43         8.64 o                         
   5  10   3       2953.23       2868.10        26.11 o                         
   6  10   3       2186.55       2052.85        23.54 o                         
   7  10   3        753.26        727.63        14.24 o                         
   8  10   3         47.90         56.03        10.73 o                         
   9  10   3        195.43        246.26        12.63 o                         
  10  10   3          2.98         11.50        12.77 o                         
  11  10   3        115.65        120.29        15.80 o                         
  12  10   3        262.88        350.40        19.16 o                         
  13  10   3       1299.13       1277.03        39.56 o                         
   1  11   3        381.16        373.05        12.73 o                         
   2  11   3        505.68        506.74        13.68 o                         
   3  11   3        449.24        444.64        14.05 o                         
   4  11   3         11.54         11.11         8.84 o                         
   5  11   3          4.40         -9.93         9.93 o                         
   6  11   3         57.79         68.32        11.05 o                         
   7  11   3        175.96        162.44        13.29 o                         
   8  11   3         74.36        110.28        14.23 o                         
   9  11   3          2.08         14.37        13.98 o                         
  10  11   3          0.24        -10.41        16.89 o                         
  11  11   3        263.41        293.65        21.83 o                         
   0  12   3       1918.69       1666.12        37.03 o                         
   1  12   3       1404.57       1209.95        27.01 o                         
   2  12   3          1.53          3.07         9.73 o                         
   3  12   3          7.12          1.05        11.06 o                         
   4  12   3          0.65        -10.65        10.65 o                         
   5  12   3        812.42        842.67        23.08 o                         
   6  12   3       1210.80       1318.64        32.04 o                         
   7  12   3          0.03         28.64        16.26 o                         
   8  12   3        631.36        659.29        34.82 o                         
   9  12   3        426.27        365.77        20.82 o                         
  10  12   3          0.03         19.71        25.27 o                         
   1  13   3        892.50        948.48        26.23 o                         
   2  13   3         52.51         55.15        14.28 o                         
   3  13   3        764.22        763.74        25.53 o                         
   4  13   3        220.82        255.20        17.57 o                         
   5  13   3        100.98        108.57        19.79 o                         
   6  13   3        261.05        282.04        25.00 o                         
   7  13   3        584.74        575.72        27.33 o                         
   8  13   3         29.09         31.56        25.67 o                         
   0  14   3        163.81        217.46        28.93 o                         
   1  14   3         21.63         78.55        23.58 o                         
   2  14   3         89.67         44.32        19.43 o                         
   3  14   3         21.33         18.58        21.79 o                         
   4  14   3          4.99        -21.88        21.88 o                         
   5  14   3        100.69        186.09        24.58 o                         
   0   0   4      10454.57       9502.74       160.74 o                         
   1   0   4       6317.64       5844.32        40.54 o                         
   2   0   4        285.56        318.24         4.01 o                         
   3   0   4       1067.32       1042.36        10.18 o                         
   4   0   4        820.16        772.81         9.08 o                         
   5   0   4      10128.53      10565.97        72.06 o                         
   6   0   4          0.79         -0.13         3.19 o                         
   7   0   4        122.33        172.48         9.10 o                         
   8   0   4         34.56         26.61         5.30 o                         
   9   0   4       1808.76       1780.43        21.91 o                         
  10   0   4        249.79        273.35        10.83 o                         
  11   0   4         90.56         73.74         7.54 o                         
  12   0   4        894.96        852.29        24.60 o                         
  13   0   4       1566.59       1438.00        36.19 o                         
  14   0   4          6.72         33.86        19.32 o                         
  15   0   4       1885.10       1783.22        51.00 o                         
  16   0   4         51.41         46.95        22.84 o                         
  17   0   4        301.85        197.85        31.57 o                         
   1   1   4       7745.52       7711.96        39.00 o                         
   2   1   4      25783.04      24401.47       123.07 o                         
   3   1   4        475.90        460.70         4.38 o                         
   4   1   4        787.43        790.21         6.42 o                         
   5   1   4        324.24        381.81         5.33 o                         
   6   1   4       1323.30       1507.96        11.71 o                         
   7   1   4       3824.27       4323.25        27.10 o                         
   8   1   4        223.66        309.78         6.67 o                         
   9   1   4        303.43        334.27         7.20 o                         
  10   1   4         37.93         39.61         4.85 o                         
  11   1   4       2612.76       2512.75        20.31 o                         
  12   1   4        493.87        511.75        11.97 o                         
  13   1   4        460.17        464.92        15.85 o                         
  14   1   4        193.22        210.64        14.97 o                         
  15   1   4          2.64        -16.50        16.50 o                         
  16   1   4        188.59        176.83        19.89 o                         
  17   1   4         85.05        120.57        22.17 o                         
   0   2   4      10756.30      10417.35        65.35 o                         
   1   2   4      11878.86      11513.83        58.26 o                         
   2   2   4       8624.49       8731.70        47.01 o                         
   3   2   4       3390.42       3372.87        19.10 o                         
   4   2   4        458.79        481.15         5.13 o                         
   5   2   4       2132.77       2074.73        14.10 o                         
   6   2   4        294.87        322.26         5.55 o                         
   7   2   4        197.12        267.10         5.66 o                         
   8   2   4         34.80         54.88         4.03 o                         
   9   2   4        167.63        197.56         5.96 o                         
  10   2   4         13.65         10.52         4.51 o                         
  11   2   4        393.54        385.15         9.20 o                         
  12   2   4         17.68         18.67         6.79 o                         
  13   2   4        182.92        228.06        11.27 o                         
  14   2   4         75.09        122.14        15.26 o                         
  15   2   4        995.12        968.49        34.58 o                         
  16   2   4         31.39         34.98        18.56 o                         
  17   2   4          2.16         -6.96        26.35 o                         
   1   3   4       5831.65       5968.18        29.09 o                         
   2   3   4       3766.65       3824.43        23.50 o                         
   3   3   4       1290.05       1298.88        11.50 o                         
   4   3   4        928.36       1008.45         8.82 o                         
   5   3   4       3849.80       4200.10        23.33 o                         
   6   3   4        694.30        822.36         8.17 o                         
   7   3   4        152.02        139.13         5.02 o                         
   8   3   4         48.22         69.35         4.36 o                         
   9   3   4        168.99        159.94         5.92 o                         
  10   3   4         14.52         23.97         4.96 o                         
  11   3   4        124.90        114.55         6.93 o                         
  12   3   4        364.79        370.37        11.82 o                         
  13   3   4        395.91        470.15        16.75 o                         
  14   3   4        355.14        342.72        18.33 o                         
  15   3   4        421.65        456.22        21.89 o                         
  16   3   4          0.02         26.64        20.77 o                         
  17   3   4        144.91        155.93        26.22 o                         
   0   4   4       4317.80       4270.50        29.93 o                         
   1   4   4       5213.84       5367.78        26.28 o                         
   2   4   4        789.41        785.30         6.92 o                         
   3   4   4         82.62         83.35         3.54 o                         
   4   4   4        202.81        223.18         4.78 o                         
   5   4   4       1936.59       1841.63        13.51 o                         
   6   4   4          1.92          6.48         2.98 o                         
   7   4   4         41.82         53.73         4.04 o                         
   8   4   4        146.75        172.93         5.93 o                         
   9   4   4        323.03        288.31         7.92 o                         
  10   4   4        207.80        236.23         8.17 o                         
  11   4   4         47.90         44.85         6.43 o                         
  12   4   4        417.66        394.37        11.94 o                         
  13   4   4        810.90        790.54        21.13 o                         
  14   4   4         40.85         41.57        12.51 o                         
  15   4   4        827.66        779.78        31.27 o                         
  16   4   4        267.12        223.73        24.20 o                         
  17   4   4        170.11        168.64        35.45 o                         
   1   5   4       8118.72       8789.58        43.18 o                         
   2   5   4        216.17        291.66         5.58 o                         
   3   5   4        679.64        569.40         7.14 o                         
   4   5   4       2115.31       2316.26        17.28 o                         
   5   5   4        251.68        347.38         7.16 o                         
   6   5   4        418.14        408.91         7.04 o                         
   7   5   4       2914.07       2825.67        18.98 o                         
   8   5   4         51.89         49.36         4.51 o                         
   9   5   4        625.30        602.55         9.95 o                         
  10   5   4         40.62         29.94         5.99 o                         
  11   5   4        206.91        267.49         9.41 o                         
  12   5   4       1100.28        985.93        17.51 o                         
  13   5   4        708.52        582.89        18.54 o                         
  14   5   4          6.50         -3.73        12.53 o                         
  15   5   4        366.38        320.01        19.82 o                         
  16   5   4          0.13         -4.28        21.75 o                         
   0   6   4       6413.69       6807.86        47.18 o                         
   1   6   4        231.68        260.52         7.04 o                         
   2   6   4          1.74          1.55         2.91 o                         
   3   6   4         44.20         30.35         3.19 o                         
   4   6   4          9.54          5.88         2.96 o                         
   5   6   4        408.26        402.58         7.23 o                         
   6   6   4         90.49         82.22         4.56 o                         
   7   6   4       1505.12       1526.37        13.64 o                         
   8   6   4       1789.84       1738.77        16.43 o                         
   9   6   4         11.95         25.99         5.15 o                         
  10   6   4         94.35        109.62         6.69 o                         
  11   6   4        251.98        246.90         9.20 o                         
  12   6   4          7.73         23.52         7.93 o                         
  13   6   4        575.41        587.56        15.80 o                         
  14   6   4         19.95         20.06        12.48 o                         
  15   6   4         49.58         78.40        18.42 o                         
  16   6   4         24.64         27.81        20.21 o                         
   1   7   4         17.46          6.20         3.37 o                         
   2   7   4         29.37         71.00         4.47 o                         
   3   7   4       2863.03       2745.48        18.98 o                         
   4   7   4        181.82        195.77         6.85 o                         
   5   7   4          6.61         19.15         3.89 o                         
   6   7   4          0.44          7.37         4.85 o                         
   7   7   4       8774.19       8849.32        48.39 o                         
   8   7   4       4225.03       4175.16        27.17 o                         
   9   7   4         27.05         24.29         5.79 o                         
  10   7   4         54.96         50.99         6.69 o                         
  11   7   4       1156.92       1041.00        16.07 o                         
  12   7   4         70.97         80.49         8.67 o                         
  13   7   4        249.95        289.10        15.18 o                         
  14   7   4         21.98         32.50        14.60 o                         
  15   7   4        115.76        110.85        24.65 o                         
   0   8   4         44.03         42.75         6.12 o                         
   1   8   4         56.66         31.12         4.57 o                         
   2   8   4       1968.26       1842.59        15.67 o                         
   3   8   4       1371.01       1244.24        13.24 o                         
   4   8   4          1.16         -4.70         4.70 o                         
   5   8   4        154.97        168.99         7.67 o                         
   6   8   4       1683.15       1699.82        15.80 o                         
   7   8   4         25.64         42.14         5.58 o                         
   8   8   4        950.20        896.24        14.32 o                         
   9   8   4        590.30        551.00        11.71 o                         
  10   8   4         24.66         22.03         7.50 o                         
  11   8   4         10.45         16.48         8.06 o                         
  12   8   4        227.29        302.66        12.34 o                         
  13   8   4          9.33          1.54        12.26 o                         
  14   8   4         61.89         87.89        19.14 o                         
   1   9   4          3.18          3.53         5.14 o                         
   2   9   4        166.79        149.29         6.63 o                         
   3   9   4       2201.54       2136.10        18.45 o                         
   4   9   4          8.62         15.39         6.18 o                         
   5   9   4        999.24        904.17        12.65 o                         
   6   9   4         21.63         33.73         7.62 o                         
   7   9   4        973.94        966.93        16.46 o                         
   8   9   4        155.24        167.29        10.05 o                         
   9   9   4       1472.86       1434.57        25.75 o                         
  10   9   4          0.68          7.39        10.09 o                         
  11   9   4        605.40        609.99        18.25 o                         
  12   9   4        196.53        216.53        15.39 o                         
  13   9   4        456.01        517.09        21.14 o                         
  14   9   4        113.12        165.60        21.92 o                         
   0  10   4        101.75        108.33        10.16 o                         
   1  10   4          5.49          8.17         6.71 o                         
   2  10   4        348.34        291.12         9.39 o                         
   3  10   4         46.16         38.32         6.95 o                         
   4  10   4        916.41        817.95        16.34 o                         
   5  10   4       1861.87       1781.05        21.28 o                         
   6  10   4        887.60        880.07        18.82 o                         
   7  10   4        454.18        455.99        15.32 o                         
   8  10   4         93.91        100.62        11.11 o                         
   9  10   4         58.18         75.85        11.87 o                         
  10  10   4          6.80         13.55        14.62 o                         
  11  10   4        920.28        916.43        26.91 o                         
  12  10   4        128.77        158.38        17.99 o                         
  13  10   4        602.20        662.83        28.77 o                         
   1  11   4        379.83        376.10        11.67 o                         
   2  11   4        488.04        453.17        13.83 o                         
   3  11   4        652.86        602.69        15.23 o                         
   4  11   4        330.90        306.26        12.79 o                         
   5  11   4        185.61        202.14        12.96 o                         
   6  11   4          1.07         23.03        12.56 o                         
   7  11   4        609.75        606.24        21.74 o                         
   8  11   4         71.85        100.30        14.21 o                         
   9  11   4         10.39          3.89        15.42 o                         
  10  11   4        230.10        210.24        18.74 o                         
  11  11   4         48.28         47.73        18.34 o                         
   0  12   4        292.05        265.11        17.46 o                         
   1  12   4       1770.65       1675.72        28.32 o                         
   2  12   4        188.19        163.89        11.23 o                         
   3  12   4        769.14        816.89        19.26 o                         
   4  12   4        134.14        152.81        12.54 o                         
   5  12   4        462.35        460.28        26.70 o                         
   6  12   4        201.18        226.97        17.14 o                         
   7  12   4        723.41        762.60        28.88 o                         
   8  12   4          4.09          3.55        17.97 o                         
   9  12   4        866.26        829.41        28.31 o                         
  10  12   4          5.25         39.24        26.98 o                         
   1  13   4         22.21         26.01        20.17 o                         
   2  13   4        183.24        176.44        15.67 o                         
   3  13   4          3.41         14.74        15.91 o                         
   4  13   4         24.06         39.35        15.57 o                         
   5  13   4        280.07        272.90        22.70 o                         
   6  13   4          2.77         22.93        23.20 o                         
   7  13   4         13.57         24.65        21.21 o                         
   8  13   4         78.82        120.24        26.49 o                         
   0  14   4        908.74        997.27        46.86 o                         
   1  14   4       1075.44       1185.18        49.10 o                         
   2  14   4        130.65        189.72        20.98 o                         
   3  14   4        438.52        471.80        27.21 o                         
   4  14   4          9.60         15.78        22.66 o                         
   5  14   4        259.55        308.65        25.95 o                         
   1   1   5        609.10        705.94         6.07 o                         
   2   1   5        137.66        120.55         2.77 o                         
   3   1   5         55.97         80.69         2.37 o                         
   4   1   5        438.70        466.35         4.93 o                         
   5   1   5          7.92          2.50         2.06 o                         
   6   1   5       3683.31       3642.86        27.90 o                         
   7   1   5       2541.10       2231.06        15.81 o                         
   8   1   5       1767.56       1634.72        13.78 o                         
   9   1   5        792.25        769.18        10.04 o                         
  10   1   5        200.42        254.94         7.47 o                         
  11   1   5         77.75         73.52         5.99 o                         
  12   1   5        440.00        460.63        11.00 o                         
  13   1   5        170.42        174.41         9.72 o                         
  14   1   5         42.85         37.28        13.19 o                         
  15   1   5        416.18        395.53        21.99 o                         
  16   1   5        180.76        169.24        28.95 o                         
  17   1   5         17.39        -18.07        20.03 o                         
   0   2   5      25706.03      23694.04       169.71 o                         
   1   2   5        400.74        394.27         4.02 o                         
   2   2   5       6887.64       6832.38        41.64 o                         
   3   2   5       1299.80       1256.34         9.88 o                         
   4   2   5         20.69         23.03         2.05 o                         
   5   2   5       4142.06       4504.27        25.06 o                         
   6   2   5       2876.64       2848.22        18.62 o                         
   7   2   5        362.50        433.74         6.69 o                         
   8   2   5       2018.81       2218.64        17.10 o                         
   9   2   5        155.76        155.54         5.85 o                         
  10   2   5        520.09        489.46         9.45 o                         
  11   2   5        122.20        154.02         6.78 o                         
  12   2   5        215.55        212.94         8.82 o                         
  13   2   5       2307.00       2321.76        26.83 o                         
  14   2   5       3131.17       3015.45        47.82 o                         
  15   2   5         47.94         14.20        15.96 o                         
  16   2   5        227.23        232.35        21.63 o                         
  17   2   5          3.69         31.18        21.09 o                         
   1   3   5       1545.15       1640.88         9.99 o                         
   2   3   5       2625.54       2723.93        18.15 o                         
   3   3   5        543.50        461.27         6.59 o                         
   4   3   5       3019.81       3139.22        19.39 o                         
   5   3   5        138.75        179.73         4.29 o                         
   6   3   5        758.55        757.68         8.36 o                         
   7   3   5       3911.58       3995.49        24.44 o                         
   8   3   5       2077.91       2087.27        16.11 o                         
   9   3   5         32.09         20.97         4.56 o                         
  10   3   5          0.46         -3.27         5.14 o                         
  11   3   5       1976.84       1881.66        18.63 o                         
  12   3   5         87.22        121.66         7.96 o                         
  13   3   5       1328.95       1309.29        21.67 o                         
  14   3   5        215.38        207.09        14.00 o                         
  15   3   5        398.09        378.58        20.27 o                         
  16   3   5        234.59        224.32        23.83 o                         
  17   3   5         61.93         61.23        24.71 o                         
   0   4   5       5814.99       5931.25        39.62 o                         
   1   4   5        160.79        174.50         3.81 o                         
   2   4   5         12.17         12.76         2.42 o                         
   3   4   5        242.72        285.09         5.80 o                         
   4   4   5        525.68        594.23         8.24 o                         
   5   4   5        297.93        414.60         6.09 o                         
   6   4   5       4596.68       4738.22        27.19 o                         
   7   4   5          2.01         14.74         3.55 o                         
   8   4   5        815.55        840.77        10.01 o                         
   9   4   5       1117.21       1066.85        12.93 o                         
  10   4   5        237.48        283.20         8.99 o                         
  11   4   5         15.40         21.02         6.34 o                         
  12   4   5         55.90         46.70         7.97 o                         
  13   4   5        181.70        181.97        10.46 o                         
  14   4   5         60.95         67.85        12.84 o                         
  15   4   5       1081.78       1012.11        30.46 o                         
  16   4   5         91.91         86.84        20.25 o                         
   1   5   5       1119.88       1327.98        11.04 o                         
   2   5   5        322.03        232.25         4.75 o                         
   3   5   5       2974.78       3125.28        21.08 o                         
   4   5   5         45.73         58.03         3.94 o                         
   5   5   5       2563.83       2491.17        19.87 o                         
   6   5   5       1381.32       1392.64        12.26 o                         
   7   5   5       1594.74       1564.08        13.18 o                         
   8   5   5        780.65        760.05         9.97 o                         
   9   5   5         25.32         16.09         4.83 o                         
  10   5   5        141.88        139.80         6.97 o                         
  11   5   5         25.23         29.00         6.91 o                         
  12   5   5          6.30         17.80         7.92 o                         
  13   5   5        141.52        143.77         9.60 o                         
  14   5   5        209.60        213.45        14.74 o                         
  15   5   5        187.59        188.11        18.22 o                         
  16   5   5         92.22        114.19        20.11 o                         
   0   6   5        506.91        316.62         8.54 o                         
   1   6   5       9967.74      10457.54        50.48 o                         
   2   6   5        131.10        127.52         4.18 o                         
   3   6   5         22.32         28.23         3.43 o                         
   4   6   5        113.59        170.60         5.54 o                         
   5   6   5        191.32        182.84         6.39 o                         
   6   6   5       1773.40       1700.08        15.78 o                         
   7   6   5         21.58         25.66         4.07 o                         
   8   6   5        155.00        159.58         6.31 o                         
   9   6   5        953.00        882.87        11.75 o                         
  10   6   5        414.50        376.21         9.57 o                         
  11   6   5        341.62        321.36        10.39 o                         
  12   6   5        730.31        697.71        15.55 o                         
  13   6   5         49.81         54.15         9.23 o                         
  14   6   5        250.39        238.22        14.86 o                         
  15   6   5         88.75         95.85        16.62 o                         
  16   6   5         30.80         25.85        20.87 o                         
   1   7   5         57.30         30.13         3.73 o                         
   2   7   5        393.20        316.36         7.90 o                         
   3   7   5         18.10         19.29         3.73 o                         
   4   7   5        222.20        189.70         5.83 o                         
   5   7   5        257.97        250.89         7.68 o                         
   6   7   5        291.14        312.85         9.28 o                         
   7   7   5        796.62        791.46        13.07 o                         
   8   7   5       3514.58       3381.13        23.62 o                         
   9   7   5        344.32        348.70         9.06 o                         
  10   7   5        940.13        831.63        13.28 o                         
  11   7   5        815.73        745.10        14.06 o                         
  12   7   5        240.21        231.75        10.66 o                         
  13   7   5        302.53        304.36        13.42 o                         
  14   7   5          1.06        -12.42        12.42 o                         
  15   7   5        106.81         83.15        21.59 o                         
   0   8   5        156.99        158.60         7.86 o                         
   1   8   5        770.34        717.69        10.04 o                         
   2   8   5       1087.48       1061.12        12.47 o                         
   3   8   5        467.29        434.72         8.88 o                         
   4   8   5       4614.31       4295.65        28.32 o                         
   5   8   5      11285.90      11054.21        61.42 o                         
   6   8   5       1642.94       1580.85        17.72 o                         
   7   8   5        620.07        637.52        13.04 o                         
   8   8   5        336.92        315.46        11.29 o                         
   9   8   5        557.37        558.97        14.36 o                         
  10   8   5       1409.24       1359.33        20.47 o                         
  11   8   5         46.52         38.35         8.72 o                         
  12   8   5         31.50         21.56        12.54 o                         
  13   8   5        652.76        619.29        19.76 o                         
  14   8   5       1206.09       1153.39        33.89 o                         
   1   9   5        458.76        392.75         9.05 o                         
   2   9   5        244.05        173.96         6.77 o                         
   3   9   5        116.51        137.13         6.98 o                         
   4   9   5        362.82        363.20         9.51 o                         
   5   9   5          7.12          8.99         7.00 o                         
   6   9   5        145.82        146.20         8.76 o                         
   7   9   5        110.98        131.01         9.58 o                         
   8   9   5        174.68        164.45         9.97 o                         
   9   9   5        244.17        241.74        10.93 o                         
  10   9   5        220.27        217.66        11.92 o                         
  11   9   5        347.73        363.62        14.74 o                         
  12   9   5         58.70         76.49        14.46 o                         
  13   9   5        185.58        230.23        22.99 o                         
   0  10   5        478.85        581.17        19.19 o                         
   1  10   5       1494.27       1383.11        16.50 o                         
   2  10   5       1314.98       1144.57        15.44 o                         
   3  10   5          0.09          0.98         6.51 o                         
   4  10   5        419.66        426.50        11.87 o                         
   5  10   5          0.15         19.37         9.03 o                         
   6  10   5        747.20        797.28        18.60 o                         
   7  10   5        946.90        912.55        21.10 o                         
   8  10   5        135.53        159.59        13.05 o                         
   9  10   5        341.92        324.49        14.19 o                         
  10  10   5        524.63        533.09        19.11 o                         
  11  10   5       1190.30       1177.03        28.93 o                         
  12  10   5        286.72        301.15        20.12 o                         
   1  11   5          4.94         -5.77         9.20 o                         
   2  11   5         19.88         21.43         8.19 o                         
   3  11   5        535.08        506.17        13.39 o                         
   4  11   5         78.76         73.89        11.54 o                         
   5  11   5          0.07        -11.44        11.44 o                         
   6  11   5         45.49         57.12        13.13 o                         
   7  11   5        526.24        486.20        18.34 o                         
   8  11   5         10.12         11.01        14.49 o                         
   9  11   5        420.24        441.96        19.56 o                         
  10  11   5          0.62         -5.64        17.49 o                         
  11  11   5        468.57        519.21        22.67 o                         
   0  12   5       1212.52       1120.42        29.31 o                         
   1  12   5          3.83         20.89        10.30 o                         
   2  12   5          3.10         12.91        10.21 o                         
   3  12   5         12.12         -4.17         9.94 o                         
   4  12   5         38.89         36.06        11.60 o                         
   5  12   5          2.59         -8.67        14.20 o                         
   6  12   5         58.28         67.04        19.19 o                         
   7  12   5        302.25        342.55        20.92 o                         
   8  12   5         97.00        100.64        19.39 o                         
   9  12   5         46.81         16.97        21.53 o                         
  10  12   5        139.70        231.60        23.77 o                         
   1  13   5       1054.20       1006.05        29.15 o                         
   2  13   5       1064.73       1032.32        26.38 o                         
   3  13   5        514.18        539.22        22.37 o                         
   4  13   5        256.32        277.55        20.91 o                         
   5  13   5         55.34         47.45        19.96 o                         
   6  13   5        515.50        558.91        26.88 o                         
   7  13   5       1275.67       1316.12        39.63 o                         
   8  13   5        399.92        391.91        28.27 o                         
   0  14   5          9.61          9.44        27.16 o                         
   1  14   5          5.69         20.20        19.10 o                         
   2  14   5        221.29        311.02        25.25 o                         
   3  14   5        375.29        419.79        27.01 o                         
   4  14   5          6.59        -13.79        23.96 o                         
   5  14   5         73.43         93.12        24.49 o                         
   0   0   6      21062.51      19992.86       164.88 o                         
   1   0   6      57352.08      51564.66      1029.99 o                         
   2   0   6     139374.36     137538.27      1812.48 o                         
   3   0   6      16640.13      16407.80       101.55 o                         
   4   0   6       2928.25       3096.25        22.90 o                         
   5   0   6       3131.38       3252.21        26.50 o                         
   6   0   6         47.06         67.72         4.89 o                         
   7   0   6       1838.03       2028.90        20.49 o                         
   8   0   6       6027.93       6037.36        50.20 o                         
   9   0   6        111.83        175.81         8.72 o                         
  10   0   6       4302.77       4213.47        40.54 o                         
  11   0   6       7837.03       7494.87        64.00 o                         
  12   0   6        872.92        895.39        19.67 o                         
  13   0   6        119.21        100.61        11.26 o                         
  14   0   6        659.26        633.02        33.81 o                         
  15   0   6         59.04         97.37        21.42 o                         
  16   0   6         40.25         63.15        23.58 o                         
  17   0   6        122.33        130.56        52.81 o                         
   1   1   6       3867.95       4014.09        20.76 o                         
   2   1   6      16991.75      16575.03        79.98 o                         
   3   1   6       1557.01       1512.71        10.31 o                         
   4   1   6        386.13        349.77         4.24 o                         
   5   1   6       2797.48       3008.06        17.48 o                         
   6   1   6       1917.35       1832.08        14.17 o                         
   7   1   6         31.23         57.98         3.79 o                         
   8   1   6         14.44         11.54         3.62 o                         
   9   1   6          4.57         13.72         4.17 o                         
  10   1   6        581.36        515.80         9.36 o                         
  11   1   6        569.98        555.51        11.02 o                         
  12   1   6       1738.50       1743.77        18.54 o                         
  13   1   6        943.18        866.09        17.32 o                         
  14   1   6        280.53        348.60        16.14 o                         
  15   1   6         41.15         46.32        20.02 o                         
  16   1   6         17.11         32.64        27.48 o                         
  17   1   6         73.20         82.72        21.72 o                         
   0   2   6       5308.28       5210.78        75.83 o                         
   1   2   6       6190.73       6665.22        38.61 o                         
   2   2   6        286.02        321.75         4.29 o                         
   3   2   6        172.67        203.56         3.80 o                         
   4   2   6       4350.29       4693.90        25.38 o                         
   5   2   6       7246.16       8098.23        42.49 o                         
   6   2   6       2440.11       2121.31        15.29 o                         
   7   2   6       2939.46       3035.18        19.09 o                         
   8   2   6        137.00        170.93         5.78 o                         
   9   2   6        822.12        821.85        11.61 o                         
  10   2   6        862.76        786.89        12.97 o                         
  11   2   6         18.78         25.17         6.00 o                         
  12   2   6         91.77        133.05         8.02 o                         
  13   2   6       2284.01       2181.30        27.45 o                         
  14   2   6       3643.55       3575.73        38.69 o                         
  15   2   6         20.21         31.88        17.14 o                         
  16   2   6        414.37        490.71        25.32 o                         
  17   2   6         31.81         67.72        27.65 o                         
   1   3   6       3695.39       3799.62        20.63 o                         
   2   3   6       2192.14       2229.72        15.26 o                         
   3   3   6       1981.93       2118.68        17.27 o                         
   4   3   6       7549.68       7968.60        42.60 o                         
   5   3   6          1.32          5.76         2.43 o                         
   6   3   6       2650.82       2930.29        18.76 o                         
   7   3   6          0.04          1.30         3.23 o                         
   8   3   6        869.70        855.56        10.04 o                         
   9   3   6         41.25         80.55         4.90 o                         
  10   3   6          5.88          1.88         5.21 o                         
  11   3   6        234.89        271.99         9.00 o                         
  12   3   6        819.73        752.00        14.74 o                         
  13   3   6        555.52        522.74        14.39 o                         
  14   3   6        681.29        659.29        20.42 o                         
  15   3   6         98.56        103.51        15.73 o                         
  16   3   6        170.83        165.99        22.36 o                         
  17   3   6          9.32         75.27        24.95 o                         
   0   4   6       7295.04       7362.26        47.94 o                         
   1   4   6        785.50        811.12         6.91 o                         
   2   4   6       1866.02       1833.81        13.53 o                         
   3   4   6        499.82        564.31         7.69 o                         
   4   4   6       1116.40        890.16        10.03 o                         
   5   4   6         13.10         39.23         3.78 o                         
   6   4   6       3126.92       3176.23        20.21 o                         
   7   4   6       1541.68       1726.02        14.89 o                         
   8   4   6       2017.20       2101.40        16.79 o                         
   9   4   6        248.69        270.24         7.58 o                         
  10   4   6         75.99         96.25         6.07 o                         
  11   4   6        187.11        166.64         7.64 o                         
  12   4   6        136.00        105.69         8.53 o                         
  13   4   6         41.89         51.69         9.56 o                         
  14   4   6       1072.77       1037.02        25.48 o                         
  15   4   6         73.86        121.67        18.87 o                         
  16   4   6         16.31        -22.55        22.55 o                         
   1   5   6        711.74        842.58         7.95 o                         
   2   5   6        120.78         84.26         3.39 o                         
   3   5   6        752.42        764.01         9.25 o                         
   4   5   6         26.76         53.77         4.29 o                         
   5   5   6        437.56        425.55         8.77 o                         
   6   5   6        973.88        856.42        10.97 o                         
   7   5   6        926.56        917.27         9.90 o                         
   8   5   6       3399.78       3529.82        23.57 o                         
   9   5   6        216.02        196.55         6.90 o                         
  10   5   6         33.36         11.82         5.87 o                         
  11   5   6        822.50        743.10        15.00 o                         
  12   5   6        289.80        301.38        10.79 o                         
  13   5   6         94.59        125.36         9.91 o                         
  14   5   6        131.08        131.55        12.97 o                         
  15   5   6        148.04        100.18        22.70 o                         
  16   5   6        435.60        451.75        24.61 o                         
   0   6   6        118.33        213.71        14.35 o                         
   1   6   6       1732.55       1853.93        13.66 o                         
   2   6   6        302.85        348.33         6.21 o                         
   3   6   6          0.01         18.68         3.95 o                         
   4   6   6        508.71        536.83         9.44 o                         
   5   6   6       2343.23       2294.67        19.45 o                         
   6   6   6        124.09        132.76         6.24 o                         
   7   6   6        312.68        332.70         8.63 o                         
   8   6   6        252.13        280.39         7.64 o                         
   9   6   6          2.11          8.03         5.34 o                         
  10   6   6        133.64        154.02         7.11 o                         
  11   6   6         12.44         11.96         6.46 o                         
  12   6   6         41.80         35.64         8.50 o                         
  13   6   6        254.40        290.20        12.71 o                         
  14   6   6         25.20         -0.81        11.50 o                         
  15   6   6        218.77        221.86        19.60 o                         
  16   6   6         52.13         84.40        22.06 o                         
   1   7   6        524.67        468.51         8.35 o                         
   2   7   6       2704.35       2626.56        17.93 o                         
   3   7   6       2341.67       2358.99        17.14 o                         
   4   7   6         33.10         24.93         4.96 o                         
   5   7   6        895.23        902.51        12.78 o                         
   6   7   6       3846.15       3649.81        28.06 o                         
   7   7   6        507.16        463.50        11.20 o                         
   8   7   6         10.16         16.57         6.27 o                         
   9   7   6          0.05          7.48         6.17 o                         
  10   7   6         41.12         34.88         6.53 o                         
  11   7   6        335.62        299.59        10.47 o                         
  12   7   6       1073.92       1022.72        21.51 o                         
  13   7   6        166.80        147.78        11.87 o                         
  14   7   6          2.89          7.11        14.13 o                         
  15   7   6        102.34         94.95        23.34 o                         
   0   8   6        321.84        261.11         9.37 o                         
   1   8   6         28.72         30.07         4.55 o                         
   2   8   6         14.92         13.23         4.39 o                         
   3   8   6        224.24        223.45         6.49 o                         
   4   8   6        196.54        171.54         7.82 o                         
   5   8   6        934.52        947.45        14.13 o                         
   6   8   6       1365.62       1352.39        17.04 o                         
   7   8   6         41.39         53.98         7.40 o                         
   8   8   6         68.53         71.95         7.86 o                         
   9   8   6          2.06          0.05         8.24 o                         
  10   8   6        379.99        411.35        17.68 o                         
  11   8   6        175.29        176.27        11.47 o                         
  12   8   6        461.21        470.53        19.31 o                         
  13   8   6         21.96         31.02        16.60 o                         
  14   8   6        255.38        254.94        27.17 o                         
   1   9   6       1060.24        988.35        12.63 o                         
   2   9   6       1547.54       1667.52        15.72 o                         
   3   9   6        461.07        491.08         9.88 o                         
   4   9   6        443.52        442.25        11.72 o                         
   5   9   6        202.61        224.84        11.21 o                         
   6   9   6        592.03        579.24        14.50 o                         
   7   9   6         27.19         28.17         8.78 o                         
   8   9   6        906.76        921.78        17.86 o                         
   9   9   6         22.03         29.87         9.34 o                         
  10   9   6        116.52        100.70        11.18 o                         
  11   9   6         14.52         14.14        12.18 o                         
  12   9   6        630.53        648.05        22.28 o                         
  13   9   6         31.89         14.11        21.06 o                         
   0  10   6        163.39        156.22        11.39 o                         
   1  10   6         81.84         67.33         7.19 o                         
   2  10   6          9.08         -6.18         6.97 o                         
   3  10   6        101.07         96.55         8.01 o                         
   4  10   6        253.14        246.45        10.53 o                         
   5  10   6        187.54        186.99        11.38 o                         
   6  10   6        209.92        215.81        11.75 o                         
   7  10   6        503.15        484.32        16.50 o                         
   8  10   6         20.25         30.41        11.24 o                         
   9  10   6         48.96         33.31        11.44 o                         
  10  10   6        249.68        299.82        15.97 o                         
  11  10   6          5.39         18.25        16.23 o                         
  12  10   6        108.27        129.82        18.07 o                         
   1  11   6          0.93         -3.63         8.49 o                         
   2  11   6        922.87        861.81        16.13 o                         
   3  11   6         53.35         29.51         8.59 o                         
   4  11   6         19.81         15.66        10.59 o                         
   5  11   6        180.02        199.46        14.27 o                         
   6  11   6        975.57        960.49        25.18 o                         
   7  11   6       1124.39       1074.65        26.40 o                         
   8  11   6        632.39        658.81        23.08 o                         
   9  11   6        272.17        320.40        18.55 o                         
  10  11   6        150.64        169.09        18.08 o                         
  11  11   6         30.23         43.03        18.60 o                         
   0  12   6       1007.39       1122.72        29.72 o                         
   1  12   6        108.49        108.67        11.10 o                         
   2  12   6         14.49         25.49        10.18 o                         
   3  12   6        301.31        313.33        12.43 o                         
   4  12   6        362.80        336.73        15.75 o                         
   5  12   6         17.49         29.23        14.27 o                         
   6  12   6        169.71        140.19        18.62 o                         
   7  12   6          1.93          5.14        17.38 o                         
   8  12   6        335.06        360.40        27.27 o                         
   9  12   6        691.18        756.52        27.16 o                         
  10  12   6        408.78        445.21        24.41 o                         
   1  13   6        869.65        882.09        34.05 o                         
   2  13   6        314.22        311.87        20.41 o                         
   3  13   6         98.07         88.88        16.63 o                         
   4  13   6        138.99        160.62        19.60 o                         
   5  13   6          9.62         -8.76        19.32 o                         
   6  13   6         19.69         42.67        19.86 o                         
   7  13   6        273.14        304.62        24.91 o                         
   8  13   6        319.08        309.67        35.46 o                         
   0  14   6       1250.23       1191.16        57.84 o                         
   1  14   6          4.56         28.17        20.16 o                         
   2  14   6        151.38        197.46        29.13 o                         
   3  14   6        397.51        424.13        27.53 o                         
   4  14   6        456.16        494.91        30.86 o                         
   5  14   6         81.76        105.55        24.77 o                         
   1   1   7        300.23        295.02         3.68 o                         
   2   1   7       3204.44       3484.96        18.95 o                         
   3   1   7       5054.08       5379.83        27.83 o                         
   4   1   7       1914.86       2101.06        12.62 o                         
   5   1   7       5169.56       5592.20        29.93 o                         
   6   1   7       3439.18       3398.22        21.96 o                         
   7   1   7         57.76         96.19         4.35 o                         
   8   1   7       5176.96       4942.68        29.58 o                         
   9   1   7         70.09         68.92         5.01 o                         
  10   1   7        375.14        406.16         9.31 o                         
  11   1   7        296.50        317.61         9.25 o                         
  12   1   7       1413.93       1414.94        19.37 o                         
  13   1   7         83.22        118.20         9.13 o                         
  14   1   7        494.64        484.96        17.32 o                         
  15   1   7        187.03        214.68        26.75 o                         
  16   1   7        527.16        578.80        27.64 o                         
  17   1   7         36.46         28.36        21.94 o                         
   0   2   7       9412.14       9250.87        66.13 o                         
   1   2   7       8563.93       8582.71        47.67 o                         
   2   2   7      13280.97      13560.12        75.73 o                         
   3   2   7        995.56       1046.05         8.34 o                         
   4   2   7       5539.31       5926.83        31.04 o                         
   5   2   7        186.13        202.59         4.41 o                         
   6   2   7         13.60         14.72         2.95 o                         
   7   2   7        667.53        703.92         8.42 o                         
   8   2   7          8.96          5.06         3.98 o                         
   9   2   7       2698.82       2760.00        24.37 o                         
  10   2   7          3.35          7.13         5.04 o                         
  11   2   7       1424.68       1380.70        15.71 o                         
  12   2   7         92.94        104.07         7.92 o                         
  13   2   7        943.18        969.70        18.79 o                         
  14   2   7        739.53        755.76        18.92 o                         
  15   2   7       1028.62        937.17        32.65 o                         
  16   2   7         37.34         59.57        19.39 o                         
  17   2   7         49.15         32.64        21.78 o                         
   1   3   7         18.54         19.92         1.94 o                         
   2   3   7        176.00        120.39         3.80 o                         
   3   3   7        720.95        780.73         8.83 o                         
   4   3   7        618.48        647.29         7.37 o                         
   5   3   7        975.45       1153.42         9.86 o                         
   6   3   7       3447.93       3331.04        19.93 o                         
   7   3   7         27.59         35.32         3.57 o                         
   8   3   7       3707.36       3448.46        23.23 o                         
   9   3   7        102.12        125.84         5.65 o                         
  10   3   7         79.57        100.17         6.50 o                         
  11   3   7        106.11        103.35         7.10 o                         
  12   3   7       1681.97       1633.40        20.23 o                         
  13   3   7          0.58         11.22         8.55 o                         
  14   3   7        144.79        163.08        13.00 o                         
  15   3   7        262.71        276.79        17.55 o                         
  16   3   7        776.34        756.21        27.49 o                         
  17   3   7          4.64        -10.63        22.91 o                         
   0   4   7         70.98         96.55         5.71 o                         
   1   4   7        736.09        857.82         7.73 o                         
   2   4   7         22.26         35.94         2.94 o                         
   3   4   7        449.42        517.63         7.72 o                         
   4   4   7        377.08        354.50         7.56 o                         
   5   4   7         23.42         17.75         3.79 o                         
   6   4   7         42.23         27.85         3.59 o                         
   7   4   7        763.63        756.09         9.31 o                         
   8   4   7        415.92        414.73         7.93 o                         
   9   4   7        145.92        150.88         5.95 o                         
  10   4   7       1204.74       1100.72        13.48 o                         
  11   4   7         92.30         68.15         6.87 o                         
  12   4   7          0.00          0.20         7.74 o                         
  13   4   7          4.87          3.43         9.72 o                         
  14   4   7       2249.42       1991.56        27.31 o                         
  15   4   7        121.99        115.77        18.53 o                         
  16   4   7        629.43        693.44        29.68 o                         
   1   5   7       1017.90       1106.01         9.24 o                         
   2   5   7       4474.42       4627.41        27.39 o                         
   3   5   7       1098.43       1195.52        11.35 o                         
   4   5   7        734.45        863.91        11.23 o                         
   5   5   7        132.47        136.36         5.67 o                         
   6   5   7       1181.64       1083.37        12.62 o                         
   7   5   7         23.38         16.46         3.66 o                         
   8   5   7       1125.53       1153.91        12.83 o                         
   9   5   7         71.69         66.29         5.50 o                         
  10   5   7        214.33        181.04         7.49 o                         
  11   5   7        167.95        152.74         8.03 o                         
  12   5   7        183.73        159.51         9.77 o                         
  13   5   7         71.34         67.62        10.25 o                         
  14   5   7         15.68          8.66        11.97 o                         
  15   5   7          0.59         32.11        18.16 o                         
  16   5   7         17.01        -16.37        18.42 o                         
   0   6   7      15057.55      15698.61       103.26 o                         
   1   6   7        621.43        599.52         7.54 o                         
   2   6   7          1.54         -2.32         2.78 o                         
   3   6   7        267.64        289.40         7.47 o                         
   4   6   7       3241.17       3001.74        22.10 o                         
   5   6   7         28.21         24.55         4.75 o                         
   6   6   7         22.78         17.74         4.99 o                         
   7   6   7          6.37          6.40         5.07 o                         
   8   6   7       4272.28       4367.63        30.56 o                         
   9   6   7        213.90        249.07         7.80 o                         
  10   6   7        241.05        261.98         8.42 o                         
  11   6   7        836.10        760.87        14.24 o                         
  12   6   7          0.05          3.73         8.24 o                         
  13   6   7         93.98        103.07        10.16 o                         
  14   6   7        503.22        571.67        23.08 o                         
  15   6   7         15.68          9.94        15.24 o                         
   1   7   7       1168.03       1353.16        11.82 o                         
   2   7   7       1715.38       1703.33        13.82 o                         
   3   7   7         54.95         61.31         5.20 o                         
   4   7   7       1599.54       1501.99        15.40 o                         
   5   7   7        233.62        223.52         7.92 o                         
   6   7   7        179.23        195.73         8.02 o                         
   7   7   7        304.53        342.38         9.71 o                         
   8   7   7        521.74        504.37        11.76 o                         
   9   7   7         47.02         54.53         7.97 o                         
  10   7   7        126.59        161.57         9.53 o                         
  11   7   7        516.37        402.44        11.92 o                         
  12   7   7          3.11          7.92         8.69 o                         
  13   7   7         82.61         73.12        11.82 o                         
  14   7   7         16.39          2.07        13.49 o                         
  15   7   7        283.72        246.21        26.67 o                         
   0   8   7       8491.32       8004.51        60.12 o                         
   1   8   7        128.17        135.97         5.64 o                         
   2   8   7        454.64        524.78         9.16 o                         
   3   8   7         54.31         74.30         6.05 o                         
   4   8   7       2401.36       2213.29        20.02 o                         
   5   8   7         62.53         69.79         7.15 o                         
   6   8   7       1308.07       1315.98        16.99 o                         
   7   8   7        409.58        426.50        12.09 o                         
   8   8   7        395.99        396.55        11.80 o                         
   9   8   7         16.29         16.68         8.29 o                         
  10   8   7        269.76        316.15        12.97 o                         
  11   8   7         41.76         40.38        10.62 o                         
  12   8   7          2.51          6.98        11.22 o                         
  13   8   7         60.30         66.39        15.44 o                         
  14   8   7       1790.28       1748.41        38.27 o                         
   1   9   7       1169.47       1053.05        13.19 o                         
   2   9   7         32.90         22.62         5.82 o                         
   3   9   7        270.61        332.32         8.22 o                         
   4   9   7       4205.96       3960.74        29.08 o                         
   5   9   7       2484.86       2394.70        24.21 o                         
   6   9   7        245.78        229.40        10.18 o                         
   7   9   7        242.45        258.26        11.36 o                         
   8   9   7       3162.40       2899.86        28.40 o                         
   9   9   7         29.41         19.61         9.44 o                         
  10   9   7         57.77         71.95        12.33 o                         
  11   9   7         26.44         34.29        13.31 o                         
  12   9   7         52.03         49.90        18.10 o                         
  13   9   7          0.20          0.96        17.69 o                         
   0  10   7       3259.30       3307.52        38.09 o                         
   1  10   7         38.05         47.02         7.07 o                         
   2  10   7         62.64         55.49         7.05 o                         
   3  10   7          3.92         11.46         6.57 o                         
   4  10   7        712.64        704.56        16.54 o                         
   5  10   7          1.26          5.94         9.19 o                         
   6  10   7         90.41        110.19        11.33 o                         
   7  10   7          8.92        -11.03        11.03 o                         
   8  10   7        161.00        186.64        12.59 o                         
   9  10   7         26.87         32.64        12.93 o                         
  10  10   7         81.42         92.27        14.49 o                         
  11  10   7         16.44         33.96        16.54 o                         
  12  10   7        123.16        122.44        18.80 o                         
   1  11   7         13.84         12.59         8.64 o                         
   2  11   7       1248.96       1141.35        17.67 o                         
   3  11   7        179.80        136.81         9.71 o                         
   4  11   7        316.57        314.91        13.76 o                         
   5  11   7         10.91          6.22        11.73 o                         
   6  11   7        537.27        552.23        21.17 o                         
   7  11   7        157.85        151.95        14.63 o                         
   8  11   7       1287.46       1318.47        33.20 o                         
   9  11   7        333.12        373.69        19.05 o                         
  10  11   7        119.16        109.66        21.24 o                         
  11  11   7         51.11         87.33        19.25 o                         
   0  12   7        925.36        960.09        29.38 o                         
   1  12   7          0.87          0.94        10.48 o                         
   2  12   7        156.21        124.93        11.02 o                         
   3  12   7          3.87          4.47        11.97 o                         
   4  12   7        702.08        712.80        20.80 o                         
   5  12   7          6.51          1.84        14.55 o                         
   6  12   7         10.26         61.90        17.18 o                         
   7  12   7          5.85          9.79        17.94 o                         
   8  12   7         40.08         49.70        18.67 o                         
   9  12   7         34.19         51.12        18.67 o                         
   1  13   7        396.91        437.81        20.76 o                         
   2  13   7       1069.89       1211.46        31.17 o                         
   3  13   7        123.63        127.44        19.28 o                         
   4  13   7        124.23        117.56        21.80 o                         
   5  13   7        645.47        695.67        29.68 o                         
   6  13   7        268.40        241.59        22.51 o                         
   7  13   7         97.02        136.27        23.24 o                         
   0  14   7         24.30         38.02        28.05 o                         
   1  14   7         18.20        -23.25        23.25 o                         
   2  14   7        430.96        518.56        28.62 o                         
   3  14   7        279.04        371.76        26.82 o                         
   4  14   7         26.86          5.83        23.64 o                         
   0   0   8       1914.22       1872.11        18.11 o                         
   1   0   8      50696.68      45940.55       786.90 o                         
   2   0   8      42600.35      40418.18       286.97 o                         
   3   0   8       6249.00       6178.30        43.16 o                         
   4   0   8        429.16        592.20         7.69 o                         
   5   0   8       3947.16       4091.90        29.92 o                         
   6   0   8      11817.90      12582.92        86.70 o                         
   7   0   8        103.56        187.71         7.74 o                         
   8   0   8        208.86        217.45         8.68 o                         
   9   0   8        166.10        208.47         9.77 o                         
  10   0   8       2705.54       2558.89        32.22 o                         
  11   0   8       2222.42       2186.58        28.38 o                         
  12   0   8        124.61        163.66        16.69 o                         
  13   0   8          6.47         -1.69        10.61 o                         
  14   0   8       2453.12       2458.78        42.79 o                         
  15   0   8        536.94        617.89        43.19 o                         
  16   0   8        170.66        189.51        38.85 o                         
  17   0   8        648.95        715.34        58.45 o                         
   1   1   8       1531.35       1454.77         9.79 o                         
   2   1   8      41976.64      40497.50       197.56 o                         
   3   1   8        581.64        677.20         6.06 o                         
   4   1   8        545.69        609.72         5.93 o                         
   5   1   8         86.49         97.21         3.19 o                         
   6   1   8        301.97        321.58         5.46 o                         
   7   1   8        144.00        161.06         5.17 o                         
   8   1   8        163.07        131.91         5.31 o                         
   9   1   8         54.78         76.19         5.46 o                         
  10   1   8       1367.35       1351.59        15.38 o                         
  11   1   8        151.91        161.97         8.01 o                         
  12   1   8         37.92         46.34         7.44 o                         
  13   1   8        251.96        272.65        11.52 o                         
  14   1   8        190.89        192.80        12.27 o                         
  15   1   8        130.92        110.59        18.51 o                         
  16   1   8         27.23         19.84        23.06 o                         
  17   1   8         29.87         87.20        22.01 o                         
   0   2   8       5065.50       4869.88        37.39 o                         
   1   2   8        185.09        132.16         3.89 o                         
   2   2   8      18069.97      18672.51        86.39 o                         
   3   2   8       1403.91       1731.31        12.04 o                         
   4   2   8       6289.36       7483.96        39.48 o                         
   5   2   8       3406.41       3722.55        21.58 o                         
   6   2   8       2285.57       2446.34        16.33 o                         
   7   2   8       1069.71       1137.26        10.79 o                         
   8   2   8       3148.63       3291.47        24.23 o                         
   9   2   8       1776.81       1667.22        16.93 o                         
  10   2   8       7891.15       7654.14        46.51 o                         
  11   2   8         51.08         64.08         6.44 o                         
  12   2   8        556.01        532.18        12.93 o                         
  13   2   8        595.59        641.25        19.56 o                         
  14   2   8        955.39        944.25        20.61 o                         
  15   2   8        339.11        347.98        18.73 o                         
  16   2   8        239.22        292.80        22.90 o                         
  17   2   8        219.15        225.41        24.85 o                         
   1   3   8        349.71        313.22         4.28 o                         
   2   3   8        499.04        488.94         5.46 o                         
   3   3   8       1322.63       1446.84        12.74 o                         
   4   3   8       1269.01       1259.20        10.54 o                         
   5   3   8       1627.69       1809.43        13.63 o                         
   6   3   8       2708.41       2774.27        17.51 o                         
   7   3   8          9.35         15.92         3.60 o                         
   8   3   8        824.55        853.58        10.74 o                         
   9   3   8        142.28        169.07         6.17 o                         
  10   3   8        234.07        210.15         7.82 o                         
  11   3   8         75.13         73.67         7.31 o                         
  12   3   8        231.60        262.66        10.62 o                         
  13   3   8        805.61        776.14        17.37 o                         
  14   3   8         58.64         86.67        11.30 o                         
  15   3   8        235.25        264.94        17.27 o                         
  16   3   8        548.94        546.05        24.83 o                         
  17   3   8        177.18        207.01        24.81 o                         
   0   4   8       6000.10       5769.29        40.71 o                         
   1   4   8        337.54        428.13         5.99 o                         
   2   4   8       7933.70       8487.01        46.76 o                         
   3   4   8       1130.68       1355.57        13.00 o                         
   4   4   8       6305.00       6602.68        46.15 o                         
   5   4   8         11.81          2.09         3.55 o                         
   6   4   8       1155.08       1186.41        11.01 o                         
   7   4   8       1243.71       1294.44        11.59 o                         
   8   4   8        648.89        587.17         9.60 o                         
   9   4   8        464.86        414.80         8.91 o                         
  10   4   8       2630.49       2408.71        19.35 o                         
  11   4   8        113.34         79.97         7.14 o                         
  12   4   8        616.62        619.36        15.25 o                         
  13   4   8        121.49        131.44        10.53 o                         
  14   4   8        700.85        691.72        18.63 o                         
  15   4   8        231.19        239.31        20.54 o                         
  16   4   8        227.50        211.36        22.57 o                         
   1   5   8       6966.57       7285.67        38.89 o                         
   2   5   8        513.57        481.72         7.85 o                         
   3   5   8          7.13          6.28         3.26 o                         
   4   5   8        827.21        850.96        11.09 o                         
   5   5   8        489.08        439.46         9.32 o                         
   6   5   8        134.04        122.14         6.02 o                         
   7   5   8       1527.29       1570.98        15.48 o                         
   8   5   8         41.78         51.08         4.91 o                         
   9   5   8         15.45         21.18         5.32 o                         
  10   5   8          3.32          9.05         6.28 o                         
  11   5   8        176.18        220.98         9.36 o                         
  12   5   8         99.40        124.44         9.47 o                         
  13   5   8        105.15        126.08        11.09 o                         
  14   5   8        421.77        472.52        22.52 o                         
  15   5   8         42.00         60.41        18.08 o                         
  16   5   8          3.09         -1.94        19.71 o                         
   0   6   8        305.75        361.48         9.41 o                         
   1   6   8        120.83        167.15         4.80 o                         
   2   6   8        228.20        280.19         7.04 o                         
   3   6   8        228.20        282.24         7.24 o                         
   4   6   8        289.86        250.73         7.92 o                         
   5   6   8          0.69         -3.79         5.10 o                         
   6   6   8          4.03          0.63         4.87 o                         
   7   6   8        190.68        195.56         7.46 o                         
   8   6   8       2883.12       2758.78        22.99 o                         
   9   6   8       1522.99       1334.01        15.55 o                         
  10   6   8         49.30         57.97         6.57 o                         
  11   6   8         93.15         58.56         7.46 o                         
  12   6   8        112.90        135.48         9.39 o                         
  13   6   8        205.74        233.44        11.37 o                         
  14   6   8          0.02         -9.16        13.16 o                         
  15   6   8          0.00          8.76        15.31 o                         
   1   7   8        241.59        194.38         5.63 o                         
   2   7   8       9926.05      10027.13        51.16 o                         
   3   7   8       2027.29       1931.20        17.11 o                         
   4   7   8          7.19         14.65         5.02 o                         
   5   7   8          0.05         -4.03         5.54 o                         
   6   7   8       3885.10       3717.28        29.60 o                         
   7   7   8        696.21        635.83        12.77 o                         
   8   7   8        168.08        181.87         8.85 o                         
   9   7   8          0.50          2.74         7.50 o                         
  10   7   8        401.19        382.12        12.32 o                         
  11   7   8        103.69         90.47        10.22 o                         
  12   7   8        205.44        227.76        11.53 o                         
  13   7   8         68.78        101.23        12.10 o                         
  14   7   8        152.18        137.38        16.80 o                         
  15   7   8          7.03         55.18        22.22 o                         
   0   8   8        132.49        108.00         7.96 o                         
   1   8   8         91.54         78.04         5.34 o                         
   2   8   8         44.08         29.70         4.66 o                         
   3   8   8       3563.08       3243.61        24.61 o                         
   4   8   8        864.38        846.20        13.27 o                         
   5   8   8        946.35        940.40        14.76 o                         
   6   8   8        707.51        721.29        16.92 o                         
   7   8   8        280.22        302.37        12.93 o                         
   8   8   8         43.01         43.37         7.97 o                         
   9   8   8        104.39         95.73         9.31 o                         
  10   8   8        143.30        161.95        11.62 o                         
  11   8   8        221.44        219.52        12.18 o                         
  12   8   8         12.68         15.80        11.90 o                         
  13   8   8          2.59          7.45        15.03 o                         
  14   8   8         20.97         13.86        19.32 o                         
   1   9   8        147.15        194.00         7.12 o                         
   2   9   8       3580.83       3322.24        23.32 o                         
   3   9   8         24.41         19.58         6.57 o                         
   4   9   8          1.46         -2.04         6.98 o                         
   5   9   8        556.42        542.06        13.58 o                         
   6   9   8       2118.65       1936.44        23.17 o                         
   7   9   8         34.80         40.71         9.00 o                         
   8   9   8       2558.79       2554.54        29.23 o                         
   9   9   8        477.05        500.97        15.53 o                         
  10   9   8        317.97        292.27        14.24 o                         
  11   9   8          0.46         40.85        14.71 o                         
  12   9   8        515.07        458.20        20.05 o                         
  13   9   8        206.24        194.30        19.74 o                         
   0  10   8       1667.60       1561.14        29.18 o                         
   1  10   8         31.94         41.07         7.13 o                         
   2  10   8       1177.10       1048.96        15.71 o                         
   3  10   8        163.88        129.00         9.35 o                         
   4  10   8         89.56         83.06         9.43 o                         
   5  10   8         36.55         46.69         9.83 o                         
   6  10   8        139.99        147.69        11.49 o                         
   7  10   8        148.50        179.60        13.97 o                         
   8  10   8        782.66        807.02        26.01 o                         
   9  10   8          1.89         18.04        12.31 o                         
  10  10   8        753.53        773.34        24.71 o                         
  11  10   8         15.99          2.33        16.79 o                         
  12  10   8          7.53         25.47        31.06 o                         
   1  11   8         65.89         35.49         8.94 o                         
   2  11   8        465.21        522.17        16.21 o                         
   3  11   8         17.35          8.43        10.81 o                         
   4  11   8         12.36         24.81        11.65 o                         
   5  11   8        277.63        249.50        14.91 o                         
   6  11   8        480.02        484.78        18.07 o                         
   7  11   8       1006.56       1035.49        27.97 o                         
   8  11   8        158.03        184.41        16.61 o                         
   9  11   8        624.24        666.22        24.63 o                         
  10  11   8          9.10         -0.49        17.14 o                         
  11  11   8          8.96          7.18        22.41 o                         
   0  12   8        626.95        738.80        34.61 o                         
   1  12   8         75.33        112.76        12.16 o                         
   2  12   8         64.22         93.35        10.83 o                         
   3  12   8        297.17        269.25        14.81 o                         
   4  12   8        686.51        730.52        21.30 o                         
   5  12   8          1.13          9.35        15.27 o                         
   6  12   8        323.21        327.08        23.33 o                         
   7  12   8        331.17        366.70        22.15 o                         
   8  12   8       1132.82       1163.67        33.94 o                         
   9  12   8       1182.03       1223.05        57.53 o                         
   1  13   8          6.52         10.41        17.05 o                         
   2  13   8         17.30         32.63        15.54 o                         
   3  13   8        126.34        139.04        19.67 o                         
   4  13   8          1.41          1.44        21.48 o                         
   5  13   8          1.82         12.27        19.93 o                         
   6  13   8         13.66         32.93        20.72 o                         
   7  13   8         34.62         70.59        23.21 o                         
   0  14   8          7.57         45.84        29.49 o                         
   1  14   8         95.00        137.48        23.26 o                         
   2  14   8        718.67        882.95        36.31 o                         
   3  14   8         13.68         14.33        25.42 o                         
   4  14   8        151.27        182.07        26.64 o                         
   1   1   9         43.28         80.66         2.87 o                         
   2   1   9       1182.58       1233.50         9.93 o                         
   3   1   9       8557.15       8496.03        40.46 o                         
   4   1   9        334.20        326.45         4.87 o                         
   5   1   9         43.60        109.74         3.46 o                         
   6   1   9         19.21          7.82         2.65 o                         
   7   1   9       4215.78       4112.39        25.97 o                         
   8   1   9       5383.69       5475.11        35.36 o                         
   9   1   9        950.68        870.53        11.46 o                         
  10   1   9        325.88        396.47         9.80 o                         
  11   1   9        418.31        434.99        10.97 o                         
  12   1   9        752.08        728.43        15.45 o                         
  13   1   9        297.88        349.38        12.40 o                         
  14   1   9        162.95        177.20        12.19 o                         
  15   1   9         18.57         17.31        13.37 o                         
  16   1   9        261.25        297.09        24.63 o                         
  17   1   9          8.22         48.71        27.38 o                         
   0   2   9       5913.37       6405.34        45.33 o                         
   1   2   9      10984.46      11409.16        59.06 o                         
   2   2   9        679.16        718.56         6.76 o                         
   3   2   9       4258.23       4378.05        24.87 o                         
   4   2   9       2630.07       2745.30        16.86 o                         
   5   2   9       1428.25       1476.31        10.99 o                         
   6   2   9         18.74         44.59         3.46 o                         
   7   2   9        447.95        469.62         7.63 o                         
   8   2   9       1683.08       1704.90        14.58 o                         
   9   2   9       1235.40       1287.80        14.94 o                         
  10   2   9        734.13        723.29        14.87 o                         
  11   2   9        225.91        252.65         8.84 o                         
  12   2   9        106.86        129.13         8.42 o                         
  13   2   9        106.77        111.77        10.10 o                         
  14   2   9        149.73        175.44        12.04 o                         
  15   2   9        589.49        579.36        24.24 o                         
  16   2   9         23.55         14.63        16.75 o                         
  17   2   9         30.82         38.35        23.87 o                         
   1   3   9        126.20        180.73         3.95 o                         
   2   3   9         21.95         10.92         2.17 o                         
   3   3   9        936.90        849.12         8.80 o                         
   4   3   9       1500.41       1609.39        13.00 o                         
   5   3   9       1407.38       1272.48        10.83 o                         
   6   3   9        482.97        402.93         6.21 o                         
   7   3   9       4350.21       4201.74        24.43 o                         
   8   3   9       5289.35       5301.41        31.67 o                         
   9   3   9       1422.16       1384.92        13.99 o                         
  10   3   9        221.05        281.89         9.35 o                         
  11   3   9       1355.26       1297.42        16.89 o                         
  12   3   9        221.56        224.88         9.95 o                         
  13   3   9        930.05        885.61        18.88 o                         
  14   3   9       1836.92       1765.42        30.02 o                         
  15   3   9       2260.29       2184.67        38.76 o                         
  16   3   9          2.42         -5.27        17.60 o                         
   0   4   9       3426.21       3675.65        35.40 o                         
   1   4   9       1246.35       1271.77        10.90 o                         
   2   4   9        379.69        360.05         6.33 o                         
   3   4   9        289.27        283.55         6.74 o                         
   4   4   9         11.04          9.36         3.50 o                         
   5   4   9        107.23         90.66         4.85 o                         
   6   4   9        143.88        186.38         5.78 o                         
   7   4   9        555.59        540.90         7.95 o                         
   8   4   9          0.12          1.13         3.96 o                         
   9   4   9         35.58         41.52         5.09 o                         
  10   4   9         32.27         35.01         5.53 o                         
  11   4   9       1142.98       1086.02        15.19 o                         
  12   4   9        144.23        163.03         9.69 o                         
  13   4   9         49.75         86.29        10.46 o                         
  14   4   9        162.22        164.88        12.40 o                         
  15   4   9       1059.28       1072.87        35.10 o                         
  16   4   9        772.51        835.09        37.12 o                         
   1   5   9         99.86         47.68         3.27 o                         
   2   5   9        152.52        178.20         5.38 o                         
   3   5   9          7.67         12.36         3.48 o                         
   4   5   9         66.17         82.69         4.99 o                         
   5   5   9         89.61         77.52         5.40 o                         
   6   5   9         11.43         11.07         4.66 o                         
   7   5   9       2159.74       2174.85        18.18 o                         
   8   5   9        114.10        153.21         5.96 o                         
   9   5   9        357.06        360.95         8.67 o                         
  10   5   9        219.26        179.92         8.18 o                         
  11   5   9         13.84         27.08         7.30 o                         
  12   5   9        153.32        189.36        10.98 o                         
  13   5   9         12.54         20.10        10.54 o                         
  14   5   9         14.44         28.08        13.99 o                         
  15   5   9          2.08         32.79        15.72 o                         
  16   5   9        121.29        138.70        22.88 o                         
   0   6   9       1607.15       1598.18        20.10 o                         
   1   6   9       5468.25       5652.50        31.71 o                         
   2   6   9        203.55        234.81         7.65 o                         
   3   6   9       9589.79       9602.57        53.39 o                         
   4   6   9       4967.25       4815.25        31.17 o                         
   5   6   9       1307.13       1207.86        14.89 o                         
   6   6   9         57.25         55.63         5.94 o                         
   7   6   9        557.15        547.80        11.32 o                         
   8   6   9        129.55        164.40         7.77 o                         
   9   6   9        485.52        477.22        11.83 o                         
  10   6   9          0.54          4.22         5.79 o                         
  11   6   9         14.36         31.70         7.94 o                         
  12   6   9          3.81          1.00         9.46 o                         
  13   6   9         42.10         54.69        10.47 o                         
  14   6   9        225.26        247.68        19.18 o                         
  15   6   9        600.90        609.71        27.01 o                         
   1   7   9       2090.28       1955.63        15.63 o                         
   2   7   9         14.28         22.16         4.13 o                         
   3   7   9         96.08         82.16         5.59 o                         
   4   7   9       3114.60       2993.81        23.30 o                         
   5   7   9       1019.88       1003.55        13.93 o                         
   6   7   9        934.86        845.93        15.56 o                         
   7   7   9        179.92        166.75         8.51 o                         
   8   7   9        424.88        386.70        12.29 o                         
   9   7   9        385.81        371.03        11.93 o                         
  10   7   9         41.58         31.54         8.58 o                         
  11   7   9         62.70         36.05         9.51 o                         
  12   7   9        257.47        260.58        13.66 o                         
  13   7   9         18.91         34.17        19.05 o                         
  14   7   9        118.07        113.81        20.50 o                         
  15   7   9         26.43         45.62        27.86 o                         
   0   8   9       6349.44       6036.13        48.49 o                         
   1   8   9       3997.54       3899.09        26.18 o                         
   2   8   9          3.09          1.79         4.37 o                         
   3   8   9        313.27        320.21         9.26 o                         
   4   8   9        172.13        212.35         8.19 o                         
   5   8   9       3279.80       3119.95        25.86 o                         
   6   8   9          1.39          6.66         7.20 o                         
   7   8   9        130.38        116.40         9.81 o                         
   8   8   9       2917.02       2789.47        26.59 o                         
   9   8   9       1040.70       1002.43        19.03 o                         
  10   8   9        110.84        102.93        10.78 o                         
  11   8   9        396.62        410.78        14.95 o                         
  12   8   9          5.95         -7.82        12.23 o                         
  13   8   9        482.70        479.49        22.66 o                         
  14   8   9         11.29         23.77        18.16 o                         
   1   9   9         66.28         54.05         5.85 o                         
   2   9   9        186.87        211.94         7.39 o                         
   3   9   9         36.51         55.56         7.22 o                         
   4   9   9        545.46        529.82        12.86 o                         
   5   9   9        739.06        733.78        15.56 o                         
   6   9   9          6.05          7.14         8.33 o                         
   7   9   9         18.49         16.35         9.44 o                         
   8   9   9         19.80         28.94        10.20 o                         
   9   9   9          4.30          2.45        10.80 o                         
  10   9   9         61.98         99.18        13.03 o                         
  11   9   9        432.48        454.78        22.45 o                         
  12   9   9        106.94        143.48        16.62 o                         
  13   9   9         30.38        -10.09        20.59 o                         
   0  10   9        641.25        575.73        18.50 o                         
   1  10   9       1005.15       1022.84        15.73 o                         
   2  10   9         99.02         68.80         7.23 o                         
   3  10   9       1150.72       1066.36        18.81 o                         
   4  10   9        780.88        808.00        18.73 o                         
   5  10   9          4.00          1.25         9.66 o                         
   6  10   9          2.97          8.23        10.34 o                         
   7  10   9        184.31        210.48        13.74 o                         
   8  10   9        566.60        533.94        20.27 o                         
   9  10   9         37.13         35.75        13.62 o                         
  10  10   9         47.37         50.09        16.09 o                         
  11  10   9         66.13        100.06        19.07 o                         
  12  10   9          7.95         12.13        17.93 o                         
   1  11   9         39.63         32.07         9.85 o                         
   2  11   9         86.33         75.83        10.20 o                         
   3  11   9        223.44        217.27        15.49 o                         
   4  11   9        407.04        407.39        14.92 o                         
   5  11   9          2.08          0.29        11.87 o                         
   6  11   9         23.94         31.45        13.28 o                         
   7  11   9         90.29         85.37        14.85 o                         
   8  11   9        163.64        172.79        17.01 o                         
   9  11   9         21.06         13.17        17.54 o                         
  10  11   9        212.29        266.75        20.08 o                         
  11  11   9        298.92        303.27        25.19 o                         
   0  12   9        431.96        423.81        21.84 o                         
   1  12   9         55.22         93.31        13.30 o                         
   2  12   9        257.49        222.72        12.31 o                         
   3  12   9         68.68         94.98        13.54 o                         
   4  12   9        351.51        390.65        24.03 o                         
   5  12   9          1.49         12.75        16.33 o                         
   6  12   9         87.82        112.31        19.02 o                         
   7  12   9         10.65         52.96        18.93 o                         
   8  12   9         21.33          7.04        18.71 o                         
   9  12   9         42.63         44.67        19.44 o                         
   1  13   9        142.75        160.85        17.70 o                         
   2  13   9         52.40         48.02        18.33 o                         
   3  13   9       1237.92       1251.98        35.52 o                         
   4  13   9       1668.10       1708.96        40.07 o                         
   5  13   9        117.45        140.85        21.24 o                         
   6  13   9        441.03        460.46        26.31 o                         
   7  13   9       1060.80       1095.35        39.21 o                         
   0  14   9        153.70        161.17        37.70 o                         
   1  14   9         32.60          8.38        22.64 o                         
   2  14   9          1.17         -8.96        30.26 o                         
   3  14   9        293.69        328.74        26.79 o                         
   4  14   9         14.04         45.02        25.60 o                         
   0   0  10         46.15         66.91         3.52 o                         
   1   0  10       5886.48       5740.26        35.27 o                         
   2   0  10       1649.68       1634.61        15.35 o                         
   3   0  10       2392.35       2638.20        21.65 o                         
   4   0  10        782.34        757.00         9.61 o                         
   5   0  10       1985.69       1938.44        17.22 o                         
   6   0  10        100.63        128.53         5.27 o                         
   7   0  10         52.74         92.03         6.87 o                         
   8   0  10        437.20        433.44        11.72 o                         
   9   0  10       7266.67       7112.67        56.18 o                         
  10   0  10       5520.47       5505.39        50.23 o                         
  11   0  10          1.97         17.88         9.11 o                         
  12   0  10        419.38        416.90        19.81 o                         
  13   0  10       1986.02       2070.38        38.15 o                         
  14   0  10        585.11        544.92        25.29 o                         
  15   0  10        535.06        646.23        34.80 o                         
  16   0  10          2.53         -1.77        22.25 o                         
  17   0  10         96.82         60.71        32.96 o                         
   1   1  10      10083.82      10571.53        47.85 o                         
   2   1  10       9244.03       9713.39        47.93 o                         
   3   1  10       1126.00       1189.12         9.10 o                         
   4   1  10       3975.76       4390.53        25.98 o                         
   5   1  10       5153.79       5841.19        30.12 o                         
   6   1  10       1615.47       1619.68        11.94 o                         
   7   1  10         21.19         19.90         3.78 o                         
   8   1  10        231.79        277.03         7.52 o                         
   9   1  10        235.89        178.75         6.61 o                         
  10   1  10       3190.86       3101.89        23.74 o                         
  11   1  10        164.71        178.12         8.00 o                         
  12   1  10        250.40        257.05        11.19 o                         
  13   1  10        405.27        388.69        13.01 o                         
  14   1  10          3.12          0.33        10.55 o                         
  15   1  10         59.79         64.20        17.74 o                         
  16   1  10         81.76         86.73        16.28 o                         
  17   1  10         26.89         39.84        23.17 o                         
   0   2  10        384.80        355.90         6.61 o                         
   1   2  10       3398.68       3279.81        20.67 o                         
   2   2  10       1368.12       1441.12        10.86 o                         
   3   2  10         60.47         17.73         2.52 o                         
   4   2  10       1986.35       2283.32        15.12 o                         
   5   2  10        263.34        198.73         4.72 o                         
   6   2  10        327.16        355.25         5.91 o                         
   7   2  10       3283.38       3370.27        22.57 o                         
   8   2  10          1.80         14.35         3.89 o                         
   9   2  10       3691.81       3569.58        27.29 o                         
  10   2  10         16.57         14.52         5.79 o                         
  11   2  10         54.87         67.92         6.98 o                         
  12   2  10        166.79        183.97         9.42 o                         
  13   2  10       1348.70       1306.35        27.27 o                         
  14   2  10         19.59         27.83        11.18 o                         
  15   2  10        368.90        391.99        19.35 o                         
  16   2  10        276.79        307.38        20.66 o                         
   1   3  10       6752.85       6981.28        36.30 o                         
   2   3  10       1039.86       1153.32         9.26 o                         
   3   3  10       1614.20       1724.83        13.87 o                         
   4   3  10       2988.66       3541.47        21.95 o                         
   5   3  10         22.99         22.05         2.89 o                         
   6   3  10         20.42         22.09         3.06 o                         
   7   3  10        626.80        619.24         9.05 o                         
   8   3  10          0.25          9.02         4.10 o                         
   9   3  10        325.52        364.30         8.44 o                         
  10   3  10         57.45         48.46         6.85 o                         
  11   3  10         80.08         62.92         7.56 o                         
  12   3  10         80.89         77.63        10.89 o                         
  13   3  10        162.84        169.44        10.75 o                         
  14   3  10          1.17         16.38        10.82 o                         
  15   3  10          0.85         16.80        20.88 o                         
  16   3  10          7.39         38.64        18.23 o                         
   0   4  10       2196.70       2234.37        22.66 o                         
   1   4  10       1161.34       1017.99         9.57 o                         
   2   4  10       2274.63       2473.70        16.99 o                         
   3   4  10          0.09          5.05         3.27 o                         
   4   4  10        706.42        760.27         9.67 o                         
   5   4  10       2434.07       2218.14        18.52 o                         
   6   4  10        166.16        169.16         5.92 o                         
   7   4  10         31.15         36.81         3.75 o                         
   8   4  10         28.24         29.68         4.13 o                         
   9   4  10        164.36        188.13         6.70 o                         
  10   4  10        270.97        280.60         8.59 o                         
  11   4  10         19.66         21.61         6.71 o                         
  12   4  10        365.23        379.40        12.74 o                         
  13   4  10       1214.18       1187.86        22.04 o                         
  14   4  10         51.65         62.35        11.47 o                         
  15   4  10        176.15        169.57        16.18 o                         
  16   4  10        199.79        215.03        22.83 o                         
   1   5  10       5152.49       5141.48        29.65 o                         
   2   5  10        242.70        313.70         7.25 o                         
   3   5  10       5239.59       5548.60        33.47 o                         
   4   5  10        130.05        120.69         5.67 o                         
   5   5  10       1451.19       1341.41        14.32 o                         
   6   5  10        105.34        102.99         5.74 o                         
   7   5  10        403.19        361.73         8.81 o                         
   8   5  10        162.92        169.77         7.06 o                         
   9   5  10        362.97        365.26         8.68 o                         
  10   5  10       1651.19       1466.97        17.76 o                         
  11   5  10        238.21        232.22         9.38 o                         
  12   5  10         37.61         41.70         9.37 o                         
  13   5  10        722.00        694.02        19.36 o                         
  14   5  10         43.80         40.50        13.72 o                         
  15   5  10         59.13         58.96        18.47 o                         
  16   5  10        166.53        213.26        29.25 o                         
   0   6  10         51.24         64.82         6.36 o                         
   1   6  10        916.02        874.16         9.68 o                         
   2   6  10       1164.60       1076.27        12.14 o                         
   3   6  10       1480.52       1506.07        15.34 o                         
   4   6  10        934.05        839.01        11.66 o                         
   5   6  10         80.74         64.49         6.03 o                         
   6   6  10          0.17          7.86         5.79 o                         
   7   6  10        227.11        189.83         7.96 o                         
   8   6  10        928.10        939.87        13.88 o                         
   9   6  10       3907.40       3687.60        28.56 o                         
  10   6  10        239.48        279.22        10.27 o                         
  11   6  10        129.79        141.38         8.46 o                         
  12   6  10         39.72         29.46         9.58 o                         
  13   6  10         25.58         32.15        10.67 o                         
  14   6  10         73.68         87.81        14.26 o                         
  15   6  10        160.63        209.43        20.41 o                         
   1   7  10       6929.43       6782.49        37.97 o                         
   2   7  10         48.92         38.33         5.23 o                         
   3   7  10       5335.60       5323.59        34.52 o                         
   4   7  10          6.67         13.56         5.70 o                         
   5   7  10       6826.12       6563.38        42.74 o                         
   6   7  10          6.47         14.43         6.62 o                         
   7   7  10       2580.76       2382.35        26.30 o                         
   8   7  10        397.03        414.13        11.59 o                         
   9   7  10        123.50        152.58         9.12 o                         
  10   7  10        527.89        514.79        15.20 o                         
  11   7  10         73.03         98.43        10.72 o                         
  12   7  10          2.64        -11.30        12.50 o                         
  13   7  10        219.06        212.79        16.30 o                         
  14   7  10          3.46         28.82        16.85 o                         
   0   8  10       1762.37       1709.01        23.26 o                         
   1   8  10        230.09        230.69         7.32 o                         
   2   8  10          0.00          0.28         4.83 o                         
   3   8  10        274.90        231.00         8.43 o                         
   4   8  10        399.41        419.34        11.25 o                         
   5   8  10         54.00         64.21         8.83 o                         
   6   8  10         60.11         70.19         8.47 o                         
   7   8  10        552.20        547.15        14.91 o                         
   8   8  10          1.90         21.38         8.48 o                         
   9   8  10        381.99        367.98        14.38 o                         
  10   8  10         87.76        115.86        11.08 o                         
  11   8  10        134.69        137.63        12.59 o                         
  12   8  10         31.68         23.35        13.44 o                         
  13   8  10         44.51         48.19        19.57 o                         
  14   8  10        402.42        449.53        22.65 o                         
   1   9  10       1757.15       1671.39        16.44 o                         
   2   9  10        242.24        209.96         7.98 o                         
   3   9  10        155.18        165.53         8.28 o                         
   4   9  10        121.36        116.55         8.31 o                         
   5   9  10         12.54         30.06         8.52 o                         
   6   9  10         27.97         22.46         9.30 o                         
   7   9  10       1139.60       1071.05        21.36 o                         
   8   9  10          7.14         11.47        11.67 o                         
   9   9  10        137.26        152.14        12.87 o                         
  10   9  10         15.16         21.33        13.00 o                         
  11   9  10        200.76        261.31        16.94 o                         
  12   9  10          1.64          3.76        15.51 o                         
  13   9  10        362.63        392.61        22.89 o                         
   0  10  10          1.07          1.19        10.05 o                         
   1  10  10          0.49         -6.81         7.20 o                         
   2  10  10         45.68         32.82         7.71 o                         
   3  10  10        104.81         85.29         9.42 o                         
   4  10  10       1473.57       1316.44        21.06 o                         
   5  10  10       1315.99       1260.85        22.21 o                         
   6  10  10          2.93         -5.43        11.56 o                         
   7  10  10       1686.53       1683.26        28.40 o                         
   8  10  10       1559.40       1525.24        29.66 o                         
   9  10  10       2350.04       2310.79        37.78 o                         
  10  10  10         28.27         34.67        15.80 o                         
  11  10  10         68.76         75.48        18.23 o                         
  12  10  10          2.32          3.07        20.34 o                         
   1  11  10         63.31         43.67         9.37 o                         
   2  11  10        112.10        102.49         8.76 o                         
   3  11  10       1111.97       1174.53        22.52 o                         
   4  11  10        179.99        190.62        14.40 o                         
   5  11  10        797.92        832.92        21.71 o                         
   6  11  10        145.73        139.97        14.78 o                         
   7  11  10        279.82        260.04        18.31 o                         
   8  11  10         17.79         34.19        16.73 o                         
   9  11  10        112.41        145.13        18.44 o                         
  10  11  10          7.67          6.25        18.15 o                         
   0  12  10          1.92         17.89        16.27 o                         
   1  12  10       1651.44       1576.88        40.15 o                         
   2  12  10         48.39         69.10        14.07 o                         
   3  12  10        311.87        356.47        18.39 o                         
   4  12  10         16.37         39.06        15.39 o                         
   5  12  10       3003.88       3110.60        46.58 o                         
   6  12  10        363.08        383.18        22.94 o                         
   7  12  10         25.98         16.85        18.89 o                         
   8  12  10         63.06         84.45        20.24 o                         
   9  12  10        489.62        460.17        23.56 o                         
   1  13  10        181.58        226.26        19.32 o                         
   2  13  10          1.51        -18.68        18.68 o                         
   3  13  10         59.56         61.99        21.27 o                         
   4  13  10         51.87         27.20        21.48 o                         
   5  13  10         25.40         22.40        21.75 o                         
   6  13  10        133.33        101.28        24.67 o                         
   7  13  10        399.35        415.44        26.58 o                         
   0  14  10         70.14         54.66        46.16 o                         
   1  14  10         12.32         32.20        25.39 o                         
   2  14  10          1.99          4.66        41.09 o                         
   3  14  10       1136.71       1255.53        44.04 o                         
   1   1  11         17.14         24.52         1.97 o                         
   2   1  11       3235.53       3102.82        17.62 o                         
   3   1  11         99.70        140.39         3.66 o                         
   4   1  11         70.59         65.92         3.02 o                         
   5   1  11        992.33        831.75         8.39 o                         
   6   1  11        753.34        710.85         7.95 o                         
   7   1  11       4495.02       4224.53        24.83 o                         
   8   1  11       2260.81       2187.90        18.21 o                         
   9   1  11       1748.73       1591.33        15.63 o                         
  10   1  11        258.07        301.83         8.76 o                         
  11   1  11       2832.03       2756.05        26.55 o                         
  12   1  11       1174.08       1157.80        19.45 o                         
  13   1  11         11.79         39.98         9.74 o                         
  14   1  11        198.02        221.81        13.07 o                         
  15   1  11        591.58        630.16        29.89 o                         
  16   1  11        502.69        567.08        25.53 o                         
   0   2  11         44.61         47.16         4.45 o                         
   1   2  11       3277.94       3708.09        23.17 o                         
   2   2  11       1403.59       1514.11        11.48 o                         
   3   2  11      12209.43      13394.72        71.78 o                         
   4   2  11        565.16        572.88         7.25 o                         
   5   2  11       1801.69       1735.08        13.00 o                         
   6   2  11        465.78        523.48         6.95 o                         
   7   2  11        987.51        970.73        10.03 o                         
   8   2  11          2.36          2.14         4.27 o                         
   9   2  11          0.40          1.71         5.47 o                         
  10   2  11        125.56        137.92         7.39 o                         
  11   2  11         45.09         47.16         7.15 o                         
  12   2  11         19.29         26.34         7.94 o                         
  13   2  11        156.56        166.55        11.33 o                         
  14   2  11        618.54        615.64        18.88 o                         
  15   2  11        711.63        755.36        26.65 o                         
  16   2  11        122.89        128.13        19.05 o                         
   1   3  11         23.57         82.58         3.17 o                         
   2   3  11       1013.69       1168.14        13.63 o                         
   3   3  11       9754.58      10389.01        52.98 o                         
   4   3  11        224.51        246.80         5.25 o                         
   5   3  11        307.29        395.21         6.25 o                         
   6   3  11          2.13         10.98         3.12 o                         
   7   3  11       2811.87       2537.44        18.40 o                         
   8   3  11        383.11        373.36         8.02 o                         
   9   3  11        536.07        559.96        10.72 o                         
  10   3  11         34.47         34.40         6.70 o                         
  11   3  11       1662.03       1639.00        19.69 o                         
  12   3  11         49.82         36.83         8.89 o                         
  13   3  11         31.93         39.55         9.97 o                         
  14   3  11        259.09        268.95        13.62 o                         
  15   3  11         24.39         29.42        15.94 o                         
  16   3  11         54.21         39.79        18.85 o                         
   0   4  11       1718.86       1726.72        19.33 o                         
   1   4  11       2775.28       2895.13        18.85 o                         
   2   4  11        219.39        255.79         4.92 o                         
   3   4  11        132.89        147.30         5.15 o                         
   4   4  11       1142.63       1203.18        12.32 o                         
   5   4  11       1533.78       1417.55        13.95 o                         
   6   4  11        641.36        645.43         9.99 o                         
   7   4  11        174.29        170.04         5.32 o                         
   8   4  11        204.03        233.09         6.44 o                         
   9   4  11        154.90        124.38         6.08 o                         
  10   4  11        867.05        792.25        12.41 o                         
  11   4  11       1909.44       1760.00        18.83 o                         
  12   4  11         10.41          8.64         9.17 o                         
  13   4  11        239.56        271.73        12.05 o                         
  14   4  11        251.86        275.62        15.95 o                         
  15   4  11          5.13         12.15        14.62 o                         
  16   4  11        292.59        355.66        25.10 o                         
   1   5  11       1707.10       1589.20        13.11 o                         
   2   5  11          3.87          4.31         3.46 o                         
   3   5  11        337.97        458.03         8.70 o                         
   4   5  11        123.30        123.81         5.80 o                         
   5   5  11        156.19        147.49         6.07 o                         
   6   5  11         78.04         92.28         5.74 o                         
   7   5  11       2713.99       2647.75        21.43 o                         
   8   5  11        407.54        429.01         9.64 o                         
   9   5  11       1553.70       1540.31        14.93 o                         
  10   5  11        487.84        520.01        12.47 o                         
  11   5  11        448.98        385.99        11.61 o                         
  12   5  11         35.37         29.34         9.02 o                         
  13   5  11         49.43         37.06        11.32 o                         
  14   5  11         19.57         20.32        14.09 o                         
  15   5  11        159.69        226.80        19.20 o                         
   0   6  11        675.90        620.27        12.36 o                         
   1   6  11       7390.62       7264.35        40.66 o                         
   2   6  11          0.18          1.52         4.05 o                         
   3   6  11         94.45         68.74         5.09 o                         
   4   6  11       3229.86       3079.01        23.17 o                         
   5   6  11       1265.86       1150.24        14.98 o                         
   6   6  11          2.47          1.86         5.75 o                         
   7   6  11       2055.94       1881.32        19.17 o                         
   8   6  11        270.19        260.39         8.91 o                         
   9   6  11       1251.58       1079.66        16.17 o                         
  10   6  11          9.75          6.09         7.18 o                         
  11   6  11          2.92         16.62        10.20 o                         
  12   6  11         67.59         42.03         9.73 o                         
  13   6  11        228.73        264.06        13.95 o                         
  14   6  11        336.14        374.99        24.63 o                         
  15   6  11        305.25        326.71        22.21 o                         
   1   7  11        184.34        198.49         6.54 o                         
   2   7  11          1.60          1.53         5.24 o                         
   3   7  11       2607.08       2436.36        20.60 o                         
   4   7  11         23.74         26.56         5.70 o                         
   5   7  11        476.52        477.60        11.73 o                         
   6   7  11         67.06         65.03         7.24 o                         
   7   7  11        293.43        288.30        11.20 o                         
   8   7  11       1349.10       1256.11        18.44 o                         
   9   7  11         47.72         38.47         8.59 o                         
  10   7  11        453.40        417.27        14.86 o                         
  11   7  11          9.26          0.21         9.57 o                         
  12   7  11         11.89         -1.86        12.01 o                         
  13   7  11          1.55         28.68        18.72 o                         
  14   7  11        125.60        139.34        19.36 o                         
   0   8  11       1053.52        985.27        17.48 o                         
   1   8  11       2299.38       2219.80        18.11 o                         
   2   8  11        140.90        121.17         7.04 o                         
   3   8  11      12144.66      11552.00        67.41 o                         
   4   8  11       2987.80       2933.88        24.85 o                         
   5   8  11        405.63        382.12        11.93 o                         
   6   8  11          4.41         10.18         7.55 o                         
   7   8  11         51.39         50.82         8.48 o                         
   8   8  11       1626.97       1585.36        21.77 o                         
   9   8  11          3.94          5.04         9.58 o                         
  10   8  11         51.23         47.31        11.04 o                         
  11   8  11          9.04         -1.34        11.91 o                         
  12   8  11          8.75         30.09        13.94 o                         
  13   8  11        235.17        255.59        20.93 o                         
  14   8  11          4.19         44.57        21.49 o                         
   1   9  11        310.88        315.35        11.05 o                         
   2   9  11         68.86         58.34         7.48 o                         
   3   9  11        749.83        733.31        14.97 o                         
   4   9  11         20.06         12.23         8.09 o                         
   5   9  11         27.02         28.45         8.67 o                         
   6   9  11         91.96         95.68        10.15 o                         
   7   9  11         74.65         89.37        10.71 o                         
   8   9  11        421.87        412.07        14.77 o                         
   9   9  11          3.18        -11.41        11.41 o                         
  10   9  11          0.01        -12.54        12.54 o                         
  11   9  11         37.14         40.80        15.48 o                         
  12   9  11          4.29         20.54        18.09 o                         
  13   9  11        502.89        594.92        30.48 o                         
   0  10  11          5.80          9.14         9.97 o                         
   1  10  11       1947.66       1905.57        20.63 o                         
   2  10  11         75.14         47.48         8.99 o                         
   3  10  11        399.78        315.00        13.06 o                         
   4  10  11        314.15        388.00        15.99 o                         
   5  10  11        215.20        236.74        13.33 o                         
   6  10  11         77.50         69.24        11.63 o                         
   7  10  11        433.49        448.54        18.38 o                         
   8  10  11        567.76        529.85        26.02 o                         
   9  10  11       1753.24       1900.53        32.24 o                         
  10  10  11        310.38        391.87        21.44 o                         
  11  10  11          3.33         10.38        17.05 o                         
  12  10  11          0.18         53.15        20.94 o                         
   1  11  11        178.92        199.79        10.86 o                         
   2  11  11        279.23        266.55        14.16 o                         
   3  11  11        275.48        297.17        13.99 o                         
   4  11  11         83.55        117.17        12.60 o                         
   5  11  11        157.88        189.71        14.66 o                         
   6  11  11         74.72         61.67        14.23 o                         
   7  11  11       1230.32       1344.90        32.23 o                         
   8  11  11         37.91         72.22        17.61 o                         
   9  11  11         42.83         42.53        21.05 o                         
  10  11  11        116.80        127.13        19.38 o                         
   0  12  11        405.16        414.16        23.17 o                         
   1  12  11        958.36        991.57        26.32 o                         
   2  12  11       1354.45       1347.45        27.11 o                         
   3  12  11          2.14          0.95        14.58 o                         
   4  12  11        818.46        819.86        27.64 o                         
   5  12  11        146.27        174.20        19.45 o                         
   6  12  11         28.84         52.59        18.68 o                         
   7  12  11          7.13          9.34        22.41 o                         
   8  12  11         27.65         39.01        22.52 o                         
   9  12  11          3.49        -15.18        21.66 o                         
   1  13  11        106.17        141.09        20.69 o                         
   2  13  11          5.98        -18.00        18.00 o                         
   3  13  11        924.11        956.48        36.37 o                         
   4  13  11          8.40         10.12        22.20 o                         
   5  13  11         11.51         21.24        23.30 o                         
   6  13  11          8.00          1.13        22.85 o                         
   0  14  11         13.95         60.36        38.07 o                         
   1  14  11          3.03         19.31        26.55 o                         
   2  14  11          3.59          5.77        24.57 o                         
   0   0  12        845.96        843.29        15.38 o                         
   1   0  12      10512.77      10374.67        61.38 o                         
   2   0  12         91.55        143.98         5.31 o                         
   3   0  12        611.93        822.59        10.51 o                         
   4   0  12        115.48        219.00         6.04 o                         
   5   0  12        646.23        629.13         9.44 o                         
   6   0  12       1581.18       1630.53        16.52 o                         
   7   0  12        903.83        863.03        12.05 o                         
   8   0  12        113.38        121.90         7.76 o                         
   9   0  12      15849.23      15592.29       115.62 o                         
  10   0  12       2683.70       2621.59        32.56 o                         
  11   0  12        648.19        573.61        21.76 o                         
  12   0  12        438.11        456.59        21.92 o                         
  13   0  12         65.31         77.58        17.26 o                         
  14   0  12        866.95        832.18        40.05 o                         
  15   0  12        300.04        374.92        27.15 o                         
  16   0  12        367.24        404.35        29.98 o                         
   1   1  12       2054.02       2153.78        13.00 o                         
   2   1  12         61.59         78.39         3.03 o                         
   3   1  12       2210.88       2265.92        14.80 o                         
   4   1  12        275.13        325.53         5.17 o                         
   5   1  12         54.87         27.66         3.10 o                         
   6   1  12        324.08        318.03         6.12 o                         
   7   1  12        976.23       1006.76        10.66 o                         
   8   1  12        647.44        594.01        10.55 o                         
   9   1  12        220.61        170.46         7.12 o                         
  10   1  12       6537.23       6255.84        39.14 o                         
  11   1  12         24.69         38.03         7.41 o                         
  12   1  12         62.15         64.95         9.39 o                         
  13   1  12         50.97         41.07        11.42 o                         
  14   1  12         60.11         60.14        12.29 o                         
  15   1  12        189.83        209.89        19.36 o                         
  16   1  12        265.76        295.74        20.90 o                         
   0   2  12        830.92        743.04        10.95 o                         
   1   2  12        509.13        526.96         6.15 o                         
   2   2  12       5990.68       6146.96        38.19 o                         
   3   2  12       3422.57       3460.08        22.57 o                         
   4   2  12        432.92        309.22         5.69 o                         
   5   2  12       3360.77       3355.63        21.63 o                         
   6   2  12        842.01        805.80         9.22 o                         
   7   2  12        146.67        159.96         4.99 o                         
   8   2  12         34.99         35.76         4.53 o                         
   9   2  12        198.49        154.82         7.22 o                         
  10   2  12       1827.28       1684.41        18.21 o                         
  11   2  12         46.23         59.28         8.38 o                         
  12   2  12        458.75        452.52        13.45 o                         
  13   2  12        659.47        633.37        16.99 o                         
  14   2  12        285.24        328.12        15.27 o                         
  15   2  12       1545.30       1549.21        34.85 o                         
  16   2  12        121.19        145.59        20.82 o                         
   1   3  12       6844.05       7251.68        40.07 o                         
   2   3  12       1443.16       1538.46        12.81 o                         
   3   3  12       4254.94       4460.26        27.56 o                         
   4   3  12          8.49         34.89         2.88 o                         
   5   3  12         49.75         51.92         3.38 o                         
   6   3  12       1490.44       1520.81        12.62 o                         
   7   3  12        309.15        348.30         7.20 o                         
   8   3  12         15.61         17.16         4.56 o                         
   9   3  12        304.41        273.34         7.60 o                         
  10   3  12        195.36        201.51         8.21 o                         
  11   3  12        174.53        182.79         9.26 o                         
  12   3  12        508.93        487.15        15.10 o                         
  13   3  12        252.73        282.27        12.84 o                         
  14   3  12          4.70         19.48        12.50 o                         
  15   3  12        488.85        517.83        23.02 o                         
  16   3  12         53.05        107.39        21.61 o                         
   0   4  12       2614.39       2405.02        25.07 o                         
   1   4  12       1891.37       1791.72        12.94 o                         
   2   4  12        132.80        148.51         4.05 o                         
   3   4  12        123.57        208.53         6.03 o                         
   4   4  12        288.61        278.02         6.93 o                         
   5   4  12          0.12          0.11         3.72 o                         
   6   4  12       1148.66       1160.77        12.65 o                         
   7   4  12        394.27        386.97         7.48 o                         
   8   4  12         14.32         19.00         4.39 o                         
   9   4  12       1615.23       1604.09        16.85 o                         
  10   4  12        666.66        593.28        11.70 o                         
  11   4  12         57.80         56.35         7.27 o                         
  12   4  12        295.75        311.24        11.80 o                         
  13   4  12        242.90        258.38        12.59 o                         
  14   4  12        356.34        425.14        16.50 o                         
  15   4  12        131.26        101.49        15.92 o                         
  16   4  12         92.16        110.93        24.28 o                         
   1   5  12       3008.39       2928.33        18.89 o                         
   2   5  12       3560.92       3569.64        21.91 o                         
   3   5  12         28.82          6.72         3.85 o                         
   4   5  12          2.52         -0.14         4.36 o                         
   5   5  12        526.97        497.61         9.89 o                         
   6   5  12        938.80        944.89        12.43 o                         
   7   5  12       1250.00       1243.84        14.09 o                         
   8   5  12         25.88         36.55         5.74 o                         
   9   5  12          2.00          5.58         6.01 o                         
  10   5  12       2250.00       2060.73        21.12 o                         
  11   5  12         13.66          6.17         8.19 o                         
  12   5  12         48.13         59.33         9.08 o                         
  13   5  12        428.10        467.58        17.98 o                         
  14   5  12          6.22         12.89        14.94 o                         
  15   5  12        318.99        356.05        22.29 o                         
   0   6  12        465.81        422.05        12.13 o                         
   1   6  12          8.04         11.26         3.94 o                         
   2   6  12       1836.23       1800.50        16.13 o                         
   3   6  12       1485.90       1457.04        14.75 o                         
   4   6  12        486.51        546.02        10.37 o                         
   5   6  12        771.97        704.49        12.30 o                         
   6   6  12        352.61        356.13         9.86 o                         
   7   6  12        169.91        168.82         8.19 o                         
   8   6  12         54.05         72.41         6.99 o                         
   9   6  12        271.55        307.79         9.99 o                         
  10   6  12          0.57          2.30         7.55 o                         
  11   6  12          2.34          3.71         9.49 o                         
  12   6  12        103.31        101.56        11.70 o                         
  13   6  12        282.40        264.63        13.94 o                         
  14   6  12        105.51        128.58        20.08 o                         
  15   6  12        176.86        189.40        22.69 o                         
   1   7  12       3850.83       3757.02        26.24 o                         
   2   7  12       1906.13       1870.33        17.77 o                         
   3   7  12         71.78         74.48         6.11 o                         
   4   7  12        233.79        246.26         8.99 o                         
   5   7  12       1015.15        853.28        14.03 o                         
   6   7  12       2017.36       1948.42        20.83 o                         
   7   7  12        474.15        476.34        12.74 o                         
   8   7  12        878.15        812.24        15.50 o                         
   9   7  12         39.78         64.03        11.60 o                         
  10   7  12       2332.86       2184.92        25.24 o                         
  11   7  12        159.60        148.02        13.38 o                         
  12   7  12        160.05        157.75        15.28 o                         
  13   7  12          0.05          1.81        17.73 o                         
  14   7  12         81.25         47.74        20.15 o                         
   0   8  12       1280.54       1291.14        20.53 o                         
   1   8  12        146.10        135.63         6.98 o                         
   2   8  12        244.04        257.61         8.81 o                         
   3   8  12          0.07         18.37         6.53 o                         
   4   8  12       1451.52       1416.07        18.61 o                         
   5   8  12        843.74        878.24        15.63 o                         
   6   8  12         78.25         80.75         8.50 o                         
   7   8  12          2.01          3.18         8.21 o                         
   8   8  12        162.36        157.28        10.90 o                         
   9   8  12         45.76         48.92        10.79 o                         
  10   8  12          0.04         21.40        11.08 o                         
  11   8  12        107.24         90.98        13.02 o                         
  12   8  12          0.99         -9.90        17.00 o                         
  13   8  12        108.86        114.21        18.44 o                         
   1   9  12        156.90        149.11         8.63 o                         
   2   9  12       1215.09       1175.67        17.77 o                         
   3   9  12       1816.72       1855.64        22.81 o                         
   4   9  12        108.23         89.82         9.07 o                         
   5   9  12        317.67        316.24        12.39 o                         
   6   9  12        206.62        214.39        11.97 o                         
   7   9  12        102.55        110.72        11.83 o                         
   8   9  12       1185.67       1152.25        22.40 o                         
   9   9  12          2.77         46.36        12.18 o                         
  10   9  12         60.07         72.56        13.85 o                         
  11   9  12         18.33         -7.57        15.33 o                         
  12   9  12         74.85         78.87        17.88 o                         
   0  10  12        101.73        109.03        15.42 o                         
   1  10  12         36.59         32.87         8.98 o                         
   2  10  12        489.86        487.77        15.34 o                         
   3  10  12         46.15         43.55         9.74 o                         
   4  10  12        414.10        374.25        13.70 o                         
   5  10  12         15.02          7.60        10.93 o                         
   6  10  12         71.13         79.44        12.48 o                         
   7  10  12          3.62          5.07        12.71 o                         
   8  10  12        946.90        981.41        26.76 o                         
   9  10  12         65.27         66.70        19.80 o                         
  10  10  12        251.42        280.15        19.24 o                         
  11  10  12        305.03        377.86        22.80 o                         
   1  11  12        584.12        531.79        15.26 o                         
   2  11  12        930.76        932.06        22.86 o                         
   3  11  12        300.41        311.98        17.11 o                         
   4  11  12         12.70          7.94        16.11 o                         
   5  11  12        208.82        210.02        14.67 o                         
   6  11  12         62.43         71.74        16.23 o                         
   7  11  12        110.68        137.41        16.96 o                         
   8  11  12         76.17        115.48        18.64 o                         
   9  11  12       1282.74       1289.25        33.64 o                         
  10  11  12        112.87         84.54        19.45 o                         
   0  12  12       1563.62       1598.46        65.43 o                         
   1  12  12          3.70          1.07        12.92 o                         
   2  12  12         14.16         18.17        14.47 o                         
   3  12  12        236.59        265.26        17.71 o                         
   4  12  12        211.86        182.40        18.46 o                         
   5  12  12        637.20        726.90        28.93 o                         
   6  12  12       1051.57       1092.09        34.98 o                         
   7  12  12        256.95        255.23        24.80 o                         
   8  12  12        158.75        234.47        23.00 o                         
   1  13  12        146.38        149.95        21.28 o                         
   2  13  12          2.87         50.58        21.93 o                         
   3  13  12        745.06        781.04        31.17 o                         
   4  13  12         33.67          4.86        24.86 o                         
   5  13  12        175.43        141.11        23.10 o                         
   6  13  12        248.76        233.46        24.67 o                         
   0  14  12         83.88         13.93        43.49 o                         
   1  14  12        125.59        137.09        28.50 o                         
   1   1  13        332.56        256.19         3.90 o                         
   2   1  13       3597.65       3296.52        20.04 o                         
   3   1  13       5200.39       5710.26        30.90 o                         
   4   1  13        103.55        112.00         3.64 o                         
   5   1  13        847.48        945.45         9.15 o                         
   6   1  13        302.90        288.34         6.21 o                         
   7   1  13        326.97        261.64         6.33 o                         
   8   1  13       7364.95       7062.74        43.62 o                         
   9   1  13        116.52        106.57         6.81 o                         
  10   1  13        233.54        262.96        11.20 o                         
  11   1  13         23.28         27.17         7.99 o                         
  12   1  13        480.88        494.92        17.90 o                         
  13   1  13         84.64        103.62        12.47 o                         
  14   1  13         10.98         16.25        12.13 o                         
  15   1  13        215.24        269.48        20.81 o                         
  16   1  13        503.30        518.43        26.04 o                         
   0   2  13       2069.34       2213.52        33.32 o                         
   1   2  13       1041.27       1069.26        10.18 o                         
   2   2  13       7485.03       7816.84        44.75 o                         
   3   2  13       4720.71       4947.22        29.61 o                         
   4   2  13       1943.49       2103.95        15.61 o                         
   5   2  13          0.04          3.16         3.05 o                         
   6   2  13          6.84          2.83         3.49 o                         
   7   2  13        278.02        248.81         6.39 o                         
   8   2  13       2016.30       2022.89        16.74 o                         
   9   2  13        471.43        471.79        10.28 o                         
  10   2  13        262.49        301.37        10.03 o                         
  11   2  13        447.48        492.30        14.19 o                         
  12   2  13         50.68         52.07         8.90 o                         
  13   2  13          0.21          7.94        10.18 o                         
  14   2  13        129.55        144.36        13.80 o                         
  15   2  13       1259.37       1276.89        35.42 o                         
  16   2  13        429.91        398.25        31.19 o                         
   1   3  13         19.12         39.59         2.95 o                         
   2   3  13         22.70         12.62         3.05 o                         
   3   3  13       1811.59       1875.04        15.97 o                         
   4   3  13          0.20          3.46         2.84 o                         
   5   3  13         18.87         20.92         3.30 o                         
   6   3  13        528.38        459.60         7.59 o                         
   7   3  13        449.24        370.39         7.55 o                         
   8   3  13       2638.94       2551.20        18.26 o                         
   9   3  13          4.91          7.11         5.18 o                         
  10   3  13         61.78         57.98         6.39 o                         
  11   3  13         17.97         23.37         7.86 o                         
  12   3  13        649.38        630.50        18.10 o                         
  13   3  13         42.19         34.37        10.60 o                         
  14   3  13        184.06        186.85        15.04 o                         
  15   3  13          3.15         14.61        22.86 o                         
  16   3  13         23.22         27.81        20.68 o                         
   0   4  13       2405.67       2518.23        24.31 o                         
   1   4  13        177.50        170.96         4.83 o                         
   2   4  13        143.75        130.96         4.35 o                         
   3   4  13       4242.34       4796.01        26.40 o                         
   4   4  13         21.41          7.31         3.94 o                         
   5   4  13         91.27         80.16         4.77 o                         
   6   4  13        910.89        973.26        11.59 o                         
   7   4  13         18.44          9.12         4.02 o                         
   8   4  13        700.10        700.67         9.69 o                         
   9   4  13         18.12         21.64         5.60 o                         
  10   4  13         33.55         32.39         6.38 o                         
  11   4  13         10.34         25.01         7.02 o                         
  12   4  13         12.83          3.25        11.04 o                         
  13   4  13         91.61        114.09        12.06 o                         
  14   4  13        755.40        719.45        22.84 o                         
  15   4  13       1042.11       1077.88        29.31 o                         
  16   4  13       1370.45       1346.69        47.27 o                         
   1   5  13        304.64        318.23         6.39 o                         
   2   5  13        157.66        139.63         4.56 o                         
   3   5  13       1961.80       2118.24        16.92 o                         
   4   5  13        213.22        233.93         7.24 o                         
   5   5  13        293.22        327.36         8.43 o                         
   6   5  13        403.83        350.86         8.72 o                         
   7   5  13          0.86         -0.27         5.50 o                         
   8   5  13       1211.19       1033.61        13.84 o                         
   9   5  13         30.00         12.71         6.60 o                         
  10   5  13        750.46        674.02        13.77 o                         
  11   5  13         15.79         26.49         8.40 o                         
  12   5  13        401.16        402.05        13.31 o                         
  13   5  13         78.28         82.16        13.86 o                         
  14   5  13          1.14          1.38        15.37 o                         
  15   5  13          0.25         33.16        18.68 o                         
   0   6  13      12331.56      12006.50        92.43 o                         
   1   6  13        255.09        287.21         7.56 o                         
   2   6  13        755.42        841.34        11.32 o                         
   3   6  13       1299.86       1232.39        13.78 o                         
   4   6  13       3846.58       3840.20        27.23 o                         
   5   6  13        642.08        628.07        11.84 o                         
   6   6  13        627.36        591.53        12.25 o                         
   7   6  13        277.45        249.47         8.78 o                         
   8   6  13        512.50        453.71        12.55 o                         
   9   6  13         28.41         43.79         7.77 o                         
  10   6  13       3055.61       2987.32        27.66 o                         
  11   6  13        161.85        169.66        11.69 o                         
  12   6  13         19.13         40.84        11.41 o                         
  13   6  13        351.68        362.26        16.70 o                         
  14   6  13        285.92        328.11        24.27 o                         
  15   6  13        236.35        330.06        25.98 o                         
   1   7  13         20.44         18.26         5.05 o                         
   2   7  13       1349.13       1385.44        15.33 o                         
   3   7  13        574.36        519.43        11.15 o                         
   4   7  13        646.04        604.48        12.00 o                         
   5   7  13        243.14        244.16         9.32 o                         
   6   7  13         82.04         80.81         7.83 o                         
   7   7  13        348.48        359.31        10.68 o                         
   8   7  13         47.29         70.65         8.66 o                         
   9   7  13          8.06         27.59         9.02 o                         
  10   7  13       1626.95       1551.21        22.65 o                         
  11   7  13        142.62        161.10        12.32 o                         
  12   7  13        163.78        178.64        17.25 o                         
  13   7  13         35.71         62.94        16.51 o                         
  14   7  13          8.02         -5.51        19.51 o                         
   0   8  13       2697.98       2647.09        30.43 o                         
   1   8  13        369.43        364.16         9.80 o                         
   2   8  13        876.31        834.27        13.57 o                         
   3   8  13       1641.07       1637.87        18.29 o                         
   4   8  13       4778.14       4594.63        33.35 o                         
   5   8  13         33.71         37.49         7.87 o                         
   6   8  13        110.74        120.22         9.06 o                         
   7   8  13          4.10         -5.88         8.56 o                         
   8   8  13          5.09         -5.79        11.10 o                         
   9   8  13        279.12        249.44        13.45 o                         
  10   8  13        549.86        557.99        18.16 o                         
  11   8  13         39.14         42.36        12.93 o                         
  12   8  13        142.38        169.28        15.74 o                         
  13   8  13          9.47         10.13        18.36 o                         
   1   9  13        328.45        312.46        11.85 o                         
   2   9  13        810.24        716.16        15.27 o                         
   3   9  13       1079.98       1125.10        18.50 o                         
   4   9  13         81.75         51.02         8.86 o                         
   5   9  13         13.73         19.56         9.36 o                         
   6   9  13         79.31         71.89        10.41 o                         
   7   9  13          0.10         -3.67        11.18 o                         
   8   9  13          2.36         23.80        11.18 o                         
   9   9  13         14.87          7.67        13.85 o                         
  10   9  13        118.66        130.67        16.35 o                         
  11   9  13          1.05          3.04        17.58 o                         
  12   9  13        452.82        436.51        22.98 o                         
   0  10  13        870.14        867.08        23.43 o                         
   1  10  13          3.43         -5.93         8.56 o                         
   2  10  13        294.15        339.51        13.73 o                         
   3  10  13        523.51        540.40        17.19 o                         
   4  10  13        168.73        198.84        12.17 o                         
   5  10  13        184.90        177.19        13.23 o                         
   6  10  13          3.90          4.28        12.06 o                         
   7  10  13         64.60         68.98        13.19 o                         
   8  10  13         35.07         14.56        15.52 o                         
   9  10  13        170.79        206.06        16.90 o                         
  10  10  13        569.98        661.19        25.76 o                         
  11  10  13         13.20          4.47        19.22 o                         
   1  11  13          6.06          9.04        10.20 o                         
   2  11  13        419.49        446.67        18.08 o                         
   3  11  13        558.10        591.01        19.39 o                         
   4  11  13       1404.17       1323.62        36.54 o                         
   5  11  13         90.32         68.90        14.11 o                         
   6  11  13        763.12        841.63        28.75 o                         
   7  11  13          7.53          2.19        17.65 o                         
   8  11  13       1765.49       1824.04        39.77 o                         
   9  11  13         42.09         67.17        18.54 o                         
  10  11  13         75.02         93.14        28.98 o                         
   0  12  13       1099.56        980.67        33.87 o                         
   1  12  13        121.32        108.15        19.64 o                         
   2  12  13         78.31         88.79        17.32 o                         
   3  12  13         85.62        119.08        18.41 o                         
   4  12  13        188.11        253.18        20.93 o                         
   5  12  13         22.37         22.17        21.98 o                         
   6  12  13         18.36         49.65        24.47 o                         
   7  12  13         44.21         34.02        21.48 o                         
   8  12  13        280.88        285.56        28.29 o                         
   1  13  13         83.77        138.21        21.67 o                         
   2  13  13        364.19        344.14        23.27 o                         
   3  13  13        155.87        210.54        22.33 o                         
   4  13  13       1628.59       1696.25        62.43 o                         
   5  13  13         58.62         78.93        23.42 o                         
   6  13  13        816.06        846.28        34.46 o                         
   0   0  14       8575.19       8354.10        75.62 o                         
   1   0  14       1381.16       1345.93        14.63 o                         
   2   0  14       3374.54       3656.82        28.40 o                         
   3   0  14      14105.36      15290.26       103.39 o                         
   4   0  14      22800.54      23933.16       150.68 o                         
   5   0  14        242.12        236.74         8.30 o                         
   6   0  14       2729.27       2399.98        21.83 o                         
   7   0  14        745.11        738.89        11.79 o                         
   8   0  14        817.78        826.37        15.76 o                         
   9   0  14      14607.00      14480.80       109.37 o                         
  10   0  14       2802.28       2639.63        31.20 o                         
  11   0  14        261.24        242.48        15.76 o                         
  12   0  14        747.42        708.70        26.28 o                         
  13   0  14          1.69         -6.79        18.15 o                         
  14   0  14       1340.40       1377.65        42.22 o                         
  15   0  14         25.29         -2.71        26.32 o                         
  16   0  14          2.45        -15.30        38.19 o                         
   1   1  14        223.75        234.36         4.24 o                         
   2   1  14         14.66         18.95         2.46 o                         
   3   1  14        160.06        206.18         4.82 o                         
   4   1  14        650.55        650.01         7.53 o                         
   5   1  14         56.35         63.59         3.48 o                         
   6   1  14       1505.41       1465.40        12.61 o                         
   7   1  14        256.06        272.03         6.75 o                         
   8   1  14       1596.17       1526.21        14.52 o                         
   9   1  14        184.85        185.37         7.91 o                         
  10   1  14        247.51        269.04        10.69 o                         
  11   1  14          0.06         -0.65         8.03 o                         
  12   1  14          8.44         11.17        10.00 o                         
  13   1  14         92.71        101.43        12.56 o                         
  14   1  14        165.31        176.90        16.71 o                         
  15   1  14        234.08        242.63        20.54 o                         
  16   1  14          6.92         20.10        21.95 o                         
   0   2  14       2427.89       2257.46        21.09 o                         
   1   2  14         96.90        122.97         4.36 o                         
   2   2  14       4628.62       5010.87        29.94 o                         
   3   2  14       7890.61       8766.50        48.30 o                         
   4   2  14         30.65         25.51         3.15 o                         
   5   2  14        153.51        145.05         4.93 o                         
   6   2  14        770.95        726.75         9.66 o                         
   7   2  14       1242.67       1253.21        11.83 o                         
   8   2  14       1890.30       1696.83        15.40 o                         
   9   2  14        669.63        679.91        10.98 o                         
  10   2  14       1055.79       1027.71        16.09 o                         
  11   2  14          9.49         18.08         8.15 o                         
  12   2  14         24.85         32.20        10.42 o                         
  13   2  14        308.37        343.05        13.93 o                         
  14   2  14       1389.90       1241.46        27.86 o                         
  15   2  14        484.45        625.37        27.99 o                         
  16   2  14        325.78        393.27        26.58 o                         
   1   3  14         62.85         81.43         3.74 o                         
   2   3  14        731.43        730.00         8.81 o                         
   3   3  14        987.56        990.11        11.09 o                         
   4   3  14        521.81        576.80         7.68 o                         
   5   3  14        236.19        274.13         6.28 o                         
   6   3  14        100.73        113.74         4.74 o                         
   7   3  14        266.97        291.50         7.05 o                         
   8   3  14       1168.31       1125.19        11.77 o                         
   9   3  14         59.59         66.19         5.99 o                         
  10   3  14          0.03          2.54         6.19 o                         
  11   3  14          7.50         -2.20         8.02 o                         
  12   3  14        293.38        290.99        16.32 o                         
  13   3  14         76.96         57.48        13.90 o                         
  14   3  14         13.36          4.65        12.70 o                         
  15   3  14        658.61        705.00        26.85 o                         
  16   3  14        633.83        631.41        29.26 o                         
   0   4  14       1002.38        870.46        12.61 o                         
   1   4  14        189.59        209.75         6.98 o                         
   2   4  14        303.04        348.24         6.11 o                         
   3   4  14         51.55         58.10         3.80 o                         
   4   4  14        634.67        826.57         9.97 o                         
   5   4  14        377.97        410.99         7.50 o                         
   6   4  14          1.29          2.86         3.57 o                         
   7   4  14          1.09          0.89         4.09 o                         
   8   4  14        699.62        631.28         9.70 o                         
   9   4  14        128.39        100.78         6.35 o                         
  10   4  14        306.36        348.33        11.67 o                         
  11   4  14         95.52         88.93         7.88 o                         
  12   4  14        559.21        557.10        16.27 o                         
  13   4  14        111.35        111.92        11.68 o                         
  14   4  14        352.15        398.16        18.01 o                         
  15   4  14        492.78        550.37        27.43 o                         
   1   5  14        293.91        290.80         6.84 o                         
   2   5  14       1735.39       1688.67        13.29 o                         
   3   5  14        446.64        425.36         8.24 o                         
   4   5  14       2637.88       2653.37        20.72 o                         
   5   5  14         44.62         38.44         5.36 o                         
   6   5  14       3617.73       3390.47        23.97 o                         
   7   5  14        161.15        160.97         6.87 o                         
   8   5  14       1645.43       1596.66        17.27 o                         
   9   5  14        438.21        518.82        12.29 o                         
  10   5  14        643.27        648.04        14.67 o                         
  11   5  14         51.64         73.60         9.01 o                         
  12   5  14       1881.66       1802.48        25.92 o                         
  13   5  14        126.33        145.03        15.25 o                         
  14   5  14        119.97        151.64        22.37 o                         
  15   5  14         67.63         50.57        19.99 o                         
   0   6  14       1031.80       1003.63        17.46 o                         
   1   6  14          3.66         -1.07         4.16 o                         
   2   6  14        116.22        150.95         5.84 o                         
   3   6  14        812.65        876.58        11.87 o                         
   4   6  14        864.62        839.49        12.12 o                         
   5   6  14        281.95        294.19         9.84 o                         
   6   6  14        424.30        381.53        10.27 o                         
   7   6  14        133.48        118.13         7.34 o                         
   8   6  14         40.65         37.87         7.13 o                         
   9   6  14        517.51        414.16        12.34 o                         
  10   6  14        170.54        213.44        13.07 o                         
  11   6  14         36.21         42.07        10.88 o                         
  12   6  14          2.30          2.49        12.99 o                         
  13   6  14          8.30         26.09        22.81 o                         
  14   6  14        333.19        350.55        22.62 o                         
   1   7  14        244.91        250.80         7.87 o                         
   2   7  14       5845.62       5600.00        37.60 o                         
   3   7  14        158.73        185.92         7.74 o                         
   4   7  14        439.68        493.26        13.56 o                         
   5   7  14        566.30        534.73        12.14 o                         
   6   7  14        998.36        970.36        15.38 o                         
   7   7  14         65.13         65.17         8.17 o                         
   8   7  14       1053.01       1091.74        17.63 o                         
   9   7  14        132.60        130.35        11.56 o                         
  10   7  14         50.64         39.31        10.27 o                         
  11   7  14          0.02          7.86        10.82 o                         
  12   7  14        395.77        412.41        19.33 o                         
  13   7  14        149.37        148.86        20.25 o                         
  14   7  14         21.82        -10.39        20.41 o                         
   0   8  14        224.04        244.33        12.65 o                         
   1   8  14        206.61        197.79         8.12 o                         
   2   8  14          2.89         -6.27         6.27 o                         
   3   8  14       2599.18       2564.74        23.14 o                         
   4   8  14        356.76        363.56        11.25 o                         
   5   8  14        231.61        226.66        10.37 o                         
   6   8  14         25.09         17.97         8.35 o                         
   7   8  14         52.97         54.82         9.46 o                         
   8   8  14        169.62        182.41        11.76 o                         
   9   8  14         13.08         15.09        10.61 o                         
  10   8  14         57.50         61.06        12.35 o                         
  11   8  14        126.42        102.48        17.26 o                         
  12   8  14         19.07         -6.44        17.33 o                         
  13   8  14          4.44         44.81        18.85 o                         
   1   9  14         23.42         17.54         8.66 o                         
   2   9  14         72.05         90.79        11.65 o                         
   3   9  14         40.76         39.59         8.87 o                         
   4   9  14          0.22         -9.70         9.70 o                         
   5   9  14         48.32         40.21         9.70 o                         
   6   9  14        779.36        787.50        20.08 o                         
   7   9  14         32.72         27.61        11.29 o                         
   8   9  14        678.13        712.48        19.99 o                         
   9   9  14        292.25        305.68        15.81 o                         
  10   9  14        437.44        390.42        18.89 o                         
  11   9  14          3.09         24.99        16.05 o                         
  12   9  14         57.68         34.61        18.89 o                         
   0  10  14        956.77        910.95        28.07 o                         
   1  10  14        100.10        103.73         9.65 o                         
   2  10  14         66.19         60.65        10.95 o                         
   3  10  14         65.88         54.52        11.04 o                         
   4  10  14         75.14         75.44        13.46 o                         
   5  10  14         33.77         19.35        11.45 o                         
   6  10  14        975.90       1026.15        24.85 o                         
   7  10  14          4.66         20.20        13.69 o                         
   8  10  14         46.83          2.40        13.94 o                         
   9  10  14          0.68         31.25        16.01 o                         
  10  10  14        312.86        291.27        19.94 o                         
  11  10  14        123.02        143.63        19.94 o                         
   1  11  14          9.22         13.98        11.01 o                         
   2  11  14        344.31        366.63        15.98 o                         
   3  11  14        207.31        198.90        13.78 o                         
   4  11  14         33.11         45.05        15.60 o                         
   5  11  14         15.51         16.40        15.17 o                         
   6  11  14        655.70        670.57        26.79 o                         
   7  11  14         40.17         82.14        20.75 o                         
   8  11  14        699.11        687.42        27.60 o                         
   9  11  14       1168.00       1215.76        33.73 o                         
   0  12  14        131.26        150.70        26.82 o                         
   1  12  14          5.41          8.22        26.29 o                         
   2  12  14        204.72        201.27        18.41 o                         
   3  12  14         21.04         13.45        16.72 o                         
   4  12  14       1282.95       1334.76        44.41 o                         
   5  12  14        263.33        307.75        22.51 o                         
   6  12  14        107.35        125.62        23.77 o                         
   7  12  14        137.93        155.27        21.68 o                         
   8  12  14        370.63        399.65        31.29 o                         
   1  13  14        431.89        476.41        27.78 o                         
   2  13  14        329.22        367.28        24.36 o                         
   3  13  14        268.72        276.32        23.81 o                         
   4  13  14          3.52         19.78        25.32 o                         
   5  13  14        261.59        305.63        27.99 o                         
   1   1  15        153.05        123.65         4.00 o                         
   2   1  15       4079.33       3920.15        21.30 o                         
   3   1  15        309.91        327.33         5.57 o                         
   4   1  15       2828.35       2863.51        18.20 o                         
   5   1  15        297.61        302.18         6.06 o                         
   6   1  15       3831.71       3742.32        23.17 o                         
   7   1  15       1023.84        906.79        10.46 o                         
   8   1  15       1174.16       1019.60        11.68 o                         
   9   1  15        244.60        247.97         8.76 o                         
  10   1  15         96.37        109.15         8.65 o                         
  11   1  15        480.03        467.71        14.63 o                         
  12   1  15        575.85        561.10        17.72 o                         
  13   1  15        120.32        123.39        13.14 o                         
  14   1  15          7.59        -13.66        13.66 o                         
  15   1  15        173.09        173.85        20.06 o                         
  16   1  15         12.45         57.07        23.62 o                         
   0   2  15          4.52          8.12         3.88 o                         
   1   2  15       2666.16       2707.63        17.83 o                         
   2   2  15        960.98       1160.37        10.73 o                         
   3   2  15       1110.70       1211.14        11.69 o                         
   4   2  15       3356.10       3469.34        23.56 o                         
   5   2  15       2164.11       2259.43        16.82 o                         
   6   2  15        343.44        354.33         7.43 o                         
   7   2  15         59.54         71.47         4.86 o                         
   8   2  15         59.90         64.07         5.07 o                         
   9   2  15         57.09         54.38         5.79 o                         
  10   2  15        502.09        497.15        13.74 o                         
  11   2  15          8.73          4.94         8.94 o                         
  12   2  15        102.41         98.18        12.77 o                         
  13   2  15         77.35         74.35        11.71 o                         
  14   2  15         78.97         95.44        15.70 o                         
  15   2  15        267.27        326.20        22.08 o                         
  16   2  15        486.33        491.18        30.11 o                         
   1   3  15       1432.05       1487.25        12.67 o                         
   2   3  15        319.53        315.37         6.92 o                         
   3   3  15          9.82          3.63         3.66 o                         
   4   3  15        516.59        605.18         9.03 o                         
   5   3  15        140.96        157.11         5.33 o                         
   6   3  15        949.08        854.88        10.17 o                         
   7   3  15       1643.50       1565.38        14.86 o                         
   8   3  15        780.37        701.88        10.36 o                         
   9   3  15        118.00        146.41         7.40 o                         
  10   3  15        328.12        362.23        10.88 o                         
  11   3  15        309.69        338.59        12.21 o                         
  12   3  15        396.80        432.62        15.01 o                         
  13   3  15        118.45        108.75        11.92 o                         
  14   3  15        404.96        431.68        19.24 o                         
  15   3  15         45.36         12.87        18.83 o                         
   0   4  15        668.00        650.76        11.77 o                         
   1   4  15          2.11          3.08         3.29 o                         
   2   4  15       1839.20       1886.58        14.42 o                         
   3   4  15        422.70        488.92         7.79 o                         
   4   4  15         19.33         13.79         4.05 o                         
   5   4  15         11.61          3.30         3.84 o                         
   6   4  15        460.43        472.90         8.16 o                         
   7   4  15        537.87        570.25         8.95 o                         
   8   4  15        523.91        482.74         9.29 o                         
   9   4  15        272.70        297.47         8.83 o                         
  10   4  15       4407.69       4219.89        32.11 o                         
  11   4  15        231.62        218.37         9.85 o                         
  12   4  15        155.71        143.92        12.13 o                         
  13   4  15          0.38          3.03        12.09 o                         
  14   4  15        588.24        650.12        23.10 o                         
  15   4  15        368.56        338.95        21.10 o                         
   1   5  15        254.10        254.82         6.90 o                         
   2   5  15        994.62        913.03        10.09 o                         
   3   5  15       1667.08       1724.53        15.50 o                         
   4   5  15        154.50        196.83         7.06 o                         
   5   5  15        364.86        361.61         9.61 o                         
   6   5  15       1004.63        924.88        12.38 o                         
   7   5  15         79.81         92.28         6.46 o                         
   8   5  15          4.88          3.60         6.33 o                         
   9   5  15       2690.59       2375.28        23.29 o                         
  10   5  15        210.72        237.32        11.26 o                         
  11   5  15         73.14         74.08        10.43 o                         
  12   5  15         43.66         34.48         9.87 o                         
  13   5  15         22.23         18.22        14.90 o                         
  14   5  15          5.12        -17.88        17.88 o                         
  15   5  15         71.50         73.99        20.70 o                         
   0   6  15       2933.54       3062.59        32.59 o                         
   1   6  15         56.44         63.38         5.11 o                         
   2   6  15        548.83        544.66         9.99 o                         
   3   6  15         26.63         30.13         5.31 o                         
   4   6  15        958.60        906.73        12.15 o                         
   5   6  15        887.51        808.72        13.12 o                         
   6   6  15       1679.18       1731.04        18.30 o                         
   7   6  15         49.92         45.16         6.85 o                         
   8   6  15        609.32        656.22        13.77 o                         
   9   6  15       1237.40       1253.45        19.50 o                         
  10   6  15         19.19         29.10         9.35 o                         
  11   6  15        235.69        270.73        14.12 o                         
  12   6  15        197.82        223.18        15.00 o                         
  13   6  15        356.93        383.66        19.82 o                         
  14   6  15        441.08        386.33        22.92 o                         
   1   7  15          2.75         -0.09         5.49 o                         
   2   7  15       1412.37       1396.50        15.72 o                         
   3   7  15          2.94         -0.01         5.89 o                         
   4   7  15       1670.26       1704.28        18.42 o                         
   5   7  15        189.33        188.58         8.45 o                         
   6   7  15        426.79        345.24        10.79 o                         
   7   7  15         26.22         41.82         9.80 o                         
   8   7  15         13.08         35.36         8.84 o                         
   9   7  15        161.67        101.11        10.29 o                         
  10   7  15         94.25        130.97        11.96 o                         
  11   7  15          0.12          5.77        13.42 o                         
  12   7  15         40.85         58.19        15.60 o                         
  13   7  15         32.47         13.85        16.87 o                         
  14   7  15        396.49        411.62        27.30 o                         
   0   8  15        244.32        251.43        12.73 o                         
   1   8  15       2248.14       2214.61        22.40 o                         
   2   8  15       1518.96       1459.18        17.28 o                         
   3   8  15        606.93        563.63        13.23 o                         
   4   8  15         48.79         34.56         7.89 o                         
   5   8  15        167.51        177.01         9.96 o                         
   6   8  15        466.39        450.89        14.25 o                         
   7   8  15         59.24         67.58        10.16 o                         
   8   8  15         78.41         76.30         9.97 o                         
   9   8  15        583.55        577.71        17.75 o                         
  10   8  15        847.16        760.71        21.22 o                         
  11   8  15          7.42         -3.35        15.10 o                         
  12   8  15         24.53         47.65        28.66 o                         
  13   8  15          8.50         42.56        19.26 o                         
   1   9  15        102.43        105.52         9.31 o                         
   2   9  15         52.90         75.58         9.47 o                         
   3   9  15       1063.26       1038.29        20.76 o                         
   4   9  15       1005.01        977.01        19.74 o                         
   5   9  15        966.03        872.55        19.75 o                         
   6   9  15         56.06         67.34        10.99 o                         
   7   9  15         46.90         62.11        12.04 o                         
   8   9  15        464.64        503.50        17.39 o                         
   9   9  15        138.12        129.25        14.13 o                         
  10   9  15        752.01        744.99        24.94 o                         
  11   9  15          0.53        -14.22        16.14 o                         
  12   9  15         25.85         26.33        19.55 o                         
   0  10  15        692.27        714.28        28.76 o                         
   1  10  15        363.67        356.79        14.53 o                         
   2  10  15         51.23         42.78        11.36 o                         
   3  10  15         84.28         93.47        11.83 o                         
   4  10  15        595.45        569.44        19.03 o                         
   5  10  15        363.11        343.83        15.93 o                         
   6  10  15        227.38        230.67        14.77 o                         
   7  10  15         12.77         12.28        15.59 o                         
   8  10  15        603.05        602.68        22.10 o                         
   9  10  15        212.15        227.01        17.38 o                         
  10  10  15         34.78         59.04        17.87 o                         
  11  10  15        172.00        173.81        20.43 o                         
   1  11  15          0.06         30.28        12.82 o                         
   2  11  15        360.40        391.47        17.17 o                         
   3  11  15        440.51        496.75        18.58 o                         
   4  11  15        110.29         79.41        13.88 o                         
   5  11  15          4.15         11.47        17.92 o                         
   6  11  15          3.80          3.44        16.44 o                         
   7  11  15         57.58         71.88        18.09 o                         
   8  11  15         10.70        -12.81        19.50 o                         
   9  11  15         33.17         82.56        21.34 o                         
   0  12  15        621.91        657.24        43.04 o                         
   1  12  15        158.40        190.09        21.94 o                         
   2  12  15         57.80         68.31        17.46 o                         
   3  12  15        126.78        124.76        18.06 o                         
   4  12  15        148.82        172.46        19.64 o                         
   5  12  15         89.39        117.85        25.90 o                         
   6  12  15          6.30         -3.13        22.37 o                         
   7  12  15          0.05          7.45        21.24 o                         
   1  13  15        242.95        264.88        30.52 o                         
   2  13  15       1417.28       1445.30        41.91 o                         
   3  13  15          3.06         13.19        21.71 o                         
   4  13  15        188.26        228.61        24.77 o                         
   0   0  16      11305.17      11181.09        99.66 o                         
   1   0  16       3384.19       3468.02        29.32 o                         
   2   0  16       2427.42       2468.35        21.99 o                         
   3   0  16       3482.03       3762.10        33.91 o                         
   4   0  16        156.57        121.05         6.40 o                         
   5   0  16        194.41        170.76         7.06 o                         
   6   0  16        112.65        120.54         7.35 o                         
   7   0  16        248.31        243.81         9.31 o                         
   8   0  16      13617.99      13287.71        94.58 o                         
   9   0  16        665.34        661.28        16.32 o                         
  10   0  16         20.95         47.05        11.52 o                         
  11   0  16          1.07        -12.56        12.56 o                         
  12   0  16         59.63         55.86        16.36 o                         
  13   0  16       1391.30       1283.95        35.68 o                         
  14   0  16        409.66        379.30        27.19 o                         
  15   0  16        595.19        556.92        46.02 o                         
  16   0  16          3.26         56.55        28.66 o                         
   1   1  16         22.98         24.17         2.66 o                         
   2   1  16          2.39          8.66         2.52 o                         
   3   1  16       2224.16       2236.76        15.02 o                         
   4   1  16       3075.30       3321.92        20.69 o                         
   5   1  16        494.71        535.66         7.60 o                         
   6   1  16        385.24        394.80         7.58 o                         
   7   1  16         71.45        106.59         5.14 o                         
   8   1  16        448.47        419.94         8.90 o                         
   9   1  16         11.77          4.08         5.47 o                         
  10   1  16        994.33        957.02        17.09 o                         
  11   1  16        405.21        389.38        13.15 o                         
  12   1  16          5.41         13.81        10.13 o                         
  13   1  16         54.34         50.89        12.77 o                         
  14   1  16         37.30         65.59        15.41 o                         
  15   1  16        102.07        100.58        19.15 o                         
  16   1  16          0.12         13.10        26.53 o                         
   0   2  16        141.49        164.72         6.37 o                         
   1   2  16        462.92        428.18         6.73 o                         
   2   2  16         95.25        132.36         4.36 o                         
   3   2  16       2245.23       2505.25        18.51 o                         
   4   2  16       1094.61       1100.50        11.24 o                         
   5   2  16       2180.44       1988.85        15.81 o                         
   6   2  16        200.31        207.96         6.44 o                         
   7   2  16        490.19        443.92         9.01 o                         
   8   2  16        292.06        295.13         8.12 o                         
   9   2  16        718.28        677.49        11.88 o                         
  10   2  16         30.64         30.24         7.43 o                         
  11   2  16       1251.67       1147.93        21.14 o                         
  12   2  16         33.33         33.51        10.84 o                         
  13   2  16        838.40        813.47        21.34 o                         
  14   2  16       1198.95       1198.56        32.15 o                         
  15   2  16        253.44        228.28        22.73 o                         
   1   3  16        696.53        745.74         8.57 o                         
   2   3  16       2032.07       2228.70        17.39 o                         
   3   3  16       2346.65       2375.69        18.50 o                         
   4   3  16       2826.65       2929.95        20.92 o                         
   5   3  16         43.15         56.64         4.34 o                         
   6   3  16         17.35         19.41         4.24 o                         
   7   3  16        183.55        191.19         6.25 o                         
   8   3  16         33.61         38.40         5.43 o                         
   9   3  16       1554.75       1459.81        15.86 o                         
  10   3  16          4.76          5.52         7.03 o                         
  11   3  16       1067.45       1051.74        19.69 o                         
  12   3  16        320.67        338.23        15.36 o                         
  13   3  16         13.01         12.07        11.72 o                         
  14   3  16        118.28        146.56        16.31 o                         
  15   3  16         66.76         44.04        19.54 o                         
   0   4  16        136.39        169.59         7.45 o                         
   1   4  16       2582.24       2603.51        18.41 o                         
   2   4  16        397.89        474.80         8.74 o                         
   3   4  16        945.65        900.11        10.28 o                         
   4   4  16       1090.33       1060.37        12.19 o                         
   5   4  16        933.76        864.88        10.70 o                         
   6   4  16         22.94         22.18         4.80 o                         
   7   4  16        569.21        533.64         9.41 o                         
   8   4  16        237.17        220.56         7.05 o                         
   9   4  16       1986.63       1800.62        17.41 o                         
  10   4  16        532.43        535.60        12.92 o                         
  11   4  16         62.23         62.90         8.63 o                         
  12   4  16        212.03        207.61        12.34 o                         
  13   4  16         38.70         57.44        13.22 o                         
  14   4  16         16.17          5.83        15.48 o                         
  15   4  16        921.97       1063.79        38.48 o                         
   1   5  16        126.91        113.72         5.11 o                         
   2   5  16       1413.05       1353.43        12.02 o                         
   3   5  16        328.74        283.16         6.20 o                         
   4   5  16       1003.79       1044.92        13.57 o                         
   5   5  16          3.94          6.06         5.50 o                         
   6   5  16        774.70        801.69        12.20 o                         
   7   5  16       2258.02       2169.49        19.35 o                         
   8   5  16       1876.48       1743.00        18.62 o                         
   9   5  16         33.89         32.02         8.08 o                         
  10   5  16        225.87        203.77        12.16 o                         
  11   5  16        784.20        781.79        20.37 o                         
  12   5  16        406.73        452.03        16.06 o                         
  13   5  16        301.44        367.57        20.85 o                         
  14   5  16        278.22        333.00        22.18 o                         
   0   6  16       1323.52       1354.88        19.88 o                         
   1   6  16       2940.45       2875.84        21.26 o                         
   2   6  16       2331.84       2222.52        16.85 o                         
   3   6  16        109.99        102.44         6.66 o                         
   4   6  16        674.36        583.03        10.99 o                         
   5   6  16        300.55        261.52         8.35 o                         
   6   6  16         81.96         90.16         7.04 o                         
   7   6  16        218.78        183.12         8.50 o                         
   8   6  16       1355.79       1185.83        17.90 o                         
   9   6  16        536.50        522.18        14.95 o                         
  10   6  16       1501.88       1488.11        23.10 o                         
  11   6  16        496.31        510.54        18.78 o                         
  12   6  16        138.06        152.76        15.67 o                         
  13   6  16         13.80         24.83        16.95 o                         
  14   6  16          0.16         54.57        19.97 o                         
   1   7  16       1208.53       1261.04        15.61 o                         
   2   7  16          6.88          6.66         5.78 o                         
   3   7  16        936.84        916.23        13.65 o                         
   4   7  16          0.14         -6.56         6.56 o                         
   5   7  16         22.69         18.18         7.08 o                         
   6   7  16        338.24        361.89        11.14 o                         
   7   7  16       2986.03       2987.24        28.04 o                         
   8   7  16        401.15        412.30        13.70 o                         
   9   7  16        501.54        495.56        17.29 o                         
  10   7  16         22.39         16.57        14.45 o                         
  11   7  16        695.58        668.94        20.66 o                         
  12   7  16        497.82        504.98        21.94 o                         
  13   7  16          7.83        -16.45        24.95 o                         
   0   8  16        144.05        149.40        11.66 o                         
   1   8  16       1006.83        939.04        17.40 o                         
   2   8  16         48.85         73.04         8.60 o                         
   3   8  16          0.02         -3.70         7.31 o                         
   4   8  16         36.59         17.83         8.01 o                         
   5   8  16        290.76        319.79        11.81 o                         
   6   8  16         21.02         27.88         9.17 o                         
   7   8  16         50.21         68.70        10.39 o                         
   8   8  16        190.73        237.46        12.10 o                         
   9   8  16        174.89        174.89        14.69 o                         
  10   8  16         37.83         48.77        15.38 o                         
  11   8  16         62.18         66.86        15.50 o                         
  12   8  16         85.49        125.97        18.90 o                         
   1   9  16          0.16         13.80         7.72 o                         
   2   9  16        262.52        258.52        12.04 o                         
   3   9  16       2168.71       2106.73        26.63 o                         
   4   9  16        579.20        563.56        18.04 o                         
   5   9  16          0.54         -4.26        11.11 o                         
   6   9  16          0.27          5.04        11.24 o                         
   7   9  16       1638.14       1604.48        26.77 o                         
   8   9  16         80.95         89.66        12.80 o                         
   9   9  16        299.37        313.64        21.57 o                         
  10   9  16         77.06         71.95        15.32 o                         
  11   9  16        132.88        157.99        18.31 o                         
  12   9  16        378.83        432.69        24.08 o                         
   0  10  16        269.23        267.80        19.74 o                         
   1  10  16        152.49        182.13        11.83 o                         
   2  10  16        439.20        438.59        18.29 o                         
   3  10  16        414.80        418.76        19.12 o                         
   4  10  16       1616.19       1426.70        24.68 o                         
   5  10  16        640.08        634.32        20.05 o                         
   6  10  16          3.33         15.21        13.15 o                         
   7  10  16        627.62        641.42        23.67 o                         
   8  10  16          6.89         19.03        14.77 o                         
   9  10  16         65.69         61.81        18.58 o                         
  10  10  16       1666.16       1518.86        35.23 o                         
   1  11  16       1564.60       1633.77        36.32 o                         
   2  11  16       1457.02       1433.87        27.77 o                         
   3  11  16         67.92         70.04        14.46 o                         
   4  11  16         49.47         63.23        14.52 o                         
   5  11  16         18.17         16.14        16.27 o                         
   6  11  16        488.63        506.01        24.07 o                         
   7  11  16       1397.58       1408.93        35.44 o                         
   8  11  16        241.03        277.09        21.25 o                         
   9  11  16          0.03         10.16        20.16 o                         
   0  12  16        890.60        866.26        54.51 o                         
   1  12  16        247.66        271.79        24.24 o                         
   2  12  16         77.26         83.43        18.12 o                         
   3  12  16         87.76        105.79        18.93 o                         
   4  12  16        325.89        344.19        23.32 o                         
   5  12  16        503.12        519.96        26.67 o                         
   6  12  16         21.49         55.86        24.05 o                         
   7  12  16         91.05         82.29        22.66 o                         
   1  13  16        461.61        511.11        32.30 o                         
   2  13  16         86.25        166.99        27.22 o                         
   3  13  16         19.30         23.51        27.55 o                         
   4  13  16         32.54          4.39        23.70 o                         
   1   1  17       2356.67       2315.40        14.43 o                         
   2   1  17          4.74          7.18         2.74 o                         
   3   1  17       7540.40       7646.51        37.28 o                         
   4   1  17       3238.02       3258.76        20.20 o                         
   5   1  17       4107.47       3994.12        24.04 o                         
   6   1  17         22.98         19.41         4.05 o                         
   7   1  17       4960.42       4889.80        30.37 o                         
   8   1  17         12.55         20.10         4.89 o                         
   9   1  17        127.03        130.05         7.56 o                         
  10   1  17        417.26        396.27        12.91 o                         
  11   1  17         41.53         40.15         9.33 o                         
  12   1  17        188.41        186.48        12.25 o                         
  13   1  17        994.28        944.56        27.09 o                         
  14   1  17          9.99         -8.69        18.13 o                         
  15   1  17        298.02        308.41        24.16 o                         
   0   2  17        649.23        747.24        11.71 o                         
   1   2  17         87.66         95.03         4.25 o                         
   2   2  17        491.29        508.32         6.80 o                         
   3   2  17        185.27        249.62         5.61 o                         
   4   2  17       1095.78       1108.12        11.21 o                         
   5   2  17        202.78        249.14         6.70 o                         
   6   2  17         22.47         17.94         4.39 o                         
   7   2  17         85.76         85.74         5.57 o                         
   8   2  17         92.30        104.94         6.04 o                         
   9   2  17        906.14        872.26        13.13 o                         
  10   2  17         29.75         36.24         7.90 o                         
  11   2  17          5.41         11.92        10.93 o                         
  12   2  17         28.92         46.47        12.62 o                         
  13   2  17         58.74         86.14        13.15 o                         
  14   2  17          0.17         10.89        17.28 o                         
  15   2  17         34.67          2.31        19.34 o                         
   1   3  17        161.30        134.83         4.87 o                         
   2   3  17         48.88         48.69         4.03 o                         
   3   3  17         75.61         42.58         4.94 o                         
   4   3  17       2157.54       2314.50        18.17 o                         
   5   3  17        479.15        656.05         9.32 o                         
   6   3  17        514.15        511.66         8.91 o                         
   7   3  17        541.44        516.25         9.54 o                         
   8   3  17          0.47         -2.15         5.21 o                         
   9   3  17        231.42        248.81         8.61 o                         
  10   3  17         30.43         30.86         7.55 o                         
  11   3  17         13.55         26.65         9.84 o                         
  12   3  17        208.17        212.60        12.86 o                         
  13   3  17        980.06        916.53        26.28 o                         
  14   3  17         65.62         39.30        16.44 o                         
  15   3  17         94.87        115.92        20.85 o                         
   0   4  17        313.42        270.74         9.25 o                         
   1   4  17        636.69        701.22         9.33 o                         
   2   4  17        303.91        285.75         7.88 o                         
   3   4  17        138.41        189.26         6.27 o                         
   4   4  17        159.67        172.16         6.52 o                         
   5   4  17       2721.32       2783.74        20.58 o                         
   6   4  17        864.28        899.27        11.68 o                         
   7   4  17       1308.03       1232.09        13.34 o                         
   8   4  17          9.66         11.82         6.10 o                         
   9   4  17       3489.41       3278.72        26.14 o                         
  10   4  17          0.96          3.91         7.32 o                         
  11   4  17         56.42         58.60         9.16 o                         
  12   4  17         56.08         70.78        12.15 o                         
  13   4  17        516.16        501.48        20.39 o                         
  14   4  17         28.35         39.09        22.41 o                         
  15   4  17       1185.65       1162.92        64.38 o                         
   1   5  17        837.42        820.13        10.45 o                         
   2   5  17        541.10        541.40         9.36 o                         
   3   5  17        564.18        472.79         8.23 o                         
   4   5  17         20.69         16.17         4.98 o                         
   5   5  17       2560.96       2447.69        21.59 o                         
   6   5  17        734.05        661.20        12.09 o                         
   7   5  17        490.53        483.96        11.16 o                         
   8   5  17         52.72         37.69         7.34 o                         
   9   5  17        631.53        584.95        14.37 o                         
  10   5  17       1441.03       1387.68        21.52 o                         
  11   5  17        379.44        415.63        16.12 o                         
  12   5  17        272.37        308.69        16.10 o                         
  13   5  17         14.06         34.40        17.46 o                         
  14   5  17        213.12        271.77        32.78 o                         
   0   6  17         96.40         89.67         7.67 o                         
   1   6  17       3812.51       3690.24        25.13 o                         
   2   6  17       1635.04       1556.76        14.93 o                         
   3   6  17        176.10        157.12         6.95 o                         
   4   6  17        367.04        360.58         9.50 o                         
   5   6  17       1276.56       1313.94        15.41 o                         
   6   6  17          0.02         -6.61         6.61 o                         
   7   6  17          4.19         -2.72         7.37 o                         
   8   6  17        435.48        389.50        13.42 o                         
   9   6  17       2228.17       2304.81        27.19 o                         
  10   6  17        561.37        587.47        17.26 o                         
  11   6  17        232.32        280.39        16.30 o                         
  12   6  17         67.68         88.53        16.36 o                         
  13   6  17        741.89        708.05        42.81 o                         
  14   6  17         25.32          3.53        20.82 o                         
   1   7  17        761.65        725.07        12.42 o                         
   2   7  17        451.74        457.29        11.86 o                         
   3   7  17        349.98        327.29         9.84 o                         
   4   7  17         77.87         78.78         7.18 o                         
   5   7  17        748.41        637.31        14.18 o                         
   6   7  17        124.70        126.79         9.05 o                         
   7   7  17          0.28          3.05         8.71 o                         
   8   7  17          2.65         10.89        10.25 o                         
   9   7  17        699.80        637.49        17.72 o                         
  10   7  17        342.35        318.24        14.70 o                         
  11   7  17          8.90         24.29        13.93 o                         
  12   7  17         39.94         16.74        16.57 o                         
  13   7  17        119.91        177.27        19.39 o                         
   0   8  17        340.68        351.94        24.22 o                         
   1   8  17        192.73        187.40         9.91 o                         
   2   8  17       2282.55       2217.19        27.85 o                         
   3   8  17       2381.12       2348.52        26.41 o                         
   4   8  17         16.14         22.59         8.67 o                         
   5   8  17       2040.41       2065.52        25.36 o                         
   6   8  17        106.19         85.42        10.28 o                         
   7   8  17        200.25        199.63        11.48 o                         
   8   8  17        216.77        224.70        13.31 o                         
   9   8  17        950.87        890.88        23.52 o                         
  10   8  17         10.21         41.08        14.25 o                         
  11   8  17        247.55        252.36        17.45 o                         
  12   8  17          0.25         24.52        18.34 o                         
   1   9  17       1004.11        977.01        18.80 o                         
   2   9  17        939.98        952.37        22.39 o                         
   3   9  17          0.42         -0.78         9.55 o                         
   4   9  17        142.90        149.96        12.26 o                         
   5   9  17          9.08         22.72        11.05 o                         
   6   9  17         11.79         23.36        11.50 o                         
   7   9  17        294.27        312.85        16.13 o                         
   8   9  17         43.45         15.44        13.92 o                         
   9   9  17          5.31         -8.15        14.65 o                         
  10   9  17        184.24        159.54        16.63 o                         
  11   9  17        208.61        257.63        19.72 o                         
   0  10  17         80.42         89.55        17.41 o                         
   1  10  17        942.71        886.46        27.35 o                         
   2  10  17       1268.88       1281.66        27.75 o                         
   3  10  17        325.36        359.74        15.64 o                         
   4  10  17          3.15         14.53        17.95 o                         
   5  10  17        777.60        793.04        23.71 o                         
   6  10  17         14.87         27.64        14.84 o                         
   7  10  17         60.80         69.83        16.32 o                         
   8  10  17         15.50         28.18        15.67 o                         
   9  10  17          7.81         32.71        17.31 o                         
  10  10  17        361.89        316.68        21.55 o                         
   1  11  17        453.41        471.85        22.55 o                         
   2  11  17         41.45          8.47        17.08 o                         
   3  11  17        436.06        434.89        19.76 o                         
   4  11  17         43.95         29.81        16.16 o                         
   5  11  17         78.01        109.49        17.52 o                         
   6  11  17         13.96         16.58        17.00 o                         
   7  11  17        149.61        190.11        21.31 o                         
   8  11  17         83.49        135.86        19.93 o                         
   0  12  17        161.81        128.78        34.21 o                         
   1  12  17       1295.85       1367.68        44.23 o                         
   2  12  17        296.25        290.17        23.74 o                         
   3  12  17         11.41         32.81        25.46 o                         
   4  12  17        262.45        268.23        23.01 o                         
   5  12  17        131.40        110.51        30.52 o                         
   6  12  17          7.34          4.68        22.04 o                         
   1  13  17        546.71        508.27        34.00 o                         
   2  13  17         29.57         50.51        31.05 o                         
   3  13  17        631.22        660.53        33.90 o                         
   0   0  18       5473.31       5428.54        53.19 o                         
   1   0  18       6309.60       6230.00        47.67 o                         
   2   0  18        439.33        377.98         9.08 o                         
   3   0  18       3105.24       3164.49        27.51 o                         
   4   0  18        126.02        139.88         7.06 o                         
   5   0  18       3478.40       3387.42        30.16 o                         
   6   0  18         72.17        311.79        20.78 o                         
   7   0  18       2938.19       2842.50        30.45 o                         
   8   0  18        386.16        383.70        13.86 o                         
   9   0  18        164.15        197.40        11.64 o                         
  10   0  18        187.31        194.96        18.84 o                         
  11   0  18        509.76        441.64        24.76 o                         
  12   0  18        193.08        194.20        18.72 o                         
  13   0  18        429.41        418.04        29.59 o                         
  14   0  18        116.18         56.16        27.31 o                         
  15   0  18        252.48        292.69        49.60 o                         
   1   1  18        594.65        761.62         8.15 o                         
   2   1  18       1048.58       1104.26         9.52 o                         
   3   1  18         32.21         38.79         3.35 o                         
   4   1  18        407.87        402.14         6.66 o                         
   5   1  18        276.89        325.25         6.73 o                         
   6   1  18        319.44        363.76         8.24 o                         
   7   1  18       1289.54       1229.43        13.10 o                         
   8   1  18       3132.82       2944.40        21.94 o                         
   9   1  18        187.86        184.13         7.73 o                         
  10   1  18         45.57         21.81         8.83 o                         
  11   1  18       1656.85       1568.01        25.67 o                         
  12   1  18        312.41        273.40        14.63 o                         
  13   1  18         55.40         76.96        15.09 o                         
  14   1  18        296.86        317.61        25.36 o                         
  15   1  18        119.62        104.93        31.87 o                         
   0   2  18       1510.90       1325.75        16.76 o                         
   1   2  18       3552.58       3455.00        20.76 o                         
   2   2  18         57.80         90.38         3.84 o                         
   3   2  18        262.00        212.75         5.56 o                         
   4   2  18        152.39        229.63         6.40 o                         
   5   2  18       1693.16       1656.25        15.15 o                         
   6   2  18        529.31        597.98         9.69 o                         
   7   2  18        101.93        122.68         6.33 o                         
   8   2  18        386.25        335.69         8.97 o                         
   9   2  18        290.04        306.62         9.39 o                         
  10   2  18          9.24          6.81         7.32 o                         
  11   2  18         95.48         88.99        12.11 o                         
  12   2  18        194.15        168.54        13.14 o                         
  13   2  18         29.74         30.94        14.08 o                         
  14   2  18        795.74        778.31        30.87 o                         
  15   2  18       1529.36       1441.47        69.23 o                         
   1   3  18        310.32        284.19         6.67 o                         
   2   3  18         11.62          9.64         4.30 o                         
   3   3  18         94.45        115.41         5.79 o                         
   4   3  18        121.67        119.28         5.96 o                         
   5   3  18        624.58        626.08         9.52 o                         
   6   3  18        109.89        119.52         5.62 o                         
   7   3  18       3343.06       3222.52        22.57 o                         
   8   3  18        836.07        825.35        13.13 o                         
   9   3  18        108.49        144.39         7.61 o                         
  10   3  18        298.84        292.97        13.18 o                         
  11   3  18        868.20        865.34        19.50 o                         
  12   3  18          8.83         14.98        11.43 o                         
  13   3  18        840.12        902.69        27.27 o                         
  14   3  18          7.48          0.17        17.89 o                         
  15   3  18        626.73        715.71        36.58 o                         
   0   4  18        576.17        497.14        12.14 o                         
   1   4  18       2687.57       2541.59        18.87 o                         
   2   4  18         48.90         45.95         4.43 o                         
   3   4  18        181.48        159.76         6.14 o                         
   4   4  18       1718.42       1685.62        17.09 o                         
   5   4  18        263.82        210.28         6.71 o                         
   6   4  18          0.01          2.67         5.10 o                         
   7   4  18       1213.64       1003.37        12.81 o                         
   8   4  18         40.13         38.43         6.30 o                         
   9   4  18         37.47         38.60         6.86 o                         
  10   4  18          8.18          2.20         8.71 o                         
  11   4  18        445.25        448.44        14.69 o                         
  12   4  18         83.90         92.33        13.81 o                         
  13   4  18        125.06        161.75        17.22 o                         
  14   4  18         44.66         39.04        19.78 o                         
   1   5  18        174.85        164.24         6.09 o                         
   2   5  18        221.89        212.06         6.65 o                         
   3   5  18       1731.88       1746.61        14.60 o                         
   4   5  18        152.50        190.47         6.06 o                         
   5   5  18          1.01          3.22         5.45 o                         
   6   5  18        121.14        157.82         7.65 o                         
   7   5  18       1620.66       1667.09        18.86 o                         
   8   5  18        962.89        859.16        16.17 o                         
   9   5  18       1106.11       1048.86        18.37 o                         
  10   5  18        197.15        215.89        11.60 o                         
  11   5  18        219.78        245.16        13.79 o                         
  12   5  18        416.99        409.04        24.40 o                         
  13   5  18         54.19         66.04        18.53 o                         
  14   5  18        109.64         90.97        41.25 o                         
   0   6  18       2317.12       2256.40        25.08 o                         
   1   6  18         24.58         38.48         5.68 o                         
   2   6  18       3833.75       3714.20        25.42 o                         
   3   6  18       1047.73        970.13        12.86 o                         
   4   6  18        920.64        867.91        13.63 o                         
   5   6  18         84.50         84.19         7.14 o                         
   6   6  18        244.47        268.29        10.00 o                         
   7   6  18        287.83        319.87        11.18 o                         
   8   6  18          0.45          9.72         8.54 o                         
   9   6  18         20.66         25.94         9.28 o                         
  10   6  18        398.20        357.98        13.95 o                         
  11   6  18        865.27        872.71        26.08 o                         
  12   6  18          0.01         23.50        15.87 o                         
  13   6  18        332.17        377.29        24.56 o                         
   1   7  18       1301.47       1268.79        15.26 o                         
   2   7  18       2157.47       2034.57        19.14 o                         
   3   7  18       1638.70       1710.19        20.59 o                         
   4   7  18          4.14         -7.26         7.26 o                         
   5   7  18        116.81         79.27         9.04 o                         
   6   7  18        192.17        197.12        10.06 o                         
   7   7  18       2107.45       1991.40        24.26 o                         
   8   7  18        126.36        148.88        11.11 o                         
   9   7  18        276.51        321.51        16.90 o                         
  10   7  18          5.57          0.57        12.74 o                         
  11   7  18       1615.73       1526.19        30.90 o                         
  12   7  18        416.59        381.03        20.36 o                         
  13   7  18        128.21         57.36        21.21 o                         
   0   8  18         34.82         28.58        10.60 o                         
   1   8  18         24.91         21.77         8.05 o                         
   2   8  18        418.21        419.98        14.22 o                         
   3   8  18       2725.25       2786.60        34.21 o                         
   4   8  18         47.87         88.42         9.65 o                         
   5   8  18        235.87        254.52        11.41 o                         
   6   8  18        161.08        147.48        13.48 o                         
   7   8  18          0.25          6.75        10.07 o                         
   8   8  18        130.87        145.06        12.55 o                         
   9   8  18         37.96         60.92        13.99 o                         
  10   8  18          8.52          7.44        14.76 o                         
  11   8  18         94.22        116.86        16.70 o                         
  12   8  18         12.56        -16.28        18.93 o                         
   1   9  18        110.75        117.83         9.18 o                         
   2   9  18          5.21         11.63        11.36 o                         
   3   9  18         98.98        140.46        14.11 o                         
   4   9  18        818.68        809.37        19.74 o                         
   5   9  18         24.58         14.25        14.12 o                         
   6   9  18       1114.84       1022.70        24.25 o                         
   7   9  18       1479.10       1405.63        27.32 o                         
   8   9  18         21.65         47.48        19.06 o                         
   9   9  18        834.51        919.66        26.83 o                         
  10   9  18        268.61        259.23        19.02 o                         
  11   9  18       1170.76       1176.50        35.41 o                         
   0  10  18        328.30        329.46        21.64 o                         
   1  10  18          0.04         11.11        12.80 o                         
   2  10  18        215.92        251.13        16.09 o                         
   3  10  18         41.98         64.16        15.01 o                         
   4  10  18          0.02        -11.99        11.99 o                         
   5  10  18         56.70         56.37        15.03 o                         
   6  10  18        251.20        238.64        17.25 o                         
   7  10  18        181.63        189.52        18.47 o                         
   8  10  18         48.94         56.08        17.85 o                         
   9  10  18        978.96        969.81        29.77 o                         
  10  10  18       1616.74       1600.69        37.38 o                         
   1  11  18         36.03         40.87        18.41 o                         
   2  11  18          0.25         13.34        22.20 o                         
   3  11  18       1158.77       1247.90        33.29 o                         
   4  11  18         26.64         34.13        16.91 o                         
   5  11  18        288.77        301.98        30.05 o                         
   6  11  18        113.24        112.47        18.47 o                         
   7  11  18        780.76        763.69        28.97 o                         
   8  11  18         24.27          9.61        19.41 o                         
   0  12  18        228.03        324.00        38.81 o                         
   1  12  18       1341.39       1428.20        49.93 o                         
   2  12  18         45.87         46.15        22.08 o                         
   3  12  18        781.82        833.43        41.08 o                         
   4  12  18       1743.55       1808.93        42.84 o                         
   5  12  18          0.31         -7.80        21.87 o                         
   6  12  18          0.03          9.51        29.56 o                         
   1  13  18         31.21         86.43        32.20 o                         
   1   1  19       2447.48       2508.65        18.24 o                         
   2   1  19        970.57        882.74         8.56 o                         
   3   1  19       1139.10        991.29         9.52 o                         
   4   1  19        644.72        606.90         8.82 o                         
   5   1  19        343.80        312.05         7.56 o                         
   6   1  19       3530.01       3336.29        23.60 o                         
   7   1  19        496.84        484.13         9.28 o                         
   8   1  19        348.10        359.59         9.30 o                         
   9   1  19          4.45         -5.99         5.99 o                         
  10   1  19        146.84        140.95         9.36 o                         
  11   1  19         63.07         46.02        12.23 o                         
  12   1  19        259.60        280.34        16.16 o                         
  13   1  19         13.03        -10.36        17.12 o                         
  14   1  19          2.27        -20.37        20.37 o                         
  15   1  19         27.10         23.84        24.66 o                         
   0   2  19          3.08         16.88         5.49 o                         
   1   2  19          8.59         20.66         3.61 o                         
   2   2  19        206.11        256.18         6.14 o                         
   3   2  19        148.14        157.56         5.02 o                         
   4   2  19       5728.48       6089.00        34.40 o                         
   5   2  19       1083.34       1141.75        12.55 o                         
   6   2  19        108.12        124.40         5.94 o                         
   7   2  19         49.21         42.99         5.50 o                         
   8   2  19         13.13         15.90         5.79 o                         
   9   2  19        311.51        317.22         9.95 o                         
  10   2  19        477.41        504.89        13.52 o                         
  11   2  19         88.51         90.69        12.51 o                         
  12   2  19          9.94         12.17        12.22 o                         
  13   2  19         46.20         66.74        17.40 o                         
  14   2  19        550.43        698.71        29.96 o                         
  15   2  19         41.78         44.23        21.79 o                         
   1   3  19         20.30         20.93         4.04 o                         
   2   3  19       2375.57       2119.57        18.01 o                         
   3   3  19        416.86        322.27         8.27 o                         
   4   3  19       2065.15       2282.22        20.04 o                         
   5   3  19       2032.52       1871.89        16.11 o                         
   6   3  19       1398.32       1307.29        13.60 o                         
   7   3  19         51.38         73.98         5.89 o                         
   8   3  19        908.80        949.25        13.67 o                         
   9   3  19        604.36        570.61        12.77 o                         
  10   3  19        179.44        168.44        10.67 o                         
  11   3  19        104.87        116.90        10.68 o                         
  12   3  19        148.22        176.39        14.21 o                         
  13   3  19         97.05         86.52        16.15 o                         
  14   3  19        437.54        460.32        22.15 o                         
   0   4  19        169.34        196.80         9.03 o                         
   1   4  19        270.61        246.46         6.74 o                         
   2   4  19       1639.54       1757.37        16.41 o                         
   3   4  19       1105.47       1135.49        12.86 o                         
   4   4  19         16.70         16.49         5.30 o                         
   5   4  19       2692.78       2709.65        23.11 o                         
   6   4  19        311.02        303.93         8.72 o                         
   7   4  19         18.77          2.54         5.90 o                         
   8   4  19          0.26         -0.12         6.50 o                         
   9   4  19        283.59        318.21        10.91 o                         
  10   4  19        837.27        824.00        16.49 o                         
  11   4  19          0.27         10.84         9.88 o                         
  12   4  19        158.99        156.17        13.32 o                         
  13   4  19       1666.42       1687.70        34.86 o                         
  14   4  19        142.42        139.46        23.91 o                         
   1   5  19       1174.08       1059.47        12.11 o                         
   2   5  19       2140.26       1962.96        16.47 o                         
   3   5  19         19.29         11.24         4.22 o                         
   4   5  19         19.73         20.86         5.89 o                         
   5   5  19          3.12          5.84         5.69 o                         
   6   5  19       1838.75       1682.88        18.63 o                         
   7   5  19        970.74        872.77        15.41 o                         
   8   5  19          0.01          2.87         8.24 o                         
   9   5  19        221.49        200.89        11.13 o                         
  10   5  19         99.95        125.19        11.81 o                         
  11   5  19        471.46        477.03        19.51 o                         
  12   5  19        630.50        624.30        24.17 o                         
  13   5  19          6.58          3.98        19.33 o                         
  14   5  19          2.06          4.89        21.59 o                         
   0   6  19        311.39        288.67        11.39 o                         
   1   6  19        101.11        129.37         6.36 o                         
   2   6  19        990.93       1015.34        13.64 o                         
   3   6  19         67.22         59.58         5.29 o                         
   4   6  19        231.10        226.23         9.36 o                         
   5   6  19       1901.57       1843.22        21.98 o                         
   6   6  19        193.86        198.68         9.65 o                         
   7   6  19       1098.55       1035.94        18.18 o                         
   8   6  19       1001.00        919.08        20.33 o                         
   9   6  19       1650.65       1488.20        24.20 o                         
  10   6  19         80.04         66.01        10.98 o                         
  11   6  19        146.76        123.67        14.61 o                         
  12   6  19          6.68         10.80        16.40 o                         
  13   6  19        538.48        642.54        40.11 o                         
   1   7  19       1489.30       1333.85        16.76 o                         
   2   7  19       2112.00       2130.68        20.50 o                         
   3   7  19         49.62         47.11         8.61 o                         
   4   7  19          0.14         -3.38         7.47 o                         
   5   7  19         18.26         14.58         8.24 o                         
   6   7  19          0.00          4.43         9.15 o                         
   7   7  19         19.41         14.86         8.85 o                         
   8   7  19         57.12         64.43        11.07 o                         
   9   7  19          4.90          4.51        11.92 o                         
  10   7  19         37.66         52.38        13.34 o                         
  11   7  19         80.10         70.88        15.23 o                         
  12   7  19        167.57        152.82        18.80 o                         
   0   8  19       1290.41       1228.15        25.19 o                         
   1   8  19       1696.55       1716.91        21.01 o                         
   2   8  19        476.51        459.70        16.46 o                         
   3   8  19         30.38         10.17        10.61 o                         
   4   8  19        868.04        881.51        19.10 o                         
   5   8  19         20.87         29.88        10.16 o                         
   6   8  19       1825.33       1723.63        25.18 o                         
   7   8  19        134.89        163.11        12.60 o                         
   8   8  19         43.18         56.21        11.54 o                         
   9   8  19        823.19        815.69        23.89 o                         
  10   8  19        629.10        666.13        24.10 o                         
  11   8  19        329.47        389.24        20.84 o                         
  12   8  19          0.75        -13.71        19.80 o                         
   1   9  19        398.58        388.42        13.99 o                         
   2   9  19        296.30        326.43        16.71 o                         
   3   9  19        300.46        270.22        16.69 o                         
   4   9  19         13.08         25.84        11.50 o                         
   5   9  19        733.03        710.00        21.75 o                         
   6   9  19        199.11        174.26        14.30 o                         
   7   9  19          6.64         46.02        14.11 o                         
   8   9  19         41.60         67.23        14.80 o                         
   9   9  19         92.16        146.62        16.43 o                         
  10   9  19        161.07        197.98        21.02 o                         
  11   9  19         68.24         54.64        21.00 o                         
   0  10  19       1288.27       1280.30        36.82 o                         
   1  10  19         40.94         85.98        13.90 o                         
   2  10  19       1876.90       1893.83        31.85 o                         
   3  10  19         21.59         16.50        14.50 o                         
   4  10  19         27.20         36.77        14.78 o                         
   5  10  19        356.53        341.74        17.57 o                         
   6  10  19        672.39        712.21        27.24 o                         
   7  10  19        367.75        422.25        22.62 o                         
   8  10  19        683.65        797.06        26.67 o                         
   9  10  19       1885.57       1936.47        36.37 o                         
   1  11  19        662.24        692.61        28.05 o                         
   2  11  19        642.87        650.58        25.41 o                         
   3  11  19         31.87         35.34        18.19 o                         
   4  11  19         88.92        100.16        19.43 o                         
   5  11  19         50.99         27.22        18.94 o                         
   6  11  19         11.45         33.71        20.89 o                         
   7  11  19        276.12        272.91        26.79 o                         
   8  11  19         12.23         -7.86        20.10 o                         
   0  12  19        263.98        279.70        38.66 o                         
   1  12  19          7.30         26.13        24.12 o                         
   2  12  19        108.93         87.02        23.27 o                         
   3  12  19         20.18         30.65        23.21 o                         
   4  12  19          0.53         31.76        25.57 o                         
   5  12  19        182.28        189.03        37.15 o                         
   0   0  20      11761.01      11823.03       156.80 o                         
   1   0  20        148.45        183.60         8.31 o                         
   2   0  20        167.27        209.91         8.56 o                         
   3   0  20       1020.00        923.87        14.20 o                         
   4   0  20       3002.67       2663.05        24.96 o                         
   5   0  20       1101.54       1209.30        17.27 o                         
   6   0  20        242.86        280.58        10.40 o                         
   7   0  20       2450.16       2521.24        27.10 o                         
   8   0  20       7642.01       7257.14        62.13 o                         
   9   0  20        299.22        315.21        15.24 o                         
  10   0  20        588.67        571.03        24.09 o                         
  11   0  20       1933.56       1856.84        60.72 o                         
  12   0  20        402.27        422.72        26.29 o                         
  13   0  20         39.85         37.05        41.90 o                         
  14   0  20        249.92        170.34        36.23 o                         
  15   0  20        115.58        132.04        38.22 o                         
   1   1  20        980.60       1024.60        11.13 o                         
   2   1  20        198.77        201.92         5.24 o                         
   3   1  20        193.38        232.14         6.05 o                         
   4   1  20         12.16         13.03         4.22 o                         
   5   1  20        216.21        231.85         6.77 o                         
   6   1  20         73.07         78.78         5.63 o                         
   7   1  20        650.59        643.98        13.50 o                         
   8   1  20       3313.14       3202.97        25.13 o                         
   9   1  20         51.84         43.08         6.79 o                         
  10   1  20         22.88         15.09         9.86 o                         
  11   1  20         16.78         20.57        11.09 o                         
  12   1  20         97.55         83.37        12.99 o                         
  13   1  20          9.24          3.42        20.93 o                         
  14   1  20         79.77         83.58        22.57 o                         
  15   1  20          1.32         12.46        23.92 o                         
   0   2  20       7264.54       7251.30        55.99 o                         
   1   2  20       1983.37       2014.10        15.72 o                         
   2   2  20         21.34         21.57         5.09 o                         
   3   2  20        377.63        397.94         7.31 o                         
   4   2  20       5261.48       4918.26        30.28 o                         
   5   2  20       2527.35       2577.97        20.01 o                         
   6   2  20         77.02         46.77         5.49 o                         
   7   2  20        216.51        212.79         7.55 o                         
   8   2  20        291.66        297.06         9.63 o                         
   9   2  20        317.30        317.84        10.06 o                         
  10   2  20        210.99        229.63        14.79 o                         
  11   2  20        138.32        163.40        14.73 o                         
  12   2  20         33.76         48.43        13.12 o                         
  13   2  20         35.92         78.50        16.95 o                         
  14   2  20       1231.02       1323.42        39.37 o                         
   1   3  20        736.31        733.57         9.96 o                         
   2   3  20        946.51       1053.01        12.87 o                         
   3   3  20          1.07          6.29         4.56 o                         
   4   3  20       2455.68       2501.71        21.48 o                         
   5   3  20         39.54         28.64         6.02 o                         
   6   3  20       1223.49       1237.89        16.55 o                         
   7   3  20        144.42        179.44         7.37 o                         
   8   3  20       1069.73       1037.20        14.87 o                         
   9   3  20          2.28         -3.33         7.88 o                         
  10   3  20          9.41         12.52         9.01 o                         
  11   3  20          9.26        -10.50        10.50 o                         
  12   3  20        427.43        438.86        21.39 o                         
  13   3  20        252.38        313.36        19.32 o                         
  14   3  20         83.51        145.58        19.89 o                         
   0   4  20       3076.17       2764.56        29.96 o                         
   1   4  20        129.37        165.25         6.28 o                         
   2   4  20       1179.01       1210.93        13.93 o                         
   3   4  20        113.62         94.26         5.21 o                         
   4   4  20        271.97        194.07         8.67 o                         
   5   4  20         81.80         86.08         6.72 o                         
   6   4  20         25.79         35.43         5.98 o                         
   7   4  20         82.17         79.75         7.48 o                         
   8   4  20        187.16        203.75         8.91 o                         
   9   4  20         29.10         31.27         7.79 o                         
  10   4  20         22.10         25.39         8.17 o                         
  11   4  20         28.55         53.75        11.76 o                         
  12   4  20        292.46        281.60        15.30 o                         
  13   4  20        232.48        263.96        20.58 o                         
  14   4  20        243.57        244.14        24.51 o                         
   1   5  20        187.52        179.30         6.57 o                         
   2   5  20       2331.57       2208.64        17.48 o                         
   3   5  20          0.05         -3.89         5.58 o                         
   4   5  20        142.29        159.39         7.32 o                         
   5   5  20        349.76        369.98         9.17 o                         
   6   5  20        330.56        326.01        10.69 o                         
   7   5  20        818.09        749.03        15.46 o                         
   8   5  20       1290.41       1336.15        20.50 o                         
   9   5  20         28.71         25.23        10.41 o                         
  10   5  20        245.24        225.19        12.39 o                         
  11   5  20       1965.02       1977.60        35.11 o                         
  12   5  20       2014.48       2085.68        37.51 o                         
  13   5  20         12.52         22.46        20.17 o                         
   0   6  20        972.44        810.64        20.71 o                         
   1   6  20        535.81        512.97        10.44 o                         
   2   6  20          5.73          5.30         5.77 o                         
   3   6  20        192.51        176.16         7.12 o                         
   4   6  20          0.76         16.97         6.76 o                         
   5   6  20         11.52         11.26         7.97 o                         
   6   6  20        112.14        137.74        10.17 o                         
   7   6  20        261.87        268.78        11.74 o                         
   8   6  20        596.38        544.96        18.58 o                         
   9   6  20        146.21        123.32        11.68 o                         
  10   6  20          7.76         -5.46        12.51 o                         
  11   6  20          0.14         -2.03        13.71 o                         
  12   6  20        146.73        162.77        18.52 o                         
  13   6  20          0.99         23.45        28.51 o                         
   1   7  20        520.70        541.27        12.76 o                         
   2   7  20          0.29          3.85         6.54 o                         
   3   7  20        213.23        200.07        10.76 o                         
   4   7  20        208.84        232.53        10.74 o                         
   5   7  20        228.11        215.99        10.52 o                         
   6   7  20        837.47        807.66        17.26 o                         
   7   7  20         99.02        107.26        12.04 o                         
   8   7  20       1884.44       1726.28        26.09 o                         
   9   7  20          0.89         -1.64        12.53 o                         
  10   7  20        397.86        407.16        18.77 o                         
  11   7  20         47.60         19.15        17.45 o                         
  12   7  20        248.71        307.75        21.95 o                         
   0   8  20       2799.20       2882.05        40.86 o                         
   1   8  20         29.67         21.31         8.06 o                         
   2   8  20          2.57         -6.15        11.35 o                         
   3   8  20         92.90         95.22        11.51 o                         
   4   8  20        110.74        147.55        11.65 o                         
   5   8  20         89.54         94.39        11.19 o                         
   6   8  20         12.51         16.02        11.52 o                         
   7   8  20          3.16          5.82        10.80 o                         
   8   8  20        335.54        360.00        16.84 o                         
   9   8  20          7.43         22.09        13.44 o                         
  10   8  20        113.73        101.88        18.22 o                         
  11   8  20          6.95          7.25        17.73 o                         
   1   9  20         18.48         40.22        10.74 o                         
   2   9  20          5.08         11.75        12.63 o                         
   3   9  20         36.52         39.44        13.03 o                         
   4   9  20        344.93        341.59        16.16 o                         
   5   9  20         25.02         46.17        14.02 o                         
   6   9  20        112.33        144.32        14.20 o                         
   7   9  20        290.74        342.09        18.25 o                         
   8   9  20       1805.73       1773.16        31.36 o                         
   9   9  20        163.97        156.23        17.15 o                         
  10   9  20        202.55        189.94        18.58 o                         
   0  10  20        456.66        514.82        27.96 o                         
   1  10  20        307.73        333.38        18.02 o                         
   2  10  20        328.04        373.55        18.28 o                         
   3  10  20          7.58          2.09        14.61 o                         
   4  10  20        793.57        760.33        25.56 o                         
   5  10  20        406.34        396.07        19.66 o                         
   6  10  20        138.98        160.00        19.78 o                         
   7  10  20         70.89         69.05        18.71 o                         
   8  10  20          2.67         20.49        18.67 o                         
   9  10  20        142.23        201.52        19.93 o                         
   1  11  20        438.86        425.55        23.26 o                         
   2  11  20       1050.57       1034.79        44.15 o                         
   3  11  20         72.59         97.90        19.69 o                         
   4  11  20        263.28        254.38        22.06 o                         
   5  11  20         32.69         13.63        20.40 o                         
   6  11  20        481.52        463.01        26.43 o                         
   7  11  20         16.93          2.00        20.63 o                         
   0  12  20       1921.34       1897.61        74.59 o                         
   1  12  20         17.18          5.69        24.24 o                         
   2  12  20        229.46        277.44        28.30 o                         
   3  12  20         87.72         56.70        24.80 o                         
   4  12  20         54.71         84.58        26.22 o                         
   1   1  21         96.42        134.75         5.49 o                         
   2   1  21       7392.64       7264.92        39.88 o                         
   3   1  21        604.14        546.11         8.62 o                         
   4   1  21        384.51        341.51         7.80 o                         
   5   1  21        402.14        406.54         8.78 o                         
   6   1  21       1964.13       1794.96        16.65 o                         
   7   1  21         89.57        106.57         6.81 o                         
   8   1  21        239.25        251.07         8.93 o                         
   9   1  21          7.79          6.92         8.27 o                         
  10   1  21         21.71         32.03         9.56 o                         
  11   1  21         24.59         37.36        11.93 o                         
  12   1  21        136.50        157.82        14.90 o                         
  13   1  21         37.11         68.61        18.41 o                         
  14   1  21         72.72         39.12        22.12 o                         
   0   2  21       5031.99       5306.75        44.21 o                         
   1   2  21         29.49         39.22         5.30 o                         
   2   2  21         75.76         79.25         5.51 o                         
   3   2  21         51.47         52.29         4.57 o                         
   4   2  21         21.60         28.35         4.46 o                         
   5   2  21       4609.57       4577.41        28.61 o                         
   6   2  21       4988.94       4965.68        31.60 o                         
   7   2  21        256.54        254.17         8.40 o                         
   8   2  21        416.39        415.66        11.98 o                         
   9   2  21         16.19         19.18         7.58 o                         
  10   2  21        266.47        273.38        12.15 o                         
  11   2  21         35.96         32.23        11.98 o                         
  12   2  21          5.35          3.80        13.69 o                         
  13   2  21         40.22         57.05        18.84 o                         
  14   2  21        184.74        213.30        28.67 o                         
   1   3  21        703.84        735.08        10.15 o                         
   2   3  21       1726.42       1463.95        13.99 o                         
   3   3  21         59.93         76.91         5.34 o                         
   4   3  21         10.05         18.25         5.98 o                         
   5   3  21         10.13          4.38         5.11 o                         
   6   3  21       1446.56       1358.79        15.68 o                         
   7   3  21         14.08         15.57         6.31 o                         
   8   3  21        633.20        666.92        14.51 o                         
   9   3  21         55.61         68.20         8.39 o                         
  10   3  21         45.46         44.73         8.76 o                         
  11   3  21         64.30         63.61        11.17 o                         
  12   3  21        733.19        801.41        28.65 o                         
  13   3  21          4.55          9.08        16.27 o                         
  14   3  21        104.32        112.84        21.87 o                         
   0   4  21       1631.78       1680.26        21.78 o                         
   1   4  21        270.45        283.73         7.93 o                         
   2   4  21          3.40          8.72         5.58 o                         
   3   4  21         74.33         55.58         6.54 o                         
   4   4  21        888.64        972.16        13.96 o                         
   5   4  21       1786.15       1710.23        18.15 o                         
   6   4  21         56.24         54.84         7.29 o                         
   7   4  21          3.30          4.23         7.03 o                         
   8   4  21        482.15        457.23        12.85 o                         
   9   4  21        155.20        166.15        10.74 o                         
  10   4  21        587.03        624.07        15.49 o                         
  11   4  21        196.61        196.06        13.66 o                         
  12   4  21        214.52        168.66        16.89 o                         
  13   4  21        129.36        169.67        21.65 o                         
  14   4  21        767.16        801.40        50.21 o                         
   1   5  21         18.76         19.83         5.45 o                         
   2   5  21       1523.01       1310.47        14.24 o                         
   3   5  21         30.94         42.38         6.43 o                         
   4   5  21          2.04          8.39         6.61 o                         
   5   5  21         46.26         40.09         7.38 o                         
   6   5  21        675.02        690.95        14.29 o                         
   7   5  21       1553.45       1421.37        21.04 o                         
   8   5  21        607.92        580.65        16.31 o                         
   9   5  21        260.42        251.65        12.73 o                         
  10   5  21          0.07          1.61        10.65 o                         
  11   5  21         68.18         51.80        14.76 o                         
  12   5  21         51.20         56.32        16.59 o                         
  13   5  21         36.20         36.47        25.80 o                         
   0   6  21         67.09         94.01        10.42 o                         
   1   6  21       1055.46       1081.48        14.44 o                         
   2   6  21        704.90        756.88        12.70 o                         
   3   6  21         64.90         80.39         7.49 o                         
   4   6  21       1338.42       1339.15        17.48 o                         
   5   6  21        145.88        162.41         9.38 o                         
   6   6  21        344.74        333.88        12.98 o                         
   7   6  21        218.62        211.45        11.72 o                         
   8   6  21        159.01        158.92        12.16 o                         
   9   6  21        322.32        311.45        14.07 o                         
  10   6  21       1205.15       1122.19        25.92 o                         
  11   6  21        440.88        437.07        21.78 o                         
  12   6  21       1512.28       1451.31        44.08 o                         
   1   7  21        353.36        393.41        12.27 o                         
   2   7  21          9.95          2.10         7.60 o                         
   3   7  21        310.93        322.42        13.14 o                         
   4   7  21        290.38        275.53        11.65 o                         
   5   7  21        296.59        277.86        13.22 o                         
   6   7  21        707.89        683.65        17.37 o                         
   7   7  21         34.41         22.81         9.61 o                         
   8   7  21         44.71         61.57        12.56 o                         
   9   7  21          0.00        -14.10        14.10 o                         
  10   7  21         88.61         49.01        24.48 o                         
  11   7  21          5.12          3.07        22.82 o                         
  12   7  21        137.25        185.63        22.02 o                         
   0   8  21        899.30        953.63        27.59 o                         
   1   8  21        110.37        119.06         9.31 o                         
   2   8  21       1149.98       1135.61        26.14 o                         
   3   8  21         57.76         71.40        11.92 o                         
   4   8  21         81.50         67.49        12.74 o                         
   5   8  21         28.35         36.56        12.87 o                         
   6   8  21        759.27        773.39        21.85 o                         
   7   8  21         34.05         17.26        11.86 o                         
   8   8  21        176.11        156.75        14.27 o                         
   9   8  21          2.61          6.54        14.29 o                         
  10   8  21       1472.53       1503.29        34.20 o                         
  11   8  21        331.17        340.81        23.92 o                         
   1   9  21       1002.02        956.92        19.66 o                         
   2   9  21       2492.58       2529.90        38.92 o                         
   3   9  21          0.00          6.16        12.90 o                         
   4   9  21          1.79          0.42        13.44 o                         
   5   9  21        571.26        579.74        19.02 o                         
   6   9  21         58.57         55.06        14.97 o                         
   7   9  21         87.31        107.54        15.11 o                         
   8   9  21        243.05        320.24        18.49 o                         
   9   9  21          2.71        -16.49        16.49 o                         
  10   9  21         54.58         76.92        18.84 o                         
   0  10  21        740.77        695.37        30.55 o                         
   1  10  21         10.60          5.18        14.56 o                         
   2  10  21         53.44         37.86        18.51 o                         
   3  10  21          2.30         -4.48        15.73 o                         
   4  10  21        208.00        214.61        18.34 o                         
   5  10  21         40.10         66.67        24.40 o                         
   6  10  21        667.47        674.40        27.41 o                         
   7  10  21         23.74         54.33        17.01 o                         
   8  10  21        108.71        142.54        19.09 o                         
   1  11  21        462.33        492.42        23.19 o                         
   2  11  21        104.52        143.53        20.94 o                         
   3  11  21         33.90         17.40        19.57 o                         
   4  11  21         91.36         97.64        23.09 o                         
   5  11  21        295.08        303.04        22.70 o                         
   6  11  21         86.23         65.27        21.51 o                         
   0  12  21        511.35        456.68        46.49 o                         
   1  12  21          4.47         23.07        27.19 o                         
   2  12  21         74.05        172.82        28.31 o                         
   3  12  21          0.84        -14.54        27.85 o                         
   0   0  22      13790.87      13754.63       181.45 o                         
   1   0  22        219.64        175.14         8.76 o                         
   2   0  22         27.76         20.71         6.06 o                         
   3   0  22       1411.68       1371.16        18.97 o                         
   4   0  22        729.20        677.79        13.78 o                         
   5   0  22       4470.21       4385.19        36.73 o                         
   6   0  22       3216.06       3061.37        44.92 o                         
   7   0  22       1277.80       1326.64        21.40 o                         
   8   0  22        156.80        173.41        12.54 o                         
   9   0  22          0.09        -12.37        12.37 o                         
  10   0  22        165.64        150.49        15.89 o                         
  11   0  22       1289.75       1231.33        44.58 o                         
  12   0  22         74.69         39.22        21.38 o                         
  13   0  22        233.17        257.00        41.67 o                         
  14   0  22        112.20         95.70        47.85 o                         
   1   1  22         32.40         53.70         5.54 o                         
   2   1  22        876.52        896.72        10.67 o                         
   3   1  22          0.55          4.77         4.25 o                         
   4   1  22        135.63        148.26         5.98 o                         
   5   1  22        367.24        375.08         8.71 o                         
   6   1  22        192.24        206.02         7.54 o                         
   7   1  22         65.97         78.58         7.11 o                         
   8   1  22        243.47        241.92         9.57 o                         
   9   1  22         40.60         33.48         8.38 o                         
  10   1  22        179.16        162.89        11.84 o                         
  11   1  22        370.59        385.54        17.52 o                         
  12   1  22         58.70         62.97        16.21 o                         
  13   1  22          0.88         -6.37        21.59 o                         
  14   1  22         41.54         20.65        22.83 o                         
   0   2  22       3266.74       2993.53        31.26 o                         
   1   2  22       3486.01       3592.94        23.54 o                         
   2   2  22        308.73        294.19         8.20 o                         
   3   2  22          2.66          4.70         4.24 o                         
   4   2  22         97.17         79.76         6.68 o                         
   5   2  22        165.16        165.78         6.30 o                         
   6   2  22        973.26        997.14        14.85 o                         
   7   2  22        187.07        207.87         9.28 o                         
   8   2  22        569.34        542.44        13.83 o                         
   9   2  22        833.93        830.13        18.44 o                         
  10   2  22        545.87        578.92        15.01 o                         
  11   2  22        251.34        254.97        14.45 o                         
  12   2  22        253.35        269.11        20.74 o                         
  13   2  22        214.95        220.24        20.56 o                         
  14   2  22         28.44         30.82        27.46 o                         
   1   3  22        115.96        143.72         6.06 o                         
   2   3  22        870.39        890.22        12.68 o                         
   3   3  22          2.33          8.45         6.20 o                         
   4   3  22          7.92         -1.70         5.55 o                         
   5   3  22        242.35        246.01         8.03 o                         
   6   3  22         48.65         33.66         6.64 o                         
   7   3  22        366.32        376.08        12.36 o                         
   8   3  22        404.45        443.24        12.92 o                         
   9   3  22          0.21         -7.89         8.95 o                         
  10   3  22        319.35        309.68        13.82 o                         
  11   3  22          6.14         17.65        13.41 o                         
  12   3  22         49.16         64.76        21.92 o                         
  13   3  22        232.68        189.79        21.00 o                         
  14   3  22        102.30         85.33        22.93 o                         
   0   4  22       2195.95       2006.93        26.64 o                         
   1   4  22         35.90         18.94         5.36 o                         
   2   4  22          0.31          6.62         6.02 o                         
   3   4  22          1.38         -3.52         6.17 o                         
   4   4  22       1718.56       1583.51        17.53 o                         
   5   4  22        753.69        739.64        16.26 o                         
   6   4  22        706.45        725.39        13.57 o                         
   7   4  22        467.65        436.85        12.95 o                         
   8   4  22        337.47        311.84        11.32 o                         
   9   4  22          0.09          0.77         8.37 o                         
  10   4  22        686.89        667.94        16.13 o                         
  11   4  22        490.79        448.15        19.12 o                         
  12   4  22        264.80        213.56        16.31 o                         
  13   4  22       1039.40       1159.26        39.44 o                         
   1   5  22          1.18         -5.82         5.82 o                         
   2   5  22          8.37         12.43         6.27 o                         
   3   5  22        327.92        344.70        10.83 o                         
   4   5  22         77.36         82.05         7.30 o                         
   5   5  22         19.97         13.65         7.16 o                         
   6   5  22        159.31        159.57         9.27 o                         
   7   5  22        533.49        537.54        17.10 o                         
   8   5  22        582.72        606.52        18.62 o                         
   9   5  22        152.23        158.31        11.96 o                         
  10   5  22        223.93        276.76        15.12 o                         
  11   5  22        889.43        882.25        29.64 o                         
  12   5  22          2.71         21.41        19.98 o                         
  13   5  22         46.94         21.80        22.43 o                         
   0   6  22       3869.97       3762.65        56.71 o                         
   1   6  22         96.33         97.60         7.84 o                         
   2   6  22          7.42         17.01         6.80 o                         
   3   6  22        242.54        197.59         9.60 o                         
   4   6  22         20.48         27.01        10.41 o                         
   5   6  22         52.04         74.81        10.01 o                         
   6   6  22        316.33        277.42        10.61 o                         
   7   6  22        229.80        209.26        12.36 o                         
   8   6  22        104.31         93.24        11.31 o                         
   9   6  22        103.39         69.52        12.47 o                         
  10   6  22         62.17         43.15        14.35 o                         
  11   6  22        638.92        548.08        32.46 o                         
  12   6  22         62.88         72.84        19.50 o                         
   1   7  22        173.84        182.93         9.49 o                         
   2   7  22       1148.65       1136.71        18.26 o                         
   3   7  22       1438.20       1437.84        23.34 o                         
   4   7  22        774.66        815.98        20.92 o                         
   5   7  22        217.90        188.36        11.89 o                         
   6   7  22       1371.42       1307.45        20.91 o                         
   7   7  22        761.46        729.14        18.24 o                         
   8   7  22       1275.34       1189.37        24.85 o                         
   9   7  22        320.78        323.91        18.69 o                         
  10   7  22          7.27         11.62        17.21 o                         
  11   7  22          7.27         33.55        18.79 o                         
   0   8  22       2414.87       2335.18        80.00 o                         
   1   8  22         12.48         17.05         9.42 o                         
   2   8  22         29.72         27.02        11.20 o                         
   3   8  22        399.86        393.93        22.69 o                         
   4   8  22        417.14        394.41        16.11 o                         
   5   8  22        171.70        171.91        12.28 o                         
   6   8  22        111.11        134.05        13.22 o                         
   7   8  22         82.10         86.95        13.34 o                         
   8   8  22         68.04         60.98        13.85 o                         
   9   8  22         27.92         33.33        16.37 o                         
  10   8  22          7.15         25.80        16.47 o                         
   1   9  22        821.47        827.82        19.87 o                         
   2   9  22       1557.32       1570.87        37.06 o                         
   3   9  22          2.56         -3.11        13.43 o                         
   4   9  22        244.96        274.14        17.14 o                         
   5   9  22          0.53         16.94        15.36 o                         
   6   9  22         24.94          0.37        15.48 o                         
   7   9  22        624.29        632.20        22.72 o                         
   8   9  22       1316.47       1377.38        40.15 o                         
   9   9  22        761.67        776.02        28.20 o                         
   0  10  22        487.56        554.58        35.45 o                         
   1  10  22         14.94         12.59        15.98 o                         
   2  10  22         11.67         -0.01        15.94 o                         
   3  10  22         12.87         16.90        16.59 o                         
   4  10  22         51.17         12.80        18.06 o                         
   5  10  22        270.91        276.28        20.26 o                         
   6  10  22        113.42        102.22        19.52 o                         
   7  10  22         26.52         29.44        17.64 o                         
   8  10  22         34.92         49.69        20.64 o                         
   1  11  22        865.35        860.13        34.37 o                         
   2  11  22        137.03        105.47        21.58 o                         
   3  11  22        262.04        286.17        24.27 o                         
   4  11  22         73.17         64.84        27.73 o                         
   5  11  22        436.21        454.07        26.33 o                         
   6  11  22        907.71        978.81        38.15 o                         
   0  12  22        148.80        173.88        41.02 o                         
   1  12  22        213.83        220.16        30.13 o                         
   2  12  22        121.56        194.74        29.63 o                         
   1   1  23       4836.77       4598.97        32.07 o                         
   2   1  23        640.97        643.26         9.86 o                         
   3   1  23       1161.44       1119.24        12.16 o                         
   4   1  23          4.94          5.11         4.98 o                         
   5   1  23         72.49         89.83         6.01 o                         
   6   1  23        792.90        753.21        12.93 o                         
   7   1  23       4898.22       4875.85        35.49 o                         
   8   1  23         52.97         45.85         7.98 o                         
   9   1  23        231.82        232.66        11.16 o                         
  10   1  23        235.89        242.89        12.51 o                         
  11   1  23        440.66        501.23        22.63 o                         
  12   1  23        109.07        134.11        23.60 o                         
  13   1  23          0.05         -2.39        20.37 o                         
  14   1  23         75.74        113.38        24.06 o                         
   0   2  23          9.65         19.51         7.93 o                         
   1   2  23        327.75        385.81         9.42 o                         
   2   2  23        227.61        223.44         7.35 o                         
   3   2  23        200.34        216.89         6.79 o                         
   4   2  23       1125.19       1123.84        14.56 o                         
   5   2  23        815.81        862.90        11.14 o                         
   6   2  23       2070.04       1962.14        18.70 o                         
   7   2  23        433.01        403.93        11.99 o                         
   8   2  23         79.13         92.57         9.73 o                         
   9   2  23        217.71        211.71        10.42 o                         
  10   2  23         99.34        110.52        10.04 o                         
  11   2  23          2.68          3.55        12.17 o                         
  12   2  23        235.43        227.55        20.20 o                         
  13   2  23         38.11         41.60        19.18 o                         
   1   3  23        788.57        787.61        11.23 o                         
   2   3  23       1115.84       1059.04        14.05 o                         
   3   3  23          3.51         -0.56         6.12 o                         
   4   3  23         13.49         25.79         6.10 o                         
   5   3  23       1253.83       1189.19        17.52 o                         
   6   3  23         42.78         35.55         7.08 o                         
   7   3  23         71.01         84.41         8.07 o                         
   8   3  23          2.24          6.76         8.33 o                         
   9   3  23        490.25        476.23        14.14 o                         
  10   3  23         21.54         17.05        12.78 o                         
  11   3  23        126.43        154.45        14.90 o                         
  12   3  23        602.09        607.43        28.30 o                         
  13   3  23        687.66        739.56        33.74 o                         
   0   4  23       1323.20       1209.93        20.03 o                         
   1   4  23       1029.23       1003.64        12.80 o                         
   2   4  23        377.76        379.77        10.21 o                         
   3   4  23         25.41         23.45         7.13 o                         
   4   4  23        745.81        770.00        15.21 o                         
   5   4  23         88.49         87.98         8.45 o                         
   6   4  23        105.87        119.06         9.49 o                         
   7   4  23          3.75         17.04         7.93 o                         
   8   4  23        240.47        222.08        13.17 o                         
   9   4  23       1552.93       1482.52        21.72 o                         
  10   4  23        100.00         76.63        11.73 o                         
  11   4  23        489.29        481.42        19.45 o                         
  12   4  23        271.30        218.00        24.04 o                         
  13   4  23        672.56        671.88        50.42 o                         
   1   5  23         10.95         30.93         6.70 o                         
   2   5  23         12.78          2.31         6.39 o                         
   3   5  23        335.04        328.45        11.67 o                         
   4   5  23        262.00        242.64        10.95 o                         
   5   5  23        439.23        416.88        15.29 o                         
   6   5  23         27.97         37.11         7.93 o                         
   7   5  23          0.51          1.97         9.21 o                         
   8   5  23        211.66        234.38        13.44 o                         
   9   5  23          0.25         12.55        10.97 o                         
  10   5  23        386.27        402.40        18.56 o                         
  11   5  23        988.17       1016.84        30.18 o                         
  12   5  23        582.60        570.41        34.78 o                         
   0   6  23       7593.21       7620.45        93.43 o                         
   1   6  23        868.16        861.52        16.21 o                         
   2   6  23          0.19         -0.57         8.06 o                         
   3   6  23        214.10        236.04        11.54 o                         
   4   6  23         66.70         64.21         8.00 o                         
   5   6  23       1415.17       1377.06        23.88 o                         
   6   6  23         84.54         66.75        12.46 o                         
   7   6  23         56.46         36.91        10.61 o                         
   8   6  23        340.09        353.07        14.47 o                         
   9   6  23        689.25        766.32        23.67 o                         
  10   6  23         69.79         81.51        15.12 o                         
  11   6  23         39.75         66.96        19.95 o                         
  12   6  23        206.98        226.75        22.09 o                         
   1   7  23         16.58         36.78         8.63 o                         
   2   7  23        281.62        302.43        11.41 o                         
   3   7  23        190.49        197.10        13.71 o                         
   4   7  23         44.13         51.60        10.41 o                         
   5   7  23        247.49        202.60        15.45 o                         
   6   7  23         43.36         68.33        11.08 o                         
   7   7  23        422.87        421.42        14.51 o                         
   8   7  23        245.00        254.05        15.20 o                         
   9   7  23        198.24        196.61        16.54 o                         
  10   7  23         39.47         17.51        16.69 o                         
  11   7  23         75.81        109.60        20.64 o                         
   0   8  23        190.00        192.23        18.46 o                         
   1   8  23       1014.70       1018.56        19.65 o                         
   2   8  23         42.10         55.83        11.45 o                         
   3   8  23         22.63         22.13        11.72 o                         
   4   8  23        345.16        368.77        16.73 o                         
   5   8  23         39.74         42.24        16.28 o                         
   6   8  23       1155.20       1194.70        22.32 o                         
   7   8  23        550.09        593.65        22.09 o                         
   8   8  23        364.51        386.63        18.62 o                         
   9   8  23        372.78        407.26        26.47 o                         
  10   8  23         34.53         50.50        17.49 o                         
   1   9  23         75.51         90.08        12.03 o                         
   2   9  23        236.70        237.03        14.81 o                         
   3   9  23        307.45        305.02        18.98 o                         
   4   9  23         14.92        -13.82        13.82 o                         
   5   9  23          3.34         10.01        14.93 o                         
   6   9  23         78.80         70.13        17.13 o                         
   7   9  23        330.20        369.62        18.53 o                         
   8   9  23         42.83         49.83        16.85 o                         
   9   9  23         38.60         37.74        18.17 o                         
   0  10  23        435.27        459.96        28.03 o                         
   1  10  23         12.51         41.61        16.11 o                         
   2  10  23        110.27        122.72        16.90 o                         
   3  10  23         66.06         52.86        17.11 o                         
   4  10  23         96.44         97.35        18.56 o                         
   5  10  23        435.40        437.90        24.27 o                         
   6  10  23         13.70         33.75        19.50 o                         
   7  10  23         10.29         37.10        18.26 o                         
   1  11  23          2.08         12.83        22.49 o                         
   2  11  23        328.47        348.24        30.11 o                         
   3  11  23        272.26        299.59        24.41 o                         
   4  11  23          3.23         61.79        22.09 o                         
   5  11  23        158.27        266.74        24.43 o                         
   0   0  24        715.42        689.29        30.94 o                         
   1   0  24       3621.74       3475.35        39.77 o                         
   2   0  24        954.79        951.53        17.64 o                         
   3   0  24        301.60        380.23        18.79 o                         
   4   0  24        229.57        222.02        11.12 o                         
   5   0  24       1952.61       1841.72        26.03 o                         
   6   0  24        351.62        412.62        15.22 o                         
   7   0  24        756.37        719.19        21.02 o                         
   8   0  24        128.07        164.50        13.95 o                         
   9   0  24       2002.25       1850.61        31.66 o                         
  10   0  24         73.81         92.93        23.08 o                         
  11   0  24         89.57         67.62        27.62 o                         
  12   0  24        127.52        144.97        27.34 o                         
  13   0  24        239.60        275.70        32.84 o                         
   1   1  24       1977.29       2181.65        21.62 o                         
   2   1  24        394.05        391.47        10.51 o                         
   3   1  24         93.10         95.35         5.75 o                         
   4   1  24          3.32          2.65         5.32 o                         
   5   1  24        715.93        734.48        14.21 o                         
   6   1  24       2275.57       2202.01        21.69 o                         
   7   1  24        602.50        647.74        14.16 o                         
   8   1  24        218.80        212.65        10.88 o                         
   9   1  24         44.19         50.32        10.26 o                         
  10   1  24         32.99         31.76        14.23 o                         
  11   1  24          7.07         -6.30        13.42 o                         
  12   1  24        257.76        183.65        18.76 o                         
  13   1  24        248.13        224.98        22.65 o                         
   0   2  24        519.20        530.58        15.89 o                         
   1   2  24       1009.40       1022.17        13.40 o                         
   2   2  24         59.30         72.14         6.17 o                         
   3   2  24         20.57         24.90         5.31 o                         
   4   2  24         43.28         35.40         5.08 o                         
   5   2  24        785.58        788.38        14.28 o                         
   6   2  24         61.43         59.30         7.47 o                         
   7   2  24        364.11        399.52        11.89 o                         
   8   2  24        191.82        183.32        10.74 o                         
   9   2  24        359.35        395.05        12.87 o                         
  10   2  24         33.69         28.24         9.99 o                         
  11   2  24        514.23        487.58        22.53 o                         
  12   2  24        180.67        218.01        20.12 o                         
  13   2  24       1949.84       1801.36        50.66 o                         
   1   3  24        897.66        848.35        14.56 o                         
   2   3  24        295.71        338.35         9.81 o                         
   3   3  24       1989.73       1962.68        20.92 o                         
   4   3  24         77.10         80.16         6.93 o                         
   5   3  24         79.42        104.61         8.87 o                         
   6   3  24        108.83        158.61         9.21 o                         
   7   3  24        240.89        264.99        10.87 o                         
   8   3  24        101.77         98.89         9.46 o                         
   9   3  24        625.10        583.11        16.29 o                         
  10   3  24         99.89        114.06        13.03 o                         
  11   3  24        268.50        245.27        17.15 o                         
  12   3  24        112.05        141.16        30.84 o                         
  13   3  24         58.86         66.12        22.97 o                         
   0   4  24       1553.05       1513.62        30.28 o                         
   1   4  24        783.92        801.29        13.21 o                         
   2   4  24          2.52          7.59         6.97 o                         
   3   4  24        105.59        102.33        10.18 o                         
   4   4  24          8.63         10.82         8.84 o                         
   5   4  24        189.03        202.51        10.29 o                         
   6   4  24        927.90        824.43        18.49 o                         
   7   4  24         87.11         78.23         9.41 o                         
   8   4  24         37.86         70.91        15.07 o                         
   9   4  24        695.41        703.58        18.67 o                         
  10   4  24        127.32        137.89        13.53 o                         
  11   4  24        232.60        209.78        16.31 o                         
  12   4  24          0.13         -3.61        20.65 o                         
   1   5  24        482.82        505.92        13.70 o                         
   2   5  24          4.18         -2.24         8.83 o                         
   3   5  24       1351.86       1295.84        19.35 o                         
   4   5  24          0.48         -3.19         8.65 o                         
   5   5  24         78.33         94.25         9.88 o                         
   6   5  24        373.53        353.55        13.74 o                         
   7   5  24       1918.67       1866.35        27.84 o                         
   8   5  24        186.91        213.16        12.28 o                         
   9   5  24        413.98        408.71        16.59 o                         
  10   5  24         54.15         39.04        14.58 o                         
  11   5  24        463.70        559.71        24.33 o                         
  12   5  24       1054.18       1115.86        36.88 o                         
   0   6  24      13699.48      13621.75       129.76 o                         
   1   6  24        269.12        278.54        10.67 o                         
   2   6  24        143.43        121.18         8.95 o                         
   3   6  24        219.22        221.58        11.07 o                         
   4   6  24         30.48         20.62         9.32 o                         
   5   6  24          1.11        -10.28        10.28 o                         
   6   6  24          7.87         28.42        12.05 o                         
   7   6  24        178.09        226.34        15.32 o                         
   8   6  24        211.00        176.62        14.14 o                         
   9   6  24        495.18        478.55        20.21 o                         
  10   6  24        138.73        176.95        17.10 o                         
  11   6  24         32.94        101.36        19.51 o                         
   1   7  24       1865.37       1823.13        25.74 o                         
   2   7  24        253.46        235.64        12.15 o                         
   3   7  24        615.20        651.74        17.94 o                         
   4   7  24        266.83        231.69        16.02 o                         
   5   7  24        323.39        308.18        18.79 o                         
   6   7  24          2.18         -0.49        14.03 o                         
   7   7  24        867.51        900.56        22.56 o                         
   8   7  24         66.32         81.48        17.25 o                         
   9   7  24          5.19         -4.21        15.31 o                         
  10   7  24        265.68        288.35        19.88 o                         
   0   8  24        189.41        195.68        16.77 o                         
   1   8  24        140.09        129.46        10.87 o                         
   2   8  24        197.40        194.03        13.38 o                         
   3   8  24        101.34        109.08        13.37 o                         
   4   8  24          4.21         37.25        13.04 o                         
   5   8  24        573.42        581.19        22.50 o                         
   6   8  24         50.43         67.14        12.67 o                         
   7   8  24         24.39         37.28        12.75 o                         
   8   8  24          0.86          6.22        14.41 o                         
   9   8  24         22.90         51.13        16.02 o                         
   1   9  24         52.18         55.71        14.64 o                         
   2   9  24         82.68         68.02        15.08 o                         
   3   9  24         22.32         33.59        13.85 o                         
   4   9  24        143.56        196.91        16.75 o                         
   5   9  24         37.60         45.44        16.07 o                         
   6   9  24        602.26        551.96        21.42 o                         
   7   9  24       1046.56       1036.93        35.93 o                         
   8   9  24         55.81         42.49        17.71 o                         
   0  10  24       2371.97       2357.50        60.22 o                         
   1  10  24        444.69        438.92        21.49 o                         
   2  10  24         16.86         -1.04        19.54 o                         
   3  10  24         97.70         92.17        18.10 o                         
   4  10  24        224.32        245.03        21.61 o                         
   5  10  24        151.33        151.70        24.53 o                         
   6  10  24        371.52        396.04        24.17 o                         
   1  11  24       1527.99       1619.83        47.26 o                         
   2  11  24         50.71         62.37        23.49 o                         
   3  11  24         52.48         53.88        20.99 o                         
   4  11  24          0.24         16.24        30.72 o                         
   1   1  25          6.91         32.90         6.82 o                         
   2   1  25        457.20        480.52        12.40 o                         
   3   1  25          8.83         17.29         5.42 o                         
   4   1  25         39.40         61.85         7.13 o                         
   5   1  25        370.52        355.50        10.19 o                         
   6   1  25        714.58        660.61        14.61 o                         
   7   1  25        138.34        147.97         9.22 o                         
   8   1  25       1223.60       1197.62        26.05 o                         
   9   1  25         20.66         20.75         9.72 o                         
  10   1  25        282.03        286.05        15.55 o                         
  11   1  25        717.58        724.97        28.48 o                         
  12   1  25          8.97          5.47        18.18 o                         
  13   1  25        142.08        136.56        22.28 o                         
   0   2  25        288.57        273.80        13.08 o                         
   1   2  25        588.67        612.95        11.86 o                         
   2   2  25          0.00          0.54         5.90 o                         
   3   2  25        490.04        518.93        12.85 o                         
   4   2  25        159.83        174.03         8.18 o                         
   5   2  25        640.04        615.26        13.26 o                         
   6   2  25        753.90        733.89        15.52 o                         
   7   2  25        353.69        360.40        12.62 o                         
   8   2  25         14.29          5.93        10.97 o                         
   9   2  25        439.08        445.96        14.28 o                         
  10   2  25         26.98         15.68        11.40 o                         
  11   2  25          9.95         30.53        14.64 o                         
  12   2  25        117.58        178.25        20.49 o                         
  13   2  25         17.46         33.07        20.88 o                         
   1   3  25        330.17        345.18        12.53 o                         
   2   3  25          1.85          4.68         7.59 o                         
   3   3  25        797.58        826.55        15.96 o                         
   4   3  25         19.85         13.00         7.04 o                         
   5   3  25       1097.77       1096.65        17.41 o                         
   6   3  25        558.75        536.10        14.12 o                         
   7   3  25       6374.76       6079.86        49.02 o                         
   8   3  25        266.53        257.45        11.31 o                         
   9   3  25        642.94        665.94        17.56 o                         
  10   3  25         12.02         24.30        12.48 o                         
  11   3  25        339.68        331.54        19.18 o                         
  12   3  25        425.29        407.14        24.65 o                         
   0   4  25         78.13        115.44        12.17 o                         
   1   4  25        532.96        542.20        15.79 o                         
   2   4  25        289.58        294.00        14.50 o                         
   3   4  25         12.71         10.69         8.30 o                         
   4   4  25        470.80        451.71        18.85 o                         
   5   4  25        117.25        113.44         9.42 o                         
   6   4  25         68.08         57.90        10.74 o                         
   7   4  25       1180.84       1068.53        18.78 o                         
   8   4  25          2.20         29.72        12.00 o                         
   9   4  25        228.70        267.98        13.42 o                         
  10   4  25        469.98        482.49        19.32 o                         
  11   4  25          0.04         11.56        16.58 o                         
  12   4  25          0.01         19.06        20.48 o                         
   1   5  25       1039.73       1039.78        17.59 o                         
   2   5  25        560.01        539.28        17.46 o                         
   3   5  25        846.23        818.49        17.92 o                         
   4   5  25        223.15        222.60        11.56 o                         
   5   5  25        347.21        311.50        12.79 o                         
   6   5  25         67.99         63.90        10.64 o                         
   7   5  25        159.80        201.40        12.05 o                         
   8   5  25        436.40        450.26        15.44 o                         
   9   5  25        123.99         86.40        13.79 o                         
  10   5  25        285.54        300.72        17.79 o                         
  11   5  25          0.75         -4.02        17.53 o                         
  12   5  25        711.28        611.73        54.31 o                         
   0   6  25       3632.69       3952.08        57.16 o                         
   1   6  25        815.29        825.24        18.98 o                         
   2   6  25         14.36         13.39         8.74 o                         
   3   6  25        739.65        762.96        22.03 o                         
   4   6  25          1.46         -9.65        10.30 o                         
   5   6  25        737.99        738.69        23.88 o                         
   6   6  25          1.63          4.55        12.90 o                         
   7   6  25        255.46        242.90        16.85 o                         
   8   6  25        157.91        169.13        14.19 o                         
   9   6  25        383.73        370.68        30.52 o                         
  10   6  25        599.50        601.37        25.26 o                         
  11   6  25         88.42         69.26        25.54 o                         
   1   7  25       1270.70       1209.68        21.83 o                         
   2   7  25         88.40         87.38         9.40 o                         
   3   7  25          0.00         19.43        10.32 o                         
   4   7  25         65.85         42.87        15.01 o                         
   5   7  25         37.95         67.15        16.34 o                         
   6   7  25         19.47         12.76        16.94 o                         
   7   7  25         57.34        115.62        19.44 o                         
   8   7  25        135.90        118.62        18.92 o                         
   9   7  25         38.14         45.70        15.90 o                         
  10   7  25          6.51         -5.12        17.82 o                         
   0   8  25       1531.83       1467.58        36.70 o                         
   1   8  25        863.48        839.48        19.16 o                         
   2   8  25          0.84         15.79        10.88 o                         
   3   8  25        301.49        292.55        15.65 o                         
   4   8  25          0.76        -13.02        16.69 o                         
   5   8  25       1436.88       1390.74        29.13 o                         
   6   8  25       1601.91       1576.05        27.02 o                         
   7   8  25        171.53        155.85        14.11 o                         
   8   8  25         56.35         44.67        14.44 o                         
   9   8  25        623.11        599.88        25.28 o                         
   1   9  25         36.03         10.26        13.47 o                         
   2   9  25         82.56        111.62        15.05 o                         
   3   9  25          3.12         11.63        14.46 o                         
   4   9  25        224.35        238.75        19.15 o                         
   5   9  25        313.42        320.44        28.66 o                         
   6   9  25        101.70        110.18        15.75 o                         
   7   9  25        171.02        134.36        17.38 o                         
   8   9  25          8.05        -18.86        18.86 o                         
   0  10  25       3271.73       3169.35        70.09 o                         
   1  10  25       1642.48       1629.34        34.72 o                         
   2  10  25         73.67         71.03        18.58 o                         
   3  10  25         13.43         27.14        19.61 o                         
   4  10  25          1.70         -9.10        19.72 o                         
   5  10  25        282.26        333.19        24.00 o                         
   6  10  25        147.68        161.43        19.74 o                         
   1  11  25          7.58          2.48        25.32 o                         
   2  11  25         32.34         24.52        26.32 o                         
   0   0  26       5481.19       4969.69       113.80 o                         
   1   0  26          0.09          3.87        11.52 o                         
   2   0  26        396.40        421.61        17.50 o                         
   3   0  26        140.95        147.34        11.35 o                         
   4   0  26        966.15        923.59        23.42 o                         
   5   0  26       1028.97       1012.93        22.52 o                         
   6   0  26        179.30        199.12        13.71 o                         
   7   0  26         42.94         52.42        15.13 o                         
   8   0  26        893.94        963.23        26.15 o                         
   9   0  26        222.71        215.30        18.81 o                         
  10   0  26       1056.89       1064.48        71.30 o                         
  11   0  26        869.63        867.73        45.62 o                         
  12   0  26          3.07         16.96        27.29 o                         
   1   1  26        517.62        511.99        14.76 o                         
   2   1  26          3.20          3.43         8.14 o                         
   3   1  26        571.59        586.78        12.41 o                         
   4   1  26          4.07         11.42         6.79 o                         
   5   1  26         56.25         58.42         7.63 o                         
   6   1  26       2013.72       1962.47        21.69 o                         
   7   1  26        872.05        793.48        17.30 o                         
   8   1  26         21.43         26.03         9.43 o                         
   9   1  26        119.65        125.45        11.16 o                         
  10   1  26         20.34         16.18        15.36 o                         
  11   1  26          3.08          6.96        16.60 o                         
  12   1  26          2.07          3.20        17.88 o                         
   0   2  26        257.03        240.35        14.73 o                         
   1   2  26        116.95        134.27         9.80 o                         
   2   2  26         30.58         24.70         8.46 o                         
   3   2  26        464.49        497.47        14.80 o                         
   4   2  26          1.89          8.07         7.14 o                         
   5   2  26       1322.60       1294.80        17.91 o                         
   6   2  26       5292.78       5160.98        40.50 o                         
   7   2  26         89.47        103.34        10.20 o                         
   8   2  26        109.52        108.62        10.47 o                         
   9   2  26        331.93        337.16        13.41 o                         
  10   2  26        516.41        516.27        21.55 o                         
  11   2  26         85.46         94.07        17.32 o                         
  12   2  26        297.43        295.43        21.68 o                         
   1   3  26        879.66        909.42        17.41 o                         
   2   3  26        186.53        199.86        10.66 o                         
   3   3  26          3.04         20.99         8.58 o                         
   4   3  26        138.38        156.85        10.37 o                         
   5   3  26          0.97         30.14         8.69 o                         
   6   3  26         19.65         17.92         7.93 o                         
   7   3  26        244.65        240.01        10.41 o                         
   8   3  26        805.40        783.42        18.38 o                         
   9   3  26         14.07         20.21        11.12 o                         
  10   3  26         38.90         21.84        13.22 o                         
  11   3  26         44.17         78.72        16.50 o                         
  12   3  26       1080.69       1099.87        42.30 o                         
   0   4  26       1909.23       1835.94        31.98 o                         
   1   4  26        209.93        226.99        10.35 o                         
   2   4  26        441.05        459.18        14.94 o                         
   3   4  26          0.34          0.06         9.13 o                         
   4   4  26         12.09         30.59         9.45 o                         
   5   4  26         85.18         97.71        11.00 o                         
   6   4  26        343.19        327.77        13.19 o                         
   7   4  26        248.28        235.77        14.04 o                         
   8   4  26         25.91         42.60        11.22 o                         
   9   4  26         94.60        113.74        14.09 o                         
  10   4  26        355.39        320.59        17.35 o                         
  11   4  26          4.34         12.48        17.27 o                         
  12   4  26         76.18         94.14        26.10 o                         
   1   5  26        465.17        450.03        14.09 o                         
   2   5  26       1761.34       1785.50        21.19 o                         
   3   5  26        587.46        587.70        19.32 o                         
   4   5  26        213.26        209.67        12.78 o                         
   5   5  26        314.12        314.48        19.36 o                         
   6   5  26        101.05        109.43        10.64 o                         
   7   5  26          1.74         31.51        11.44 o                         
   8   5  26        480.37        559.44        22.77 o                         
   9   5  26         18.94          6.57        13.83 o                         
  10   5  26         19.63         38.50        15.63 o                         
  11   5  26         71.00         78.99        18.83 o                         
   0   6  26        639.91        601.81        23.19 o                         
   1   6  26         17.32         35.44         9.62 o                         
   2   6  26          1.62          6.25         8.68 o                         
   3   6  26        468.13        446.21        16.20 o                         
   4   6  26        325.42        321.57        13.46 o                         
   5   6  26         71.47         75.40        14.19 o                         
   6   6  26        227.57        201.25        14.64 o                         
   7   6  26        227.41        216.71        16.76 o                         
   8   6  26         12.71         18.57        18.32 o                         
   9   6  26         19.71         18.54        16.33 o                         
  10   6  26         15.30         -3.12        16.82 o                         
   1   7  26         40.85         33.92        10.21 o                         
   2   7  26        265.44        305.91        18.17 o                         
   3   7  26        687.47        712.67        23.71 o                         
   4   7  26         13.19         10.14        14.02 o                         
   5   7  26        855.41        834.19        26.87 o                         
   6   7  26        840.89        854.36        30.49 o                         
   7   7  26        469.23        484.76        25.75 o                         
   8   7  26        400.74        429.17        37.17 o                         
   9   7  26          6.10         39.88        16.77 o                         
   0   8  26          5.69         11.71        17.93 o                         
   1   8  26         96.04         91.05        13.56 o                         
   2   8  26          5.66         -2.87        12.27 o                         
   3   8  26        179.94        199.05        15.41 o                         
   4   8  26         62.76         55.03        16.04 o                         
   5   8  26         48.89         11.65        18.44 o                         
   6   8  26         52.53         45.83        24.91 o                         
   7   8  26         17.19          2.85        23.04 o                         
   8   8  26        146.05        151.86        17.40 o                         
   1   9  26         54.52         57.62        16.16 o                         
   2   9  26        201.77        224.13        17.70 o                         
   3   9  26        284.08        318.76        19.26 o                         
   4   9  26          7.17         52.40        19.64 o                         
   5   9  26        271.77        316.85        24.63 o                         
   6   9  26         82.77        105.23        17.09 o                         
   7   9  26         11.51         14.89        15.59 o                         
   0  10  26       2920.41       2811.98        67.69 o                         
   1  10  26         28.11         29.60        20.01 o                         
   2  10  26         92.06        104.95        20.67 o                         
   3  10  26         11.42         -3.60        19.03 o                         
   4  10  26        220.16        229.08        21.32 o                         
   5  10  26         87.39         92.78        25.92 o                         
   1   1  27         63.20         67.12         8.42 o                         
   2   1  27        541.21        486.41        14.50 o                         
   3   1  27        104.89        102.56         7.54 o                         
   4   1  27       1679.99       1726.78        19.81 o                         
   5   1  27        334.78        364.78        13.92 o                         
   6   1  27       1412.06       1397.20        24.40 o                         
   7   1  27        467.43        424.71        13.35 o                         
   8   1  27       2666.99       2611.09        28.50 o                         
   9   1  27        199.52        191.82        13.24 o                         
  10   1  27         60.00         44.82        17.25 o                         
  11   1  27         14.67         49.33        20.35 o                         
  12   1  27        967.30       1034.42        58.95 o                         
   0   2  27        120.22        126.49        15.68 o                         
   1   2  27        118.32        133.22        10.37 o                         
   2   2  27         93.32        118.86        12.42 o                         
   3   2  27        350.39        358.35        14.71 o                         
   4   2  27        221.42        228.77        11.02 o                         
   5   2  27        228.93        248.78        11.36 o                         
   6   2  27       3352.87       3270.00        30.71 o                         
   7   2  27        489.05        408.03        13.59 o                         
   8   2  27         50.95         62.31        10.40 o                         
   9   2  27          6.05         24.86        12.18 o                         
  10   2  27          6.73         -8.49        13.47 o                         
  11   2  27         91.74         83.80        17.40 o                         
  12   2  27         29.99         45.18        19.40 o                         
   1   3  27        222.88        232.37        11.65 o                         
   2   3  27          7.92         15.13         9.41 o                         
   3   3  27        153.63        141.85        10.70 o                         
   4   3  27        225.98        225.73        11.77 o                         
   5   3  27        198.96        222.77        11.07 o                         
   6   3  27         80.24         99.64         9.75 o                         
   7   3  27          4.73         -9.69         9.69 o                         
   8   3  27        865.29        863.42        19.02 o                         
   9   3  27         84.64        106.11        13.53 o                         
  10   3  27        111.92        132.70        14.84 o                         
  11   3  27        267.28        285.34        25.33 o                         
  12   3  27         80.91         61.22        21.90 o                         
   0   4  27          4.09         24.77        12.61 o                         
   1   4  27         66.69         62.96        10.53 o                         
   2   4  27         18.98         20.90         9.52 o                         
   3   4  27          8.77         13.84        10.38 o                         
   4   4  27        209.08        208.72        12.73 o                         
   5   4  27          2.32          2.98        11.23 o                         
   6   4  27       2337.85       2295.32        34.80 o                         
   7   4  27        794.32        766.15        21.98 o                         
   8   4  27        104.02        115.62        12.65 o                         
   9   4  27          4.46          3.30        12.62 o                         
  10   4  27        167.74        170.28        17.66 o                         
  11   4  27        201.68        207.25        20.26 o                         
   1   5  27        367.40        358.50        14.81 o                         
   2   5  27          0.05          3.16         8.81 o                         
   3   5  27         96.97        100.27        12.20 o                         
   4   5  27         10.18          1.38        11.39 o                         
   5   5  27        402.55        365.12        15.19 o                         
   6   5  27        999.04        958.58        30.53 o                         
   7   5  27        136.20        127.02        13.68 o                         
   8   5  27        124.79        116.31        17.79 o                         
   9   5  27         49.62         54.32        15.07 o                         
  10   5  27          5.23         23.57        16.30 o                         
  11   5  27         79.02         49.33        19.31 o                         
   0   6  27       7761.58       7666.89        77.86 o                         
   1   6  27         28.11         30.64        12.81 o                         
   2   6  27          6.93          8.37        10.42 o                         
   3   6  27        123.38        117.01        11.88 o                         
   4   6  27       2024.20       1998.45        30.77 o                         
   5   6  27         40.94         45.21        15.79 o                         
   6   6  27        803.44        794.05        32.66 o                         
   7   6  27          1.86         19.91        19.99 o                         
   8   6  27        495.99        535.93        25.99 o                         
   9   6  27         23.26         56.23        22.42 o                         
  10   6  27        158.74        168.91        18.48 o                         
   1   7  27         66.34         88.41        11.89 o                         
   2   7  27        162.44        177.69        12.77 o                         
   3   7  27         75.11         80.62        14.19 o                         
   4   7  27         60.70         50.61        15.96 o                         
   5   7  27        196.64        190.17        18.51 o                         
   6   7  27        153.30        165.65        20.98 o                         
   7   7  27        231.50        239.53        22.56 o                         
   8   7  27          7.69         20.57        21.55 o                         
   9   7  27          0.43        -15.02        22.66 o                         
   0   8  27       3316.81       3324.29        55.45 o                         
   1   8  27         77.00         80.60        14.21 o                         
   2   8  27        100.47        125.19        15.11 o                         
   3   8  27        134.13        134.32        14.38 o                         
   4   8  27        427.85        429.50        21.86 o                         
   5   8  27        111.37        131.26        20.16 o                         
   6   8  27        204.47        142.93        25.00 o                         
   7   8  27        159.56        145.98        23.96 o                         
   8   8  27        150.65        127.00        25.38 o                         
   1   9  27         31.69         35.37        16.74 o                         
   2   9  27         36.07         44.80        16.62 o                         
   3   9  27         36.55         42.50        16.37 o                         
   4   9  27         29.63         23.28        17.83 o                         
   5   9  27          1.96         14.77        16.34 o                         
   6   9  27         18.35         17.35        24.32 o                         
   0  10  27         27.64         87.99        40.83 o                         
   1  10  27         64.91         79.09        21.75 o                         
   2  10  27         35.98        -22.42        22.42 o                         
   3  10  27          3.66         26.22        19.80 o                         
   0   0  28        510.38        530.88        54.88 o                         
   1   0  28         70.55         95.73        17.19 o                         
   2   0  28       1561.07       1500.42        40.75 o                         
   3   0  28        969.60        970.50        25.33 o                         
   4   0  28         78.08        104.64        12.24 o                         
   5   0  28       1723.17       1713.72        51.86 o                         
   6   0  28       5168.61       5170.07        57.35 o                         
   7   0  28         48.16         72.55        13.94 o                         
   8   0  28          1.88         25.68        15.04 o                         
   9   0  28         85.38         84.89        24.91 o                         
  10   0  28        844.29        980.62        46.08 o                         
  11   0  28         50.15         19.49        26.42 o                         
  12   0  28       1854.70       1794.46        78.28 o                         
   1   1  28          7.96          7.52         9.51 o                         
   2   1  28        406.20        405.15        15.12 o                         
   3   1  28          0.26          8.47         9.17 o                         
   4   1  28         16.15         21.29         8.30 o                         
   5   1  28          4.58         20.47         8.92 o                         
   6   1  28        112.56        131.31        10.61 o                         
   7   1  28          9.53         -6.28         9.78 o                         
   8   1  28        127.16        129.48        11.77 o                         
   9   1  28         22.89         39.69        13.37 o                         
  10   1  28        177.52        161.23        18.02 o                         
  11   1  28         15.36         15.05        17.86 o                         
  12   1  28         33.11         50.68        28.64 o                         
   0   2  28         20.44         25.94        14.37 o                         
   1   2  28        939.98        956.27        20.64 o                         
   2   2  28       2564.99       2571.13        36.14 o                         
   3   2  28          3.66          1.03        10.69 o                         
   4   2  28        512.59        535.38        22.15 o                         
   5   2  28        160.80        182.32        10.77 o                         
   6   2  28          4.64         19.96        11.01 o                         
   7   2  28          2.27         -0.31         9.74 o                         
   8   2  28        389.43        397.84        19.20 o                         
   9   2  28         55.77         74.62        14.47 o                         
  10   2  28       1042.31       1011.67        28.53 o                         
  11   2  28        146.54        163.92        19.61 o                         
   1   3  28        111.68        115.04        11.28 o                         
   2   3  28        240.76        258.68        13.15 o                         
   3   3  28          0.03          3.03        11.24 o                         
   4   3  28         27.52         25.39        10.59 o                         
   5   3  28        143.20        162.35        11.81 o                         
   6   3  28        345.00        355.52        15.37 o                         
   7   3  28        794.53        793.61        19.88 o                         
   8   3  28         31.60         22.25        11.92 o                         
   9   3  28         60.93         57.87        13.48 o                         
  10   3  28         11.61          5.11        15.22 o                         
  11   3  28         33.28         39.93        18.42 o                         
   0   4  28        147.94        194.41        16.26 o                         
   1   4  28        214.01        233.75        14.08 o                         
   2   4  28         35.38         50.78        11.92 o                         
   3   4  28         65.76         61.23        11.19 o                         
   4   4  28        183.09        186.32        13.32 o                         
   5   4  28         18.98         19.65        11.88 o                         
   6   4  28       1081.71       1002.06        23.19 o                         
   7   4  28        277.89        219.37        13.68 o                         
   8   4  28        399.29        398.89        20.03 o                         
   9   4  28          1.71         15.48        13.64 o                         
  10   4  28        278.61        278.01        25.14 o                         
  11   4  28        180.24        202.03        20.20 o                         
   1   5  28       1841.50       1848.04        24.67 o                         
   2   5  28        308.80        315.95        15.04 o                         
   3   5  28         62.23         71.73        11.38 o                         
   4   5  28         84.10         80.97        12.01 o                         
   5   5  28          0.61        -12.13        12.13 o                         
   6   5  28       1023.45       1000.10        32.33 o                         
   7   5  28         47.30         73.05        17.57 o                         
   8   5  28        236.82        195.24        19.70 o                         
   9   5  28          2.67         12.49        16.19 o                         
  10   5  28         42.74         46.61        17.34 o                         
   0   6  28         20.30         59.03        14.98 o                         
   1   6  28         55.83         48.66        10.41 o                         
   2   6  28        644.16        657.04        19.11 o                         
   3   6  28         28.20         52.73        12.58 o                         
   4   6  28          0.04         -3.08        12.52 o                         
   5   6  28        261.71        249.85        18.61 o                         
   6   6  28        516.00        540.60        23.68 o                         
   7   6  28         42.87         30.69        19.55 o                         
   8   6  28        185.29        156.26        20.96 o                         
   9   6  28          0.78         -2.27        23.76 o                         
   1   7  28        146.49        179.65        13.38 o                         
   2   7  28       5670.03       5557.69        57.72 o                         
   3   7  28         13.56         36.49        15.62 o                         
   4   7  28          1.54         15.46        16.38 o                         
   5   7  28         54.41         55.42        17.50 o                         
   6   7  28        818.36        851.21        33.07 o                         
   7   7  28          0.71         17.68        21.66 o                         
   8   7  28        230.71        279.96        25.29 o                         
   0   8  28        329.28        388.91        25.49 o                         
   1   8  28         15.86         46.76        14.42 o                         
   2   8  28          3.86         11.35        14.88 o                         
   3   8  28         68.57         38.75        18.04 o                         
   4   8  28          2.50          9.10        21.81 o                         
   5   8  28          8.30        -10.36        20.24 o                         
   6   8  28        375.96        360.34        25.17 o                         
   7   8  28         18.59         36.96        22.74 o                         
   1   9  28        777.03        814.07        27.77 o                         
   2   9  28        699.11        715.48        28.15 o                         
   3   9  28         47.56         80.06        19.86 o                         
   4   9  28        226.54        238.60        24.12 o                         
   5   9  28         69.65         51.43        38.62 o                         
   0  10  28        278.03        345.88        36.56 o                         
   1  10  28         41.15         10.10        23.75 o                         
   1   1  29         99.45        104.36        13.38 o                         
   2   1  29          2.04          9.50        10.89 o                         
   3   1  29       1454.23       1553.56        30.70 o                         
   4   1  29       1472.56       1479.00        23.62 o                         
   5   1  29        788.68        794.62        18.69 o                         
   6   1  29        417.52        410.75        14.36 o                         
   7   1  29         35.49         43.99        11.53 o                         
   8   1  29       1973.20       1981.29        29.78 o                         
   9   1  29        341.45        343.85        18.22 o                         
  10   1  29        109.69        135.37        18.33 o                         
  11   1  29        116.24         84.91        19.26 o                         
   0   2  29        910.89        849.41        32.03 o                         
   1   2  29        590.90        574.62        21.10 o                         
   2   2  29         12.50         28.73        13.14 o                         
   3   2  29        537.84        539.53        20.79 o                         
   4   2  29         34.08         48.66        14.36 o                         
   5   2  29       3366.25       3314.69        37.34 o                         
   6   2  29       1329.60       1153.12        21.73 o                         
   7   2  29        239.51        198.04        14.27 o                         
   8   2  29        531.45        476.73        19.56 o                         
   9   2  29          0.14        -14.27        14.27 o                         
  10   2  29         99.31        128.53        18.24 o                         
  11   2  29         82.81         91.58        19.34 o                         
   1   3  29         20.24         38.48        12.58 o                         
   2   3  29         29.51         42.57        11.58 o                         
   3   3  29        711.17        741.91        22.34 o                         
   4   3  29        204.79        210.07        14.78 o                         
   5   3  29         17.24         30.58        14.05 o                         
   6   3  29        771.06        710.44        23.36 o                         
   7   3  29       2170.41       2012.43        28.66 o                         
   8   3  29        121.79        119.93        13.69 o                         
   9   3  29         42.74         51.60        14.34 o                         
  10   3  29         79.33         81.39        16.45 o                         
   0   4  29       2125.14       2148.95        38.26 o                         
   1   4  29       1467.09       1446.79        25.65 o                         
   2   4  29        132.26        144.77        12.94 o                         
   3   4  29         14.93         21.56        12.03 o                         
   4   4  29        221.42        231.52        13.75 o                         
   5   4  29          0.06          1.08        14.86 o                         
   6   4  29         36.64         62.62        13.50 o                         
   7   4  29        800.15        781.06        26.23 o                         
   8   4  29          6.43        -10.23        15.93 o                         
   9   4  29          0.46          3.23        19.39 o                         
  10   4  29         55.10         88.06        17.33 o                         
   1   5  29        550.25        595.37        18.33 o                         
   2   5  29          8.15         17.47        12.84 o                         
   3   5  29          0.06         -3.77        11.60 o                         
   4   5  29        108.43         81.47        12.99 o                         
   5   5  29        375.09        373.42        18.53 o                         
   6   5  29          1.70         22.91        16.05 o                         
   7   5  29        308.05        338.45        24.89 o                         
   8   5  29         42.39         26.85        18.94 o                         
   9   5  29         59.77        112.54        20.85 o                         
   0   6  29        251.60        259.37        18.33 o                         
   1   6  29          0.43         24.95        10.91 o                         
   2   6  29        685.05        663.43        30.34 o                         
   3   6  29        327.48        344.55        16.75 o                         
   4   6  29       1368.41       1389.41        28.54 o                         
   5   6  29        303.28        302.35        23.60 o                         
   6   6  29         48.86         83.32        18.91 o                         
   7   6  29         12.05         17.70        19.46 o                         
   8   6  29        433.38        468.71        32.99 o                         
   9   6  29         59.18         68.11        22.65 o                         
   1   7  29         62.36         88.05        13.50 o                         
   2   7  29          3.29         58.00        15.42 o                         
   3   7  29        175.82        198.17        16.13 o                         
   4   7  29         10.39         71.42        17.99 o                         
   5   7  29         62.85         84.32        21.73 o                         
   6   7  29         10.38         23.89        19.92 o                         
   7   7  29        109.63        118.62        22.18 o                         
   0   8  29       1776.39       1688.86        42.89 o                         
   1   8  29        668.88        676.12        23.62 o                         
   2   8  29         39.76         31.68        17.33 o                         
   3   8  29        108.17        112.86        19.79 o                         
   4   8  29        614.73        670.67        30.96 o                         
   5   8  29        313.22        308.25        25.29 o                         
   6   8  29         26.11         37.82        22.48 o                         
   1   9  29        245.46        265.38        22.34 o                         
   2   9  29          8.72         22.09        18.95 o                         
   3   9  29        135.27        172.99        25.13 o                         
   4   9  29        264.35        343.14        26.61 o                         
   0   0  30        765.27        721.01        48.73 o                         
   1   0  30       3264.88       3236.29        68.86 o                         
   2   0  30         88.29         89.20        22.39 o                         
   3   0  30         18.26         33.23        14.92 o                         
   4   0  30        350.99        310.10        22.18 o                         
   5   0  30          0.60          1.55        15.71 o                         
   6   0  30        353.74        384.07        21.69 o                         
   7   0  30         63.37         75.72        26.61 o                         
   8   0  30        727.37        673.34        35.14 o                         
   9   0  30       1090.68       1066.40        42.82 o                         
  10   0  30        504.33        473.88        38.74 o                         
   1   1  30          2.02        -10.40        14.50 o                         
   2   1  30        162.74        150.80        13.04 o                         
   3   1  30        722.00        797.56        24.00 o                         
   4   1  30        268.52        289.22        16.09 o                         
   5   1  30          0.00         16.98        10.83 o
[truncated: 29,323 more chars]
